# Supplementary material for: Interdependent iron and phosphorus availability controls photosynthesis through retrograde signaling
Source: Nat Commun. 2021 Dec 10;12:7211. doi: 10.1038/s41467-021-27548-2 (PMC8664907; doi:10.1038/s41467-021-27548-2)
Supplement: Supplementary file 4 — Supplementary Data 1 [file 41467_2021_27548_MOESM4_ESM.xlsx]

## Sheet: Sheet1
39h+P-F-Up			39h+P-F-Down				39h-P-F-Up			39h-P-F-Down				52h+P-F-Up			52h+P-F-Down				52h-P-F-up			52h-P-F-Down			76h+P-F-Up			76h+P-F-Down				76h-P-F-Up			76h-P-F-Down
Gene_ID	Log2FoldChange		Gene_ID	Log2FoldChange			Gene_ID	Log2FoldChange		Gene_ID	Log2FoldChange			Gene_ID	Log2FoldChange		Gene_ID	Log2FoldChange			Gene_ID	Log2FoldChange		Gene_ID	Log2FoldChange		Gene_ID	Log2FoldChange		Gene_ID	Log2FoldChange			Gene_ID	Log2FoldChange		Gene_ID	Log2FoldChange
AT1G73120	2.73932		AT4G04770	-2.74985			AT5G03545	5.44289		AT5G51720	-4.83496			AT1G62420	6.10971		AT5G51720	-7.15971			AT3G25240	6.04289		AT5G51720	-6.26679		AT4G36700	7.06879		AT5G51720	-6.77183			AT2G46880	9.61194		AT3G49160	-5.31988
AT5G25830	2.73028		AT5G59400	-2.68787			AT1G08310	4.56001		AT2G21650	-3.51403			AT3G56970	5.62498		AT3G49160	-4.99309			AT1G08310	5.65876		AT3G49160	-5.53093		AT1G62420	6.34539		AT2G21650	-5.38608			AT3G09922	9.38844		AT5G51720	-4.39943
AT1G47405	2.57715		AT1G09240	-2.52095			AT5G20790	4.55624		AT5G17170	-3.33023			AT1G12030	5.59312		AT2G21650	-4.76623			AT3G56970	5.43811		AT5G01600	-4.33861		AT5G04150	6.17229		AT3G49160	-4.69605			AT3G25240	8.73773		AT1G43800	-3.70781
AT1G03990	2.2997		AT5G17170	-2.49509			AT3G25240	4.4435		AT4G04770	-2.74208			AT5G04150	5.44421		AT5G01600	-4.44428			AT1G62420	5.37666		AT2G21650	-4.15847		AT2G14230	6.03585		AT1G09240	-4.20689			AT1G52940	8.37995		AT2G21650	-3.65516
AT1G01580	2.23911		AT4G24120	-2.4883			AT3G03260	4.40378		AT4G25100	-2.64565			AT3G02480	5.21709		AT5G17170	-4.13997			AT2G45130	5.32321		AT3G43670	-3.65801		AT2G41240	6.00916		AT2G39510	-4.14768			AT2G45130	8.10076		AT1G74890	-3.22213
AT1G74770	2.21249		AT2G39510	-2.24595			AT1G17710	4.38426		AT3G43670	-2.52104			AT2G14230	4.67802		AT1G58290	-4.10952			AT5G04150	5.32277		AT4G08390	-3.22154		AT3G56970	5.5115		AT3G55240	-3.74265			AT1G23110	7.92166		AT3G55240	-3.19187
AT5G02580	2.13333		AT4G13250	-2.07952			AT1G73010	3.84417		AT1G58290	-2.43956			AT1G47405	4.35348		AT1G09240	-3.8599			AT2G34210	5.22114		AT4G25100	-3.10093		AT1G12030	5.5106		AT1G58290	-3.70257			AT1G17710	7.80113		AT4G08390	-2.96589
AT1G56150	1.97906		AT1G64860	-2.05614			AT3G09922	3.81698		AT4G08390	-2.42047			AT2G14247	4.00536		AT3G43670	-3.73036			AT3G02480	5.15581		AT5G17170	-2.89719		AT2G14247	5.07808		AT3G27690	-3.57654			AT1G73010	7.63959		AT4G25100	-2.95296
AT2G14245	1.94082		AT1G68650	-1.9926			AT3G43110	3.80374		AT5G59400	-2.36218			AT2G14245	3.8631		AT5G59400	-3.63212			AT1G12030	5.12798		AT2G40300	-2.73005		AT2G14245	5.02336		AT3G43670	-3.48864			AT2G34210	7.52555		AT3G16150	-2.77116
AT2G18196	1.92208		AT5G66620	-1.90099			AT2G11810	3.80224		AT4G13250	-2.33384			AT5G25830	3.80873		AT2G39510	-3.61497			AT1G73010	5.04786		AT3G16150	-2.71611		AT3G02480	4.92208		AT4G08390	-3.39045			AT5G17340	7.36077		AT2G40300	-2.72251
AT3G21600	1.8869		AT5G45410	-1.87995			AT2G45130	3.72957		AT2G39510	-2.31558			AT4G29780	3.78342		AT2G36885	-3.34774			AT5G03545	4.73573		AT2G39510	-2.64347		AT1G13609	4.86774		AT4G24120	-3.23258			AT3G43110	7.23685		AT5G44420	-2.67429
AT1G62420	1.79939		AT1G32540	-1.82908			AT5G20150	3.6017		AT5G66620	-2.19395			AT1G47395	3.77635		AT4G08390	-3.32661			AT3G04530	4.70708		AT2G24980	-2.60945		AT1G13608	4.70022		AT5G01600	-3.18259			AT4G24890	6.68794		AT5G54270	-2.55995
AT4G37420	1.7138		AT1G58290	-1.82677			AT1G62420	3.56105		AT4G24120	-2.17511			AT1G01580	3.72879		AT4G25100	-3.25749			AT3G02040	4.66865		AT1G68650	-2.60796		AT1G47395	4.41646		AT4G25100	-3.16657			AT1G08310	6.64114		AT1G59930	-2.55419
AT1G60190	1.69296		AT1G07890	-1.78503			AT2G34210	3.55061		AT1G75750	-2.13385			AT3G56980	3.63497		AT4G24120	-3.16294			AT3G09922	4.46591		AT2G36885	-2.59412		AT1G47405	4.32349		AT3G16150	-3.09773			AT4G36350	6.61501		AT3G43670	-2.53199
AT1G12030	1.63995		AT3G62260	-1.73136			AT3G44510	3.42077		AT1G68650	-2.08179			AT1G13609	3.6149		AT4G13250	-2.90474			AT5G20790	4.45348		AT3G55240	-2.58791		AT4G27150	4.30335		AT5G66620	-3.03356			AT5G03545	6.37643		AT2G22810	-2.50817
AT1G03470	1.63465		AT4G25030	-1.64795			AT5G53048	3.39187		AT2G40300	-2.07484			AT4G37420	3.5336		AT4G04770	-2.8675			AT3G44510	4.42969		AT1G58290	-2.51261		AT3G02840	4.11284		AT1G68650	-3.00077			AT2G11810	6.04972		AT1G73600	-2.42355
AT1G13610	1.55712		AT3G43670	-1.6368			AT1G12030	3.36344		AT5G01600	-1.98737			AT1G73120	3.43778		AT3G55240	-2.81128			AT3G43110	4.37459		AT5G59400	-2.49142		AT1G47400	4.09112		AT3G03480	-2.93382			AT2G41240	6.02976		AT1G29920	-2.39785
AT5G09570	1.55204		AT4G25100	-1.60061			AT3G02040	3.28924		AT5G18600	-1.9865			AT2G20800	3.41902		AT2G40300	-2.74391			AT3G05630	4.34513		AT3G54590	-2.46308		AT5G52050	3.957		AT5G17170	-2.82825			AT3G54700	5.98135		AT5G44430	-2.39151
AT1G01570	1.53798		AT4G35090	-1.58185			AT3G05630	3.09067		AT1G09240	-1.96269			AT1G47400	3.37871		AT3G16150	-2.74303			AT1G23110	4.29398		AT1G09240	-2.45698		AT1G73120	3.93952		AT5G59400	-2.82518			AT2G18530	5.96559		AT2G05070	-2.35688
AT3G10720	1.50758		AT4G01390	-1.56151			AT5G20410	3.04976		AT2G36885	-1.95186			AT5G45340	3.31073		AT5G66620	-2.71863			AT2G11810	4.27289		AT3G03480	-2.37971		AT3G56980	3.89565		AT5G04120	-2.80704			AT5G04150	5.92906		AT3G27690	-2.30478
AT3G01350	1.451		AT2G05710	-1.55362			AT2G46880	3.04472		AT3G16150	-1.95036			AT3G14050	3.31051		AT3G03480	-2.66699			AT1G17710	4.23847		AT4G04770	-2.29455		AT1G50750	3.74821		AT1G21140	-2.77574			AT5G20790	5.92664		AT2G39510	-2.28447
AT3G14050	1.42894		AT5G51720	-1.54418			AT1G02310	2.93451		AT1G07890	-1.89202			AT5G53450	3.22018		AT1G32540	-2.56485			AT3G56980	4.20296		AT4G24120	-2.2906		AT5G45630	3.72997		AT4G04770	-2.66346			AT3G03260	5.83727		AT2G05914	-2.238
AT5G51440	1.41697		AT1G20620	-1.53141			AT5G09470	2.84412		AT3G03480	-1.86995			AT2G41240	3.16931		AT1G21140	-2.55912			AT5G20150	4.19349		AT5G16570	-2.19901		AT5G53450	3.7272		AT3G15310	-2.62331			AT1G21529	5.82222		AT5G61160	-2.22266
AT2G42750	1.37986		AT3G61870	-1.51253			AT3G04530	2.82796		AT4G39250	-1.84359			AT1G03990	3.1583		AT1G68650	-2.52701			AT3G03260	4.13549		AT5G66620	-2.12176		AT3G10930	3.70723		AT2G36885	-2.56322			AT3G04530	5.80632		AT2G26020	-2.21464
AT1G74450	1.36764		AT1G60950	-1.45942			AT1G67600	2.80791		AT5G16570	-1.83301			AT5G51440	3.08049		AT1G07890	-2.45959			AT1G02310	4.12703		AT1G21140	-2.11826		AT4G08867	3.55442		AT4G39250	-2.52878			AT3G02040	5.64139		AT1G58290	-2.20433
AT4G08867	1.35364		AT5G04590	-1.4471			AT1G23110	2.71556		AT3G23170	-1.83208			AT4G27150	3.05781		AT5G45410	-2.34692			AT2G14247	4.11223		AT5G06640	-2.07205		AT1G16130	3.54254		AT5G54270	-2.51816			AT3G61410	5.57894		AT2G05100	-2.19706
AT3G16360	1.34594		AT2G46650	-1.44071			AT5G25830	2.66008		AT4G35090	-1.80536			AT1G24580	3.00337		AT5G64040	-2.24733			AT2G02990	4.01067		AT1G74890	-2.02381		AT1G80840	3.51652		AT1G32540	-2.44696			AT1G20735	5.56975		AT5G04190	-2.1757
AT3G12820	1.33478		AT3G16150	-1.43085			AT3G17790	2.61057		AT3G61870	-1.77241			AT1G23020	2.99815		AT3G61870	-2.24313			AT2G41240	3.96086		AT4G08400	-2.0234		AT1G07160	3.44955		AT5G16570	-2.40998			AT5G03210	5.47743		AT4G13575	-2.15073
AT2G20800	1.31612		AT5G64040	-1.40185			AT1G23140	2.60199		AT4G25030	-1.75563			AT2G38470	2.93732		AT1G01190	-2.2194			AT4G36350	3.82567		AT1G13650	-2.0092		AT4G34410	3.40997		AT4G19430	-2.40214			AT2G02990	5.35869		AT5G45820	-2.1429
AT5G67330	1.27099		AT1G49010	-1.39645			AT5G40690	2.45244		AT1G64860	-1.75371			AT2G04050	2.9325		AT1G13650	-2.14225			AT5G02200	3.73901		AT4G08410	-1.98916		AT2G32210	3.39862		AT2G40300	-2.37279			AT3G05630	5.30293		AT1G59920	-2.1424
AT5G67370	1.25442		AT5G20830	-1.37687			AT2G45135	2.31422		AT5G45410	-1.74116			AT1G66090	2.91496		AT1G20620	-2.13029			AT4G15210	3.73016		AT5G46900	-1.96441		AT5G51440	3.3391		AT5G52570	-2.33169			AT3G44510	5.24922		AT1G52270	-2.13973
AT5G07010	1.24789		AT3G03480	-1.35966			AT1G73120	2.30652		AT5G04590	-1.68898			AT1G48930	2.89567		AT1G31330	-2.12222			AT1G13609	3.69797		AT4G34740	-1.90584		AT4G37420	3.3014		AT1G03130	-2.30748			AT5G02200	5.22481		AT2G34010	-2.12428
AT3G27580	1.24541		AT4G32690	-1.35893			AT5G02200	2.29283		AT5G22300	-1.59326			AT1G60190	2.88461		AT1G64860	-2.06362			AT2G45135	3.65053		AT1G73600	-1.88465		AT1G35140	3.28267		AT2G05070	-2.28242			AT2G26620	5.21493		AT2G40610	-2.12125
AT5G58650	1.24257		AT1G21140	-1.31334			AT4G36850	2.284		AT3G62260	-1.56179			AT1G74770	2.87319		AT4G01390	-2.05989			AT4G36700	3.64584		AT5G35190	-1.88163		AT2G27080	3.25403		AT1G13650	-2.27314			AT2G45135	5.12704		AT5G62920	-2.10158
AT3G14940	1.24207		AT3G20510	-1.30097			AT4G15210	2.28141		AT1G32540	-1.56092			AT1G13608	2.79961		AT3G27690	-2.03005			AT1G67600	3.61819		AT1G59930	-1.87254		AT5G20230	3.23599		AT1G26790	-2.27274			AT3G56970	5.09815		AT1G29910	-2.09966
AT5G13740	1.16606		AT1G75750	-1.28715			AT1G05000	2.28047		AT2G18328	-1.49988			AT4G08867	2.79336		AT3G25190	-1.92825			AT1G47395	3.59374		AT1G54970	-1.83578		AT2G32200	3.22232		AT1G15825	-2.25318			AT2G24000	5.03061		AT2G40670	-2.09511
AT2G21590	1.14864		AT5G49480	-1.27729			AT1G08650	2.24333		AT2G15620	-1.49293			AT4G36700	2.79136		AT4G01430	-1.91727			AT4G29780	3.5739		AT2G01890	-1.83274		AT1G04470	3.19265		AT1G15820	-2.21948			AT5G20150	4.99099		AT5G01600	-2.08771
AT2G21640	1.11863		AT5G53200	-1.23811			AT5G01220	2.23357		AT2G05710	-1.49278			AT1G73000	2.76921		AT4G01380	-1.90784			AT5G53048	3.52112		AT1G69530	-1.80928		AT2G41640	3.16786		AT1G73870	-2.21359			AT2G32830	4.96664		AT4G11460	-2.07931
AT1G56430	1.11845		AT2G34620	-1.2351			AT1G47405	2.21167		AT3G15310	-1.47546			AT5G41750	2.73373		AT4G25030	-1.88037			AT5G20410	3.50614		AT1G05250	-1.7982		AT4G08040	3.1659		AT2G34430	-2.19019			AT2G34202	4.95929		AT4G25630	-2.06167
AT4G27150	1.11546		AT1G04540	-1.21882			AT1G13750	2.16321		AT1G60950	-1.47528			AT1G01590	2.70775		AT5G16570	-1.86407			AT1G67920	3.49118		AT1G05240	-1.7953		AT2G47520	3.14198		AT1G29920	-2.17061			AT1G13609	4.82097		AT1G63570	-2.05056
AT1G04470	1.11347		AT1G73870	-1.21399			AT1G19200	2.13847		AT2G27420	-1.4593			AT1G01570	2.70264		AT4G32690	-1.82978			AT1G47405	3.46285		AT3G09450	-1.78638		AT1G72520	3.12448		AT1G31330	-2.16917			AT1G02310	4.80084		AT1G77870	-2.01775
AT3G27060	1.11247		AT5G57345	-1.20989			AT4G33030	2.13074		AT1G20620	-1.43546			AT3G18290	2.69238		AT3G20510	-1.82045			AT2G14230	3.44413		AT1G26790	-1.75794		AT2G04050	3.10332		AT1G15830	-2.16055			AT2G14247	4.75236		AT5G35490	-2.0101
AT1G01590	1.09124		AT5G01600	-1.20571			AT1G56150	2.1282		AT4G34740	-1.4251			AT2G18193	2.64801		AT1G03130	-1.79149			AT5G63130	3.44294		AT5G18600	-1.75332		AT3G01830	3.09403		AT1G07890	-2.15979			AT5G53048	4.71471		AT1G27045	-1.98661
AT1G01520	1.09111		AT1G01190	-1.19971			AT4G03960	2.05801		AT2G01890	-1.39226			AT3G10930	2.57152		AT5G16530	-1.78705			AT1G13608	3.40164		AT4G25820	-1.73289		AT2G25460	3.08883		AT1G70270	-2.15787			AT4G15210	4.67502		AT2G34430	-1.98308
AT2G18193	1.08846		AT1G13650	-1.19896			AT4G23000	2.02808		AT2G46650	-1.38441			AT4G24570	2.55688		AT4G04955	-1.78351			AT3G17790	3.36966		AT3G15310	-1.73239		AT1G77640	3.07081		AT2G03520	-2.15127			AT1G66110	4.64979		AT1G29420	-1.97287
AT1G64980	1.08416		AT2G36885	-1.19582			AT2G04460	2.0161		AT5G49480	-1.37571			AT1G64980	2.54999		AT5G54270	-1.73032			AT1G47400	3.35786		AT4G12510	-1.72901		AT3G04640	3.05701		AT1G01190	-2.13607			AT4G13700	4.58541		AT1G78090	-1.96473
AT5G01670	1.03656		AT4G35440	-1.1825			AT5G02580	2.00806		AT1G21140	-1.36628			AT1G76600	2.5163		AT1G60950	-1.7062			AT2G18530	3.33918		AT4G13250	-1.72587		AT5G41750	3.05162		AT5G15600	-2.10016			AT1G67920	4.55717		AT2G03520	-1.94918
AT4G16780	1.02497		AT5G16530	-1.17976			AT3G14050	2.00208		AT5G20830	-1.3385			AT4G26200	2.49654		AT4G39250	-1.67973			AT5G02580	3.31847		AT5G06630	-1.72321		AT3G14050	3.04991		AT1G04540	-2.09845			AT3G21620	4.54391		AT1G13650	-1.94438
AT3G16770	1.01951		AT4G34740	-1.15587			AT1G03990	1.93436		AT4G35440	-1.3107			AT1G21910	2.49099		AT5G28450	-1.66915			AT5G09470	3.30165		AT4G39250	-1.66896		AT1G56060	3.03326		AT5G32621	-2.07319			AT2G04460	4.51341		AT4G24120	-1.92941
AT5G15190	1.01857		AT1G53887	-1.14381			AT3G47420	1.89796		AT1G73600	-1.30318			AT5G02580	2.48569		AT4G34740	-1.65955			AT3G08720	3.28096		AT3G61870	-1.6679		AT1G13607	3.02775		AT5G50790	-2.05384			AT1G76430	4.48105		AT2G36885	-1.92639
AT3G56360	1.00744		AT2G36895	-1.13625			AT4G33770	1.88558		AT5G51010	-1.30023			AT5G20230	2.48437		AT1G70270	-1.62461			AT1G01580	3.26946		AT4G40090	-1.66404		AT3G46080	3.02647		AT2G22200	-2.02492			AT1G19200	4.4757		AT2G27402	-1.92415
AT3G21270	1.00417		AT3G23170	-1.12348			AT5G41080	1.88066		AT1G04540	-1.2563			AT5G57560	2.45761		AT1G49010	-1.61275			AT4G12090	3.24012		AT5G67390	-1.66091		AT2G14240	3.01574		AT3G61870	-2.02068			AT5G55690	4.4728		AT5G18020	-1.92127
AT3G18290	1.00307		AT1G19640	-1.12264			AT2G27190	1.86431		AT2G22200	-1.24296			AT5G13740	2.45634		AT5G57345	-1.61003			AT1G56600	3.2192		AT1G59920	-1.65856		AT4G23810	3.00758		AT1G51470	-2.01328			AT1G12030	4.44304		AT1G11740	-1.91931
			AT2G40300	-1.12208			AT2G18196	1.8572		AT1G53887	-1.2211			AT4G23810	2.44934		AT1G04540	-1.5986			AT1G19200	3.21179		AT5G62920	-1.65448		AT1G23020	2.99117		AT4G01390	-2.00717			AT4G03380	4.34327		AT4G38850	-1.916
			AT4G36050	-1.11183			AT1G67920	1.8472		AT5G64040	-1.21641			AT3G10720	2.44252		AT1G22650	-1.57823			AT4G37420	3.16839		AT1G07890	-1.65092		AT2G35710	2.98226		AT5G64040	-2.00539			AT4G12090	4.2991		AT3G18130	-1.91464
			AT5G51010	-1.1085			AT1G58280	1.81573		AT1G49010	-1.21103			AT3G58150	2.40081		AT1G05240	-1.56867			AT2G46880	3.14511		AT5G57345	-1.63496		AT4G11000	2.9721		AT2G05100	-2.00331			AT5G63130	4.29871		AT5G20160	-1.90398
			AT2G27420	-1.10735			AT2G38940	1.77747		AT5G45650	-1.20848			AT2G40000	2.38423		AT1G15820	-1.56782			AT2G04135	3.13047		AT1G01190	-1.63397		AT1G28370	2.97083		AT5G16530	-1.99715			AT5G43300	4.28458		AT4G34770	-1.90105
			AT4G08390	-1.10369			AT1G74770	1.76414		AT3G49160	-1.18724			AT5G17350	2.38354		AT1G76800	-1.56631			AT4G24890	3.11314		AT1G32540	-1.63338		AT2G35570	2.96307		AT3G09450	-1.99582			AT5G08030	4.2703		AT3G44750	-1.89881
			AT5G22300	-1.10349			AT1G71130	1.76065		AT5G61350	-1.18095			AT1G03470	2.37783		AT1G05250	-1.55817			AT5G01220	3.10283		AT1G04540	-1.63258		AT1G66160	2.94758		AT4G01430	-1.97521			AT5G40310	4.24829		AT1G62480	-1.8773
			AT5G61410	-1.09584			AT4G30290	1.74784		AT3G11900	-1.16941			AT2G47520	2.37059		AT1G15830	-1.55133			AT5G40690	3.10122		AT5G35490	-1.62658		AT4G27654	2.93958		AT4G13250	-1.96871			AT3G03530	4.24019		AT4G26260	-1.85228
			AT1G31330	-1.08347			AT3G08720	1.74633		AT5G35490	-1.15722			AT1G50750	2.35986		AT4G13575	-1.54836			AT1G73120	3.09142		AT5G45820	-1.61942		AT2G22880	2.90388		AT4G27360	-1.95651			AT5G20410	4.23661		AT1G60110	-1.84662
			AT3G15310	-1.0783			AT4G26890	1.74438		AT5G57345	-1.14229			AT5G07010	2.3465		AT2G05710	-1.54723			AT5G25830	3.0794		AT3G49960	-1.61869		AT4G01360	2.89621		AT3G08940	-1.95306			AT2G14230	4.21924		AT4G34740	-1.84498
			AT4G01380	-1.05972			AT2G04135	1.73572		AT5G13630	-1.13434			AT1G56150	2.31843		AT5G35490	-1.53883			AT5G41080	3.07829		AT1G75750	-1.61788		AT4G12735	2.89363		AT1G08090	-1.91299			AT1G20860	4.20159		AT1G48630	-1.84464
			AT5G08410	-1.05309			AT3G20660	1.72556		AT4G11460	-1.1265			AT2G22880	2.31426		AT1G29920	-1.53864			AT2G04460	3.06281		AT5G67400	-1.59848		AT2G38470	2.88986		AT1G63580	-1.90857			AT1G56600	4.14899		AT5G43240	-1.84454
			AT5G15600	-1.04652			AT4G08867	1.70835		AT5G54130	-1.12204			AT2G21640	2.30905		AT5G22300	-1.53129			AT3G14050	3.05263		AT1G03130	-1.58555		AT4G29780	2.86443		AT4G04955	-1.87574			AT5G01220	4.12842		AT5G42490	-1.84389
			AT3G47070	-1.04101			AT1G03470	1.70434		AT1G69530	-1.09729			AT1G02660	2.2727		AT2G05070	-1.51255			AT5G45340	3.0149		AT1G31330	-1.58391		AT1G02660	2.86023		AT3G54890	-1.87238			AT5G09470	4.10254		AT1G15820	-1.83963
			AT2G18328	-1.03585			AT2G42750	1.70197		AT1G19450	-1.09209			AT3G21600	2.26508		AT5G15600	-1.50747			AT5G53450	3.0149		AT1G60950	-1.58328		AT1G05675	2.86016		AT3G47470	-1.86336			AT3G17790	4.09607		AT3G23550	-1.82216
			AT5G14940	-1.02792			AT1G17830	1.69782		AT2G40670	-1.08755			AT3G55980	2.2595		AT2G20750	-1.50536			AT3G61410	2.99708		AT5G04960	-1.58006		AT5G13740	2.83683		AT2G34620	-1.85099			AT1G67600	4.08895		AT2G27380	-1.81733
			AT4G10040	-1.02143			AT2G43535	1.69309		AT1G02820	-1.06886			AT5G06320	2.24876		AT1G77960	-1.49699			AT4G32480	2.99535		AT5G26200	-1.57033		AT1G15010	2.83263		AT5G08030	-1.8453			AT3G08720	4.0853		AT1G23100	-1.80825
			AT5G13630	-1.01038			AT5G13740	1.67524		AT2G40330	-1.06862			AT1G57990	2.24041		AT1G70260	-1.49622			AT4G23000	2.92419		AT5G22300	-1.56711		AT5G05300	2.82239		AT1G19640	-1.83798			AT3G25795	4.06968		AT1G21140	-1.80491
			AT1G07180	-1.007			AT1G24580	1.65936		AT1G03130	-1.06587			AT1G52890	2.23918		AT3G15310	-1.45969			AT4G30290	2.82596		AT3G62680	-1.5536		AT3G01600	2.8204		AT1G29910	-1.83088			AT1G08170	4.04327		AT1G73870	-1.78788
			AT1G03130	-1.00643			AT2G14230	1.63462		AT1G13650	-1.06224			AT4G25470	2.2359		AT3G61470	-1.44279			AT1G23140	2.81859		AT1G70260	-1.55353		AT5G57560	2.79351		AT1G76800	-1.79402			AT3G56980	4.01936		AT1G29430	-1.78717
			AT2G01890	-1.00007			AT4G24890	1.62557		AT4G32690	-1.05944			AT5G09570	2.22454		AT2G34430	-1.43526			AT1G05000	2.81281		AT5G32621	-1.54456		AT1G24140	2.74375		AT1G64360	-1.7892			AT5G67080	4.00814		AT4G39250	-1.78527
							AT2G37890	1.62215		AT3G20510	-1.05777			AT1G73540	2.22222		AT4G35440	-1.43187			AT1G13607	2.80932		AT4G13575	-1.53429		AT3G45970	2.73317		AT5G28450	-1.78389			AT3G46120	4.00231		AT3G52630	-1.7718
							AT3G27150	1.61312		AT3G24460	-1.05618			AT4G32480	2.21911		AT4G05180	-1.43039			AT4G26200	2.73387		AT4G01430	-1.52558		AT1G56150	2.72724		AT4G25420	-1.78325			AT4G36700	3.9802		AT1G67260	-1.75769
							AT4G13800	1.61188		AT5G40850	-1.04699			AT1G80840	2.21678		AT5G06510	-1.42967			AT4G26890	2.72428		AT2G15800	-1.51284		AT4G24570	2.72591		AT2G30210	-1.77654			AT1G08165	3.88824		AT1G31835	-1.74876
							AT5G63130	1.60263		AT5G19600	-1.04202			AT3G52400	2.18964		AT1G15825	-1.41958			AT1G74770	2.71323		AT5G45410	-1.49884		AT2G01180	2.70425		AT2G20750	-1.77184			AT3G23870	3.88581		AT5G16570	-1.74028
							AT3G52190	1.58399		AT1G62180	-1.03194			AT2G27080	2.17334		AT5G26200	-1.41374			AT1G56150	2.67459		AT1G30870	-1.49077		AT1G33760	2.68843		AT1G64860	-1.76052			AT5G39720	3.8816		AT1G68650	-1.7395
							AT1G66990	1.58182		AT5G61410	-1.02692			AT1G13610	2.15609		AT5G47550	-1.40625			AT1G52940	2.67349		AT4G13390	-1.47842		AT1G09950	2.68828		AT1G20620	-1.76026			AT2G38940	3.85832		AT4G11290	-1.73344
							AT4G37420	1.57874		AT4G36050	-1.02242			AT5G54450	2.14919		AT2G18328	-1.39026			AT2G38940	2.6599		AT4G38850	-1.47408		AT3G52400	2.68277		AT1G62190	-1.75277			AT2G04135	3.85741		AT4G04293	-1.72813
							AT2G26660	1.57065		AT2G26010	-1.02201			AT2G18196	2.13035		AT3G54890	-1.38383			AT2G32830	2.64797		AT5G64040	-1.46529		AT2G24600	2.6825		AT5G54585	-1.75245			AT5G64000	3.82317		AT5G42110	-1.72445
							AT1G30500	1.57026		AT1G31330	-1.01986			AT2G40140	2.12655		AT2G39270	-1.38118			AT1G24580	2.64023		AT2G40610	-1.45315		AT1G61340	2.68187		AT1G47600	-1.7416			AT1G47395	3.78676		AT5G59680	-1.72427
							AT1G64980	1.562		AT4G01390	-1.01529			AT5G05250	2.12497		AT5G61410	-1.38073			AT1G17830	2.62787		AT4G25030	-1.45169		AT4G23180	2.68136		AT5G13630	-1.70945			AT3G02480	3.78664		AT5G18840	-1.72351
							AT1G08165	1.54783		AT3G17330	-1.01522			AT3G50060	2.12154		AT3G11900	-1.37184			AT1G08650	2.58478		AT2G40670	-1.45054		AT2G30766	2.66977		AT5G57345	-1.70787			AT1G70640	3.78291		AT2G47750	-1.71632
							AT4G12090	1.53979		AT5G04310	-1.0048			AT2G41640	2.12148		AT2G34620	-1.36889			AT1G21529	2.57801		AT5G51010	-1.44853		AT2G18193	2.65247		AT5G35490	-1.69748			AT1G47405	3.78258		AT1G53542	-1.71327
							AT3G43190	1.53748		AT5G32621	-1.00138			AT1G28370	2.11739		AT1G75750	-1.36676			AT5G03210	2.57321		AT5G54470	-1.44835		AT5G42380	2.65108		AT5G06510	-1.68266			AT5G49600	3.75743		AT3G47470	-1.71085
							AT2G30770	1.5341						AT2G30766	2.11679		AT5G51010	-1.36597			AT1G23020	2.55788		AT1G31835	-1.44614		AT5G59820	2.64853		AT1G25440	-1.66988			AT1G22150	3.75331		AT5G44260	-1.70962
							AT2G02990	1.52693						AT4G12735	2.11485		AT5G08410	-1.36503			AT2G14245	2.54882		AT5G23990	-1.44139		AT1G76600	2.6474		AT3G47500	-1.66191			AT5G02580	3.74383		AT1G49920	-1.70832
							AT4G30370	1.51418						AT3G04640	2.10087		AT5G04590	-1.36064			AT4G08867	2.54833		AT1G64860	-1.42298		AT5G46295	2.64115		AT1G01070	-1.6591			AT5G35050	3.73034		AT4G31700	-1.70632
							AT1G22150	1.4982						AT2G23810	2.09857		AT5G50790	-1.35195			AT1G68740	2.53814		AT3G27690	-1.41888		AT3G18290	2.64068		AT3G61470	-1.65301			AT5G47740	3.70613		AT2G27710	-1.70509
							AT2G18530	1.48625						AT3G01350	2.09557		AT2G26500	-1.34935			AT1G13750	2.53149		AT2G46790	-1.41438		AT5G54550	2.63385		AT4G05180	-1.6463			AT3G48850	3.70003		AT5G18030	-1.70055
							AT1G01570	1.48459						AT4G27654	2.09524		AT1G59930	-1.3493			AT5G43300	2.53069		AT1G15830	-1.41167		AT2G20800	2.59967		AT1G06980	-1.62966			AT1G23140	3.69479		AT5G11160	-1.69449
							AT1G68740	1.47162						AT1G07500	2.08031		AT3G49960	-1.34837			AT5G57560	2.5265		AT2G22200	-1.39841		AT2G13310	2.59082		AT5G14940	-1.62611			AT1G47400	3.67207		AT1G70600	-1.69177
							AT5G44005	1.46743						AT1G72520	2.07896		AT1G50110	-1.33642			AT5G17340	2.52488		AT5G65030	-1.38988		AT2G04040	2.58344		AT5G41380	-1.62276			AT5G62162	3.64114		AT2G40330	-1.68452
							AT4G24230	1.44729						AT5G26920	2.07385		AT4G36050	-1.30504			AT2G38470	2.51811		AT2G20750	-1.3895		AT5G27420	2.57757		AT4G32690	-1.62114			AT1G08650	3.63495		AT5G27780	-1.68359
							AT5G09570	1.4412						AT5G45630	2.06081		AT1G73870	-1.30244			AT1G61800	2.5158		AT1G78090	-1.3864		AT4G23190	2.57443		AT1G66100	-1.61794			AT1G66990	3.63028		AT1G03130	-1.67835
							AT3G03790	1.42786						AT5G52050	2.04546		AT3G08940	-1.29786			AT3G20660	2.51488		AT4G04293	-1.38278		AT1G31290	2.55849		AT1G77520	-1.61085			AT2G36724	3.62139		AT3G16130	-1.67756
							AT4G17790	1.42536						AT2G17040	2.04013		AT1G53887	-1.29777			AT1G22150	2.51045		AT5G04120	-1.38072		AT1G60190	2.55452		AT1G61520	-1.60206			AT1G13608	3.60865		AT4G12550	-1.66964
							AT3G61410	1.42196						AT5G41740	2.03419		AT1G13600	-1.29052			AT4G33030	2.50394		AT5G15600	-1.37329		AT1G03020	2.55104		AT1G44446	-1.59755			AT5G62160	3.6029		AT3G07110	-1.66837
							AT5G67370	1.41305						AT4G08040	2.03196		AT2G05100	-1.29008			AT1G60190	2.49591		AT1G60960	-1.37119		AT3G46090	2.54976		AT4G13575	-1.59573			AT5G24600	3.56152		AT1G61580	-1.65863
							AT2G22080	1.40293						AT2G47780	2.01843		AT3G47470	-1.28785			AT1G08165	2.48927		AT4G02270	-1.36183		AT1G18300	2.54525		AT4G22212	-1.58835			AT4G26890	3.55516		AT3G44590	-1.6547
							AT3G25795	1.39876						AT1G04470	2.01039		AT1G61520	-1.28635			AT1G16130	2.48116		AT4G25630	-1.35882		AT5G05250	2.53315		AT5G54470	-1.58413			AT1G60190	3.54835		AT3G11120	-1.65223
							AT1G70900	1.39744						AT1G16130	2.00836		AT5G12980	-1.28446			AT1G66990	2.46919		AT5G04590	-1.35452		AT5G02580	2.53106		AT3G12320	-1.57959			AT2G30540	3.48847		AT3G47370	-1.6516
							AT3G10720	1.3879						AT1G33760	2.00355		AT2G46650	-1.26422			AT1G73000	2.46068		AT2G15620	-1.35286		AT5G25830	2.52859		AT5G26200	-1.57885			AT5G53450	3.48804		AT3G48100	-1.64408
							AT4G35750	1.38786						AT1G35140	1.99939		AT5G49480	-1.26102			AT4G27654	2.45922		AT3G11900	-1.35155		AT4G14370	2.52446		AT2G29130	-1.57234			AT5G42380	3.47962		AT5G02760	-1.64058
							AT1G60190	1.37826						AT3G46090	1.99533		AT4G10040	-1.24545			AT5G41750	2.4587		AT1G63930	-1.34983		AT2G15390	2.52404		AT4G01380	-1.56889			AT4G23000	3.46922		AT3G12965	-1.63909
							AT1G73000	1.36742						AT1G18300	1.97967		AT1G19640	-1.24185			AT5G13740	2.44225		AT5G20160	-1.34715		AT3G16860	2.52156		AT5G47550	-1.56079			AT1G62420	3.46306		AT5G59850	-1.63704
							AT4G15540	1.35778						AT1G19020	1.96987		AT3G46780	-1.23979			AT1G72520	2.43895		AT3G59790	-1.33508		AT5G26920	2.5129		AT2G34420	-1.55732			AT1G62710	3.4371		AT1G01190	-1.63656
							AT3G04050	1.35635						AT5G66650	1.96322		AT1G03410	-1.23702			AT5G20230	2.4293		AT3G54580	-1.32732		AT3G50930	2.49998		AT5G46890	-1.54152			AT1G13750	3.41602		AT3G12320	-1.63579
							AT1G13610	1.35315						AT3G01600	1.961		AT1G01070	-1.23697			AT4G23810	2.42772		AT4G38860	-1.32396		AT3G10720	2.49032		AT4G12550	-1.53634			AT3G02840	3.39803		AT3G15356	-1.63335
							AT5G24530	1.35275						AT2G39650	1.95732		AT1G59920	-1.23043			AT4G03960	2.3827		AT1G11740	-1.30892		AT2G33580	2.48958		AT3G21890	-1.52997			AT5G40690	3.38141		AT5G19750	-1.62815
							AT2G14245	1.34985						AT2G41730	1.95614		AT3G16120	-1.22849			AT3G18290	2.35471		AT3G18130	-1.30416		AT3G29000	2.48559		AT4G40090	-1.52421			AT3G29784	3.37855		AT1G07370	-1.62547
							AT1G72070	1.34721						AT4G13395	1.95279		AT1G10657	-1.22811			AT4G24570	2.34936		AT1G53887	-1.30077		AT1G72900	2.48472		AT1G55960	-1.52402			AT4G15200	3.36493		AT2G31250	-1.61863
							AT2G26310	1.3391						AT5G67370	1.95236		AT2G36895	-1.22412			AT1G50750	2.33558		AT5G19600	-1.29028		AT1G20310	2.47955		AT1G60950	-1.51744			AT1G03020	3.35433		AT5G57345	-1.61803
							AT5G19430	1.32212						AT1G55440	1.94666		AT5G52570	-1.21977			AT4G23180	2.30455		AT4G11460	-1.28912		AT5G41740	2.47903		AT5G22300	-1.5162			AT1G73120	3.34891		AT2G26010	-1.60768
							AT3G47640	1.31346						AT2G14240	1.94325		AT4G36060	-1.21563			AT4G08950	2.29937		AT2G34430	-1.28612		AT5G36655	2.47669		AT3G02380	-1.51569			AT1G52800	3.30192		AT2G19670	-1.60122
							AT4G00500	1.30552						AT5G27420	1.94146		AT5G04060	-1.21183			AT3G10150	2.29408		AT1G78206	-1.28565		AT5G06320	2.47459		AT4G10340	-1.51255			AT4G14080	3.30015		AT4G13890	-1.60081
							AT3G12820	1.29278						AT5G46710	1.93521		AT1G60960	-1.209			AT2G15390	2.29198		AT2G18328	-1.27783		AT1G64980	2.46924		AT2G44940	-1.51235			AT4G12735	3.29679		AT3G14900	-1.60024
							AT1G56600	1.28867						AT1G74930	1.92902		AT1G29910	-1.2051			AT5G67080	2.29197		AT1G15825	-1.27649		AT1G21326	2.46566		AT1G44800	-1.50354			AT2G38470	3.25964		AT1G60050	-1.59851
							AT4G38290	1.28678						AT1G24140	1.92724		AT1G29930	-1.20413			AT3G45860	2.28942		AT5G54585	-1.26797		AT1G66090	2.45959		AT5G45410	-1.5015			AT1G05000	3.2299		AT3G08885	-1.59745
							AT3G02480	1.27371						AT1G74450	1.90931		AT3G23170	-1.20318			AT4G13395	2.28756		AT5G47980	-1.26614		AT5G66650	2.44848		AT1G22650	-1.49143			AT1G80840	3.22933		AT3G49010	-1.59728
							AT3G02870	1.27263						AT5G43890	1.90669		AT2G01890	-1.19728			AT4G30370	2.26643		AT5G17820	-1.263		AT5G41080	2.44832		AT3G49960	-1.48966			AT1G68740	3.22424		AT3G59900	-1.59459
							AT3G16360	1.26833						AT2G33580	1.89553		AT5G20830	-1.1954			AT1G02660	2.25214		AT5G61160	-1.26228		AT1G22470	2.43669		AT2G46790	-1.48944			AT3G57157	3.22014		AT3G50560	-1.59153
							AT3G51860	1.25944						AT2G01180	1.88894		AT1G30380	-1.19448			AT1G66110	2.25071		AT1G62980	-1.25977		AT3G21600	2.42676		AT1G51400	-1.48799			AT1G67610	3.20957		AT3G05560	-1.58972
							AT3G58900	1.25658						AT5G47220	1.88783		AT5G51710	-1.19389			AT1G24140	2.23897		AT5G49080	-1.25963		AT2G30770	2.4254		AT1G52230	-1.47166			AT4G30370	3.20055		AT1G14320	-1.58843
							AT5G67330	1.25079						AT3G47640	1.8845		AT4G01070	-1.18421			AT3G54700	2.23777		AT5G66640	-1.25561		AT1G57990	2.41295		AT3G11900	-1.47049			AT1G22220	3.19875		AT1G78206	-1.58689
							AT5G05250	1.24686						AT5G42380	1.88381		AT5G54585	-1.1609			AT2G25460	2.23644		AT2G34010	-1.25494		AT1G07135	2.40427		AT5G53200	-1.46673			AT1G72070	3.1927		AT5G22580	-1.58371
							AT3G19970	1.24116						AT2G24600	1.86916		AT5G65030	-1.15968			AT1G64980	2.23094		AT3G23940	-1.24955		AT3G55980	2.40163		AT3G20510	-1.46398			AT2G43535	3.18098		AT4G13572	-1.58293
							AT4G37680	1.23392						AT1G23710	1.86389		AT4G10340	-1.1402			AT5G40310	2.22952		AT3G63110	-1.24881		AT3G45730	2.40108		AT5G67390	-1.45399			AT3G05540	3.17579		AT3G23390	-1.5821
							AT3G56360	1.22769						AT1G66160	1.86076		AT1G08380	-1.13523			AT5G06320	2.21562		AT3G28550	-1.24442		AT1G07900	2.38872		AT1G49450	-1.45323			AT5G37420	3.17445		AT5G61170	-1.58044
							AT1G13607	1.2182						AT2G44840	1.85908		AT5G63850	-1.13005			AT3G10720	2.20175		AT5G44420	-1.24413		AT2G17040	2.38335		AT1G04660	-1.4532			AT2G14245	3.17188		AT1G69530	-1.57875
							AT2G40710	1.21192						AT2G25460	1.84746		AT5G67400	-1.12806			AT1G58280	2.18934		AT2G05070	-1.24276		AT2G23810	2.37531		AT1G79110	-1.45034			AT2G18050	3.15315		AT5G66620	-1.57657
							AT1G21310	1.20695						AT5G24640	1.84702		AT4G40090	-1.12785			AT2G17040	2.17709		AT1G77960	-1.24258		AT5G49520	2.36991		AT4G01070	-1.44963			AT4G30290	3.14694		AT2G42220	-1.57519
							AT4G02050	1.20187						AT3G28340	1.84341		AT1G11740	-1.12372			AT5G05250	2.17159		AT5G11160	-1.23053		AT3G48650	2.35392		AT4G20370	-1.44799			AT4G32480	3.12828		AT1G18080	-1.57364
							AT2G21590	1.20026						AT5G63130	1.83602		AT1G06980	-1.12221			AT1G63750	2.16394		AT4G35440	-1.22975		AT1G74770	2.35281		AT1G13600	-1.44648			AT1G72520	3.12809		AT1G62190	-1.57183
							AT4G21470	1.19593						AT2G21590	1.83288		AT1G53910	-1.1155			AT3G55980	2.15975		AT1G53542	-1.22029		AT5G66210	2.34705		AT2G42220	-1.443			AT3G01830	3.1091		AT2G27840	-1.56408
							AT5G55090	1.19556						AT2G15390	1.83122		AT3G62260	-1.11463			AT1G57990	2.1576		AT5G19970	-1.21901		AT2G44500	2.34065		AT1G13430	-1.44265			AT4G29780	3.10624		AT3G53890	-1.56392
							AT5G03210	1.19461						AT2G31880	1.82796		AT4G02270	-1.1066			AT1G04470	2.15649		AT1G74870	-1.21723		AT3G54810	2.33939		AT3G25190	-1.43949			AT5G41080	3.10237		AT2G34420	-1.56121
							AT1G74210	1.19321						AT5G52940	1.82404		AT1G27045	-1.10428			AT2G43535	2.15304		AT2G27840	-1.21184		AT2G35930	2.33389		AT5G63850	-1.43882			AT3G11480	3.08417		AT1G26790	-1.55896
							AT1G76960	1.19306						AT1G13607	1.81956		AT5G08030	-1.10314			AT1G01570	2.1495		AT3G50560	-1.21182		AT1G58420	2.33377		AT5G18020	-1.43776			AT2G22880	3.0799		AT5G45830	-1.55627
							AT1G47400	1.18971						AT2G26530	1.81834		AT5G08050	-1.10158			AT2G22880	2.14696		AT5G61350	-1.20517		AT1G19380	2.33281		AT1G07180	-1.43651			AT3G59884	3.07217		AT2G32550	-1.55518
							AT1G68670	1.18741						AT5G54740	1.81446		AT5G32621	-1.10106			AT4G38560	2.14236		AT1G20620	-1.20434		AT4G15710	2.32788		AT2G18328	-1.43571			AT3G10150	3.06806		AT3G57490	-1.55457
							AT4G14060	1.18623						AT5G67330	1.81248		AT2G32550	-1.09814			AT3G04640	2.14226		AT5G18840	-1.19666		AT2G46400	2.3127		AT1G30380	-1.42848			AT1G60280	3.06463		AT4G12600	-1.55255
							AT1G72890	1.18397						AT4G17500	1.80412		AT5G46900	-1.09117			AT3G03530	2.1408		AT2G05710	-1.19457		AT1G19020	2.30836		AT5G40510	-1.42757			AT1G04470	3.05503		AT5G43120	-1.55071
							AT5G47740	1.18204						AT2G28420	1.79864		AT3G27240	-1.09108			AT4G24230	2.13213		AT5G61610	-1.19252		AT3G57530	2.30695		AT5G42590	-1.42707			AT1G50750	3.03809		AT2G23350	-1.54802
							AT5G07010	1.1664						AT1G73805	1.78443		AT5G40650	-1.09056			AT2G37980	2.12642		AT1G55205	-1.18539		AT5G24640	2.30645		AT3G16130	-1.4256			AT2G37980	3.03573		AT5G60390	-1.54323
							AT2G14247	1.14991						AT4G08950	1.78399		AT2G15620	-1.08745			AT2G14610	2.11535		AT1G70270	-1.1803		AT5G45340	2.30425		AT2G05710	-1.42141			AT2G25460	3.0229		AT3G04840	-1.54241
							AT1G62710	1.14971						AT1G72940	1.78181		AT3G47070	-1.08692			AT1G35140	2.11241		AT1G48630	-1.17447		AT1G21910	2.30095		AT2G32550	-1.41775			AT4G33030	2.99736		AT5G27120	-1.54217
							AT3G15990	1.14723						AT3G16360	1.78036		AT3G21055	-1.08564			AT5G44005	2.11186		AT5G12980	-1.17442		AT2G31880	2.29381		AT2G27380	-1.41343			AT1G35920	2.98547		AT1G07070	-1.54016
							AT2G30432	1.14471						AT1G72900	1.76758		AT5G01530	-1.08226			AT3G04050	2.10668		AT3G19850	-1.17237		AT5G41550	2.29172		AT5G66740	-1.41225			AT1G30500	2.97573		AT2G37270	-1.53655
							AT1G23020	1.14464						AT2G42750	1.76449		AT2G22200	-1.08111			AT1G80840	2.10658		AT5G59680	-1.17174		AT1G14540	2.29005		AT5G19970	-1.41182			AT1G24140	2.97007		AT1G15830	-1.53653
							AT5G19470	1.1422						AT1G07135	1.76323		AT5G46890	-1.0695			AT1G03990	2.09869		AT3G20510	-1.16906		AT3G47030	2.28089		AT5G43180	-1.40326			AT3G07250	2.95089		AT5G59400	-1.5365
							AT1G13609	1.13988						AT5G58650	1.76077		AT1G31335	-1.05675			AT2G30770	2.0982		AT1G75580	-1.16577		AT2G21640	2.28045		AT5G65030	-1.40309			AT5G45630	2.95007		AT1G33770	-1.52496
							AT3G23870	1.11604						AT2G35930	1.76028		AT1G32520	-1.05667			AT5G66210	2.0979		AT5G49480	-1.16027		AT4G25490	2.27775		AT4G38860	-1.39844			AT5G09570	2.94959		AT5G17170	-1.52393
							AT2G38740	1.11222						AT3G45860	1.75017		AT3G61080	-1.05529			AT5G08030	2.09765		AT2G43140	-1.15916		AT5G52750	2.27432		AT1G08380	-1.39793			AT1G61800	2.94884		AT4G08620	-1.52284
							AT2G36270	1.10886						AT4G23180	1.74828		AT2G44940	-1.05471			AT2G41640	2.09704		AT4G11210	-1.15659		AT2G11110	2.27243		AT3G59400	-1.39738			AT3G16360	2.93484		AT4G15000	-1.52145
							AT3G56040	1.10326						AT4G34150	1.74625		AT3G55230	-1.05393			AT2G30766	2.097		AT3G57490	-1.15368		AT4G26200	2.27078		AT5G66690	-1.39285			AT3G49630	2.91238		AT3G18600	-1.52145
							AT3G21600	1.10035						AT3G48360	1.73582		AT5G35480	-1.05213			AT3G16360	2.09652		AT2G46650	-1.15098		AT3G22910	2.26971		AT3G46780	-1.39128			AT3G01970	2.90523		AT4G01430	-1.52099
							AT4G01480	1.09982						AT2G04040	1.73308		AT2G27550	-1.05211			AT2G27190	2.09473		AT3G02380	-1.1487		AT4G23220	2.26865		AT5G19600	-1.39128			AT1G30250	2.88529		AT4G38100	-1.52042
							AT5G04150	1.0959						AT2G13310	1.72493		AT1G51400	-1.04986			AT2G01180	2.08763		AT3G03910	-1.14799		AT1G73805	2.26662		AT2G46970	-1.38626			AT5G17165	2.87492		AT3G60245	-1.51957
							AT5G15970	1.08131						AT1G61340	1.72224		AT3G33000	-1.0489			AT1G30500	2.06465		AT5G18030	-1.14768		AT1G52890	2.2666		AT2G01890	-1.38578			AT4G03960	2.87255		AT2G40010	-1.51923
							AT1G01580	1.0784						AT3G46600	1.71564		AT5G54470	-1.04881			AT3G52400	2.06423		AT2G18480	-1.14708		AT4G28085	2.25338		AT3G54500	-1.38474			AT4G37420	2.85626		AT3G42725	-1.51788
							AT3G03310	1.07697						AT3G56880	1.70593		AT2G42220	-1.04749			AT5G47740	2.06045		AT4G38100	-1.14285		AT1G27770	2.25093		AT2G40100	-1.38467			AT1G72900	2.85523		AT1G15825	-1.51732
							AT5G58650	1.07665						AT1G22190	1.68831		AT5G39530	-1.04603			AT5G60270	2.05801		AT2G27550	-1.13561		AT4G08950	2.24214		AT4G04293	-1.38435			AT4G13000	2.84396		AT3G56070	-1.51507
							AT1G74450	1.07492						AT2G28400	1.68757		AT4G25820	-1.04093			AT2G24600	2.05702		AT4G19820	-1.13527		AT5G64870	2.24167		AT5G49480	-1.38347			AT2G20510	2.83244		AT3G03060	-1.51051
							AT1G67810	1.06994						AT1G05575	1.68741		AT5G40850	-1.03773			AT1G19020	2.05663		AT3G04770	-1.12906		AT2G17660	2.24099		AT1G01390	-1.38245			AT3G56275	2.82481		AT2G36620	-1.5105
							AT5G53450	1.06954						AT3G54530	1.68553		AT1G80360	-1.03564			AT1G03020	2.05047		AT1G15820	-1.12564		AT1G30040	2.24043		AT2G46830	-1.38038			AT2G30766	2.82433		AT1G61570	-1.50774
							AT3G14060	1.06594						AT3G48650	1.68204		AT5G59780	-1.03535			AT1G28370	2.04554		AT3G50825	-1.12158		AT5G25930	2.24027		AT5G22390	-1.37822			AT1G28370	2.82225		AT1G19050	-1.50747
							AT5G01670	1.06587						AT2G41100	1.67908		AT5G49630	-1.03464			AT5G64000	2.04416		AT5G12470	-1.12007		AT3G48360	2.22742		AT4G13890	-1.37182			AT3G04050	2.81964		AT3G44900	-1.50251
							AT1G48300	1.06458						AT5G66070	1.6702		AT2G34420	-1.03415			AT3G57530	2.04058		AT5G54270	-1.11997		AT5G22380	2.22736		AT2G47750	-1.36793			AT2G26310	2.81758		AT4G17390	-1.50243
							AT2G39770	1.06229						AT3G12820	1.66715		AT5G04310	-1.02966			AT1G66090	2.01742		AT5G54148	-1.11943		AT5G36925	2.22615		AT5G18030	-1.36777			AT5G24640	2.81588		AT3G46940	-1.49979
							AT3G27580	1.06117						AT3G27580	1.66635		AT2G40230	-1.02917			AT1G30040	2.0169		AT5G35480	-1.11765		AT4G30280	2.22078		AT4G08400	-1.3669			AT1G73220	2.81186		AT2G25210	-1.49556
							AT3G27060	1.05683						AT2G03130	1.64644		AT3G50560	-1.02561			AT3G01290	2.0162		AT5G04190	-1.11706		AT5G10695	2.19441		AT2G31380	-1.36474			AT1G05675	2.80638		AT5G57290	-1.49461
							AT4G13000	1.05428						AT2G36770	1.64326		AT2G30570	-1.02542			AT4G14370	2.00901		AT5G50950	-1.10964		AT1G24580	2.18813		AT5G36140	-1.36425			AT4G23810	2.80444		AT2G41990	-1.49213
							AT3G10420	1.04522						AT3G57530	1.6367		AT3G57280	-1.02022			AT2G38790	1.98899		AT1G77870	-1.10306		AT4G30430	2.18554		AT4G01630	-1.36422			AT3G29000	2.80156		AT3G23940	-1.49192
							AT3G18290	1.04368						AT1G05675	1.63643		AT1G64360	-1.02005			AT2G40000	1.98488		AT2G15810	-1.10132		AT1G33610	2.18377		AT4G19820	-1.35783			AT4G24570	2.79965		AT4G04940	-1.49119
							AT4G15200	1.04345						AT5G54550	1.63209		AT5G18020	-1.0185			AT3G01830	1.98176		AT2G21220	-1.09907		AT2G20142	2.18228		AT1G64780	-1.35748			AT1G58280	2.79557		AT2G39390	-1.49094
							AT3G01970	1.04314						AT4G21490	1.63144		AT3G30340	-1.01732			AT3G23870	1.97877		AT5G40510	-1.09617		AT2G41100	2.18201		AT4G28750	-1.35652			AT3G50930	2.78251		AT1G72620	-1.4885
							AT2G32960	1.04245						AT3G14940	1.62716		AT3G48240	-1.0173			AT1G07135	1.9787		AT3G29250	-1.09576		AT1G16110	2.17616		AT2G38152	-1.35326			AT2G30770	2.77683		AT3G59890	-1.48798
							AT5G03350	1.03535						AT3G16720	1.62703		AT1G80340	-1.017			AT4G34150	1.97118		AT1G22650	-1.09459		AT5G46710	2.17506		AT4G26830	-1.34145			AT4G08867	2.77261		AT1G58380	-1.48688
							AT4G18700	1.03275						AT5G59820	1.6229		AT4G32870	-1.01276			AT1G73540	1.96353		AT5G54130	-1.09214		AT1G56240	2.17007		AT3G44450	-1.34084			AT5G35425	2.76872		AT1G31330	-1.48685
							AT5G20400	1.03265						AT1G59590	1.61959		AT1G17430	-1.01207			AT4G28040	1.96178		AT2G47750	-1.09034		AT1G65390	2.16388		AT4G12980	-1.33217			AT3G03790	2.76461		AT4G18730	-1.48465
							AT5G15190	1.02448						AT4G26890	1.61187		AT2G15800	-1.01093			AT4G27150	1.95837		AT3G44900	-1.08971		AT5G09876	2.16131		AT5G52900	-1.32936			AT1G17830	2.73744		AT3G04770	-1.48387
							AT4G31240	1.02232						AT1G02390	1.59577		AT5G13630	-1.00912			AT1G73805	1.95771		AT5G04950	-1.08743		AT5G07010	2.15998		AT5G45820	-1.31913			AT1G54575	2.73246		AT3G55280	-1.4805
							AT2G33770	1.02204						AT4G01250	1.59019						AT5G45630	1.95645		AT5G13490	-1.08573		AT1G25400	2.15903		AT5G10170	-1.31765			AT5G52050	2.6949		AT3G02380	-1.47978
							AT2G47780	1.0216						AT2G35710	1.57985						AT5G09570	1.95614		AT1G18330	-1.08563		AT5G66070	2.14537		AT2G33260	-1.31444			AT2G15780	2.68941		AT5G02870	-1.47964
							AT3G53620	1.01969						AT1G25400	1.57849						AT1G01590	1.95395		AT5G18020	-1.08537		AT1G01560	2.139		AT1G13420	-1.30846			AT1G66390	2.68536		AT3G27500	-1.47845
							AT4G16370	1.01673						AT4G37260	1.57384						AT3G54530	1.94974		AT4G12520	-1.08385		AT1G63750	2.13455		AT2G29750	-1.3074			AT1G67810	2.68418		AT5G60670	-1.47623
							AT3G52720	1.015						AT4G11280	1.5613						AT4G37260	1.94951		AT1G63580	-1.08337		AT5G52760	2.13329		AT2G21210	-1.29986			AT4G31240	2.67598		AT5G19600	-1.47576
							AT1G56430	1.01296						AT4G16370	1.5611						AT3G03790	1.94566		AT2G32550	-1.08263		AT1G80130	2.1258		AT2G40230	-1.29978			AT1G52890	2.67046		AT5G59240	-1.47379
							AT1G31120	1.01236						AT4G20860	1.55194						AT5G41740	1.94467		AT5G04310	-1.08256		AT2G14661	2.1207		AT3G57010	-1.29924			AT3G10930	2.67011		AT3G53430	-1.46907
							AT5G15070	1.0122						AT3G61190	1.52776						AT1G02390	1.93875		AT1G24807	-1.08193		AT1G64065	2.12042		AT4G33730	-1.29695			AT1G66090	2.66734		AT1G59359	-1.46881
							AT2G32830	1.00721						AT5G59550	1.51892						AT3G47420	1.93599		AT4G22020	-1.08045		AT4G12720	2.11993		AT2G27420	-1.29483			AT3G44460	2.65423		AT1G58983	-1.46879
							AT3G10150	1.00169						AT3G49530	1.51637						AT5G19120	1.93036		AT3G44750	-1.08012		AT1G18570	2.11432		AT2G15620	-1.29031			AT1G74810	2.65307		AT5G06980	-1.46839
							AT3G61830	1.0011						AT5G52750	1.51077						AT1G76600	1.92799		AT3G10113	-1.07903		AT1G05575	2.11292		AT5G04590	-1.28872			AT1G80120	2.6496		AT1G58684	-1.46826
														AT3G45970	1.50994						AT5G54710	1.92484		AT4G18440	-1.07574		AT3G32090	2.10906		AT1G80340	-1.28686			AT4G37220	2.64685		AT1G71890	-1.46795
														AT2G36780	1.50531						AT2G33580	1.92472		AT5G40730	-1.07541		AT1G55440	2.10407		AT4G36060	-1.28367			AT5G13740	2.64482		AT5G61610	-1.46517
														AT1G18570	1.50225						AT1G21910	1.92312		AT3G24750	-1.07352		AT4G32480	2.10236		AT4G13260	-1.28143			AT5G27420	2.64344		AT3G08940	-1.46502
														AT3G02840	1.49938						AT4G31800	1.92095		AT2G05914	-1.06866		AT2G37430	2.09885		AT5G43240	-1.27995			AT3G25790	2.64158		AT2G01250	-1.46308
														AT1G49500	1.49906						AT1G72070	1.91469		AT4G04940	-1.06652		AT4G34150	2.09647		AT1G72230	-1.2789			AT5G61550	2.63859		AT5G43250	-1.46175
														AT1G11050	1.49781						AT5G55090	1.89649		AT4G27310	-1.06351		AT5G54450	2.09201		AT1G20990	-1.27699			AT4G36850	2.63498		AT4G24265	-1.46121
														AT1G19770	1.49744						AT4G08040	1.89248		AT2G32270	-1.06232		AT4G19520	2.09019		AT3G62610	-1.27696			AT5G50800	2.63079		AT1G67430	-1.46016
														AT4G28085	1.49552						AT5G24640	1.89042		AT2G22810	-1.06008		AT1G03990	2.08991		AT3G01550	-1.27641			AT5G05250	2.62913		AT4G33220	-1.45952
														AT2G30770	1.49254						AT4G23700	1.88297		AT4G26010	-1.0587		AT5G52940	2.087		AT2G46650	-1.27502			AT5G39520	2.629		AT1G48570	-1.45845
														AT3G46620	1.49119						AT5G52750	1.87837		AT3G47500	-1.05758		AT3G16360	2.08401		AT1G10657	-1.27359			AT5G26920	2.61708		AT4G05170	-1.45742
														AT4G18880	1.48605						AT3G43190	1.8777		AT4G33220	-1.05739		AT1G73540	2.08108		AT4G28680	-1.27129			AT3G47420	2.61458		AT2G37600	-1.45727
														AT3G15500	1.48576						AT3G45970	1.87721		AT3G25190	-1.05417		AT2G41730	2.06351		AT1G01060	-1.27035			AT2G32210	2.61281		AT1G09240	-1.45717
														AT3G45640	1.48208						AT2G18196	1.87322		AT1G67260	-1.05377		AT5G17350	2.06172		AT1G50110	-1.26976			AT5G04340	2.60329		AT2G19730	-1.4521
														AT3G59080	1.47409						AT5G25930	1.87035		AT2G32220	-1.05297		AT1G23710	2.06165		AT3G13784	-1.26932			AT2G18130	2.5992		AT1G04540	-1.45001
														AT2G46400	1.47299						AT2G23810	1.86411		AT4G22460	-1.0495		AT4G18880	2.05845		AT5G54130	-1.26459			AT1G53610	2.58933		AT2G20450	-1.44934
														AT1G72950	1.47161						AT4G23190	1.86387		AT1G29920	-1.04801		AT4G31800	2.05413		AT1G29420	-1.26244			AT1G28480	2.58642		AT1G18540	-1.44914
														AT3G15210	1.4675						AT1G33720	1.86308		AT2G05100	-1.04108		AT3G47640	2.05089		AT1G60960	-1.26185			AT3G47220	2.57836		AT4G25750	-1.44856
														AT1G19380	1.46471						AT4G13000	1.85962		AT2G46670	-1.03915		AT3G49530	2.04939		AT5G20830	-1.25698			AT1G56150	2.56841		AT3G45940	-1.44561
														AT4G27280	1.46214						AT1G05675	1.85667		AT1G70600	-1.03866		AT2G01300	2.04613		AT2G20870	-1.25449			AT3G04360	2.5612		AT1G09590	-1.44469
														AT4G02410	1.45871						AT3G01970	1.85577		AT4G25420	-1.03492		AT1G33130	2.04574		AT5G67400	-1.2536			AT2G13830	2.56002		AT2G32060	-1.44187
														AT1G32928	1.45651						AT4G31240	1.85545		AT5G40850	-1.03187		AT1G48930	2.0444		AT3G26960	-1.2523			AT1G49900	2.5568		AT2G21580	-1.44144
														AT5G59590	1.45574						AT2G18050	1.85528		AT1G12040	-1.03174		AT3G58150	2.03762		AT4G12800	-1.25101			AT3G04640	2.54995		AT3G25520	-1.44105
														AT4G17490	1.4451						AT2G31880	1.84985		AT1G61580	-1.02217		AT5G24110	2.03693		AT4G28720	-1.25091			AT5G05300	2.54129		AT3G56020	-1.4408
														AT2G25735	1.44465						AT2G27080	1.84286		AT5G62360	-1.02213		AT5G59590	2.02701		AT4G11190	-1.2509			AT2G27190	2.54027		AT1G26880	-1.43677
														AT3G19580	1.44152						AT4G15200	1.83981		AT5G14940	-1.0211		AT5G22690	2.02067		AT2G14095	-1.2422			AT2G32200	2.53961		AT2G47610	-1.4356
														AT2G32200	1.44043						AT1G03470	1.8324		AT3G48290	-1.02026		AT1G73000	2.01837		AT4G12545	-1.24043			AT1G67645	2.53692		AT3G54890	-1.43498
														AT3G14060	1.43827						AT1G27770	1.82896		AT5G57530	-1.0179		AT1G43840	2.01836		AT2G46660	-1.23868			AT1G71130	2.53166		AT3G22230	-1.43473
														AT5G37770	1.43622						AT5G43890	1.82204		AT3G62040	-1.01591		AT5G42900	2.01829		AT5G62730	-1.23783			AT4G38560	2.52984		AT1G32385	-1.43473
														AT3G56360	1.43326						AT2G26660	1.81929		AT5G43240	-1.01556		AT2G32030	2.01814		AT1G18810	-1.23165			AT1G30560	2.52915		AT2G05140	-1.43472
														AT2G35570	1.43081						AT1G24145	1.81059		AT5G01330	-1.01409		AT1G67970	2.00958		AT2G36895	-1.2316			AT1G76600	2.52638		AT4G10270	-1.43367
														AT5G36655	1.42791						AT5G27420	1.80733		AT5G59850	-1.01367		AT5G23350	1.99911		AT5G04960	-1.23151			AT3G13277	2.52115		AT2G44120	-1.43334
														AT3G50930	1.42532						AT1G52890	1.80317		AT5G27120	-1.00879		AT2G32020	1.99871		AT1G55670	-1.23003			AT5G44005	2.51849		AT5G54970	-1.43087
														AT1G72910	1.42359						AT3G46600	1.80123		AT4G26780	-1.00843		AT2G36770	1.99697		AT1G07090	-1.22234			AT2G04050	2.51722		AT3G16780	-1.4306
														AT1G01520	1.42199						AT5G19470	1.79753		AT3G12320	-1.00524		AT2G18196	1.99356		AT5G42580	-1.21678			AT5G44562	2.50138		AT1G16530	-1.43005
														AT2G20670	1.41668						AT5G17350	1.79571		AT5G62440	-1.00404		AT1G01570	1.98455		AT1G48100	-1.21489			AT5G44460	2.50076		AT1G32540	-1.43002
														AT1G67970	1.40486						AT3G19970	1.79085		AT2G19640	-1.00386		AT5G47070	1.97754		AT3G05690	-1.21484			AT2G36780	2.49505		AT3G26200	-1.42771
														AT2G38790	1.39984						AT5G42380	1.7835		AT3G47370	-1.00359		AT1G69890	1.97144		AT5G51010	-1.21471			AT4G26200	2.4933		AT1G57660	-1.42629
														AT3G54810	1.395						AT2G36780	1.77521		AT5G67510	-1.00092		AT2G28500	1.97027		AT1G59930	-1.21393			AT3G25250	2.48845		AT2G33210	-1.42416
														AT5G66210	1.39376						AT3G56880	1.77472		AT2G27710	-1.0008		AT1G74450	1.96726		AT3G48340	-1.21383			AT5G59820	2.487		AT3G57150	-1.42361
														AT5G47230	1.39313						AT1G70900	1.77232					AT2G36780	1.96639		AT5G44417	-1.21352			AT5G55090	2.47925		AT3G53870	-1.42297
														AT4G31800	1.38603						AT3G10930	1.77183					AT2G37030	1.96499		AT5G06980	-1.21346			AT1G53620	2.47695		AT3G28900	-1.42093
														AT1G64065	1.38491						AT1G22190	1.77155					AT3G55840	1.96461		AT5G04190	-1.2113			AT2G14878	2.47528		AT4G18100	-1.42057
														AT1G33610	1.38483						AT3G45640	1.76563					AT4G29610	1.96381		AT5G58360	-1.20932			AT5G45340	2.47305		AT3G07430	-1.41876
														AT4G08869	1.37738						AT3G50930	1.7656					AT1G30370	1.95778		AT3G45210	-1.20906			AT4G28040	2.47028		AT5G26200	-1.41675
														AT3G25600	1.37613						AT1G71130	1.76046					AT1G11210	1.94911		AT5G20670	-1.20339			AT1G18710	2.46794		AT4G04770	-1.41452
														AT5G41080	1.37565						AT2G30540	1.75793					AT2G19800	1.94618		AT3G04510	-1.20193			AT2G48150	2.46453		AT3G18740	-1.41307
														AT2G32210	1.37529						AT3G50060	1.75631					AT1G07500	1.94418		AT4G26950	-1.20156			AT5G43150	2.45321		AT2G27530	-1.4125
														AT1G73040	1.37024						AT2G26310	1.75294					AT1G63860	1.94258		AT1G27045	-1.20138			AT3G20660	2.45013		AT3G55750	-1.41217
														AT4G27657	1.36741						AT5G17165	1.74913					AT4G33980	1.93504		AT5G46900	-1.20118			AT3G32090	2.4469		AT1G63940	-1.41197
														AT5G24210	1.36336						AT1G74210	1.74526					AT3G59350	1.93288		AT2G18470	-1.19949			AT5G02780	2.44133		AT1G26840	-1.41149
														AT1G32920	1.362						AT1G62710	1.7343					AT4G17490	1.92841		AT5G01530	-1.1981			AT1G71520	2.43996		AT1G70260	-1.41065
														AT4G01950	1.35597						AT5G67450	1.73397					AT3G15450	1.92629		AT5G35190	-1.19803			AT1G58420	2.43387		AT1G29930	-1.41024
														AT1G07900	1.3546						AT1G67610	1.73141					AT1G61470	1.92454		AT4G19830	-1.19684			AT2G41640	2.43324		AT5G16130	-1.40984
														AT1G24145	1.35374						AT4G08555	1.72991					AT3G15440	1.92295		AT1G29930	-1.19569			AT4G11000	2.43079		AT2G32220	-1.40981
														AT4G09600	1.3474						AT4G19520	1.72403					AT1G11050	1.92013		AT2G25160	-1.19526			AT4G23180	2.42411		AT5G24580	-1.40875
														AT5G54490	1.34553						AT5G66070	1.72397					AT3G08720	1.91929		AT5G38120	-1.19432			AT3G14440	2.4236		AT5G49560	-1.40819
														AT3G27060	1.34402						AT5G57220	1.72388					AT1G69790	1.91864		AT3G50300	-1.19172			AT2G17280	2.42259		AT3G12860	-1.40805
														AT5G36925	1.34401						AT2G26190	1.72247					AT1G01590	1.91833		AT2G15020	-1.1868			AT3G61930	2.41845		AT1G52300	-1.406
														AT4G37295	1.33728						AT1G16110	1.7211					AT4G20860	1.91594		AT1G26560	-1.18314			AT1G22990	2.4153		AT1G63580	-1.40589
														AT5G42050	1.33509						AT2G41100	1.72004					AT4G17230	1.90594		AT4G34740	-1.1826			AT5G06320	2.41443		AT5G02960	-1.40545
														AT5G10695	1.33462						AT2G35710	1.71799					AT5G57550	1.90401		AT2G22810	-1.18041			AT5G17350	2.41152		AT3G10610	-1.40448
														AT5G23350	1.33166						AT5G02020	1.7118					AT3G28340	1.90071		AT3G57950	-1.17994			AT4G17490	2.40813		AT1G12940	-1.40263
														AT3G01290	1.32887						AT1G23710	1.70784					AT5G66480	1.90068		AT1G13080	-1.1786			AT3G53620	2.40643		AT1G34030	-1.4019
														AT5G39670	1.32684						AT1G61340	1.69769					AT1G12610	1.89977		AT5G12470	-1.1786			AT4G27654	2.40197		AT4G25890	-1.3994
														AT2G44500	1.32542						AT3G57157	1.69378					AT1G67856	1.89838		AT2G18140	-1.17812			AT2G40140	2.39541		AT1G10980	-1.39915
														AT4G17250	1.32519						AT3G48360	1.69281					AT2G35658	1.89811		AT1G62510	-1.17597			AT1G01580	2.39003		AT3G15310	-1.39894
														AT4G37370	1.32178						AT5G37770	1.68951					AT4G33985	1.89554		AT1G15175	-1.17452			AT1G02390	2.38833		AT3G10530	-1.39889
														AT1G31290	1.32033						AT1G09070	1.68876					AT4G33920	1.89052		AT2G40475	-1.17432			AT2G31880	2.38178		AT4G26780	-1.39634
														AT2G03540	1.3198						AT4G18880	1.68242					AT3G56880	1.8872		AT3G01190	-1.17352			AT1G28630	2.37947		AT5G12860	-1.39615
														AT4G14365	1.31488						AT4G15540	1.67953					AT2G33830	1.88394		AT5G39530	-1.16999			AT1G05100	2.3765		AT1G22780	-1.3961
														AT5G01670	1.31392						AT4G36850	1.67891					AT1G02390	1.88394		AT3G05152	-1.16858			AT1G63820	2.37409		AT1G10682	-1.39514
														AT3G50480	1.31161						AT1G05575	1.67774					AT5G24590	1.88268		AT3G16140	-1.16822			AT1G52120	2.3608		AT4G10450	-1.39507
														AT3G01830	1.31118						AT3G14060	1.67606					AT2G32140	1.88077		AT5G66630	-1.16501			AT5G19470	2.35709		AT1G72370	-1.39447
														AT4G38560	1.3088						AT4G17790	1.6752					AT1G56250	1.87963		AT4G11210	-1.1643			AT1G30040	2.35072		AT5G50790	-1.39312
														AT3G55840	1.30576						AT3G53620	1.6739					AT2G28420	1.86929		AT4G15550	-1.16375			AT5G64700	2.34874		AT2G40205	-1.39133
														AT1G61470	1.3032						AT4G17490	1.67364					AT4G14365	1.86857		AT2G03090	-1.16339			AT3G43190	2.34807		AT3G62530	-1.38872
														AT2G16060	1.30216						AT2G17660	1.66789					AT5G23360	1.86846		AT3G56940	-1.16317			AT3G02980	2.34737		AT2G23670	-1.38741
														AT5G19120	1.30145						AT5G54720	1.66775					AT5G24030	1.86507		AT2G38390	-1.16316			AT2G26480	2.34713		AT4G14320	-1.38672
														AT2G30750	1.30114						AT3G54810	1.66436					AT2G30760	1.86376		AT4G24265	-1.16267			AT1G74210	2.34377		AT3G27640	-1.38655
														AT3G61830	1.29868						AT1G67810	1.65693					AT4G26890	1.85987		AT3G59900	-1.16198			AT4G16540	2.34336		AT1G52930	-1.38519
														AT2G30020	1.29826						AT2G42750	1.65551					AT4G18010	1.85981		AT4G27310	-1.15826			AT2G01023	2.34084		AT5G61000	-1.38419
														AT5G39610	1.29269						AT3G52190	1.65547					AT1G32928	1.85763		AT2G39270	-1.15788			AT1G56710	2.33969		AT4G19430	-1.3812
														AT2G32030	1.29097						AT5G47910	1.64866					AT3G45640	1.85474		AT4G36050	-1.15786			AT2G33580	2.33798		AT3G16080	-1.38081
														AT1G56430	1.28816						AT1G66160	1.64617					AT2G39650	1.85349		AT1G64590	-1.15715			AT3G27150	2.33579		AT3G48930	-1.37997
														AT5G23360	1.28375						AT4G14365	1.64412					AT3G25250	1.8479		AT1G70260	-1.15689			AT2G24600	2.33356		AT4G38860	-1.37989
														AT3G51670	1.28354						AT4G21470	1.63456					AT1G59910	1.84781		AT4G25820	-1.15678			AT1G07135	2.33285		AT1G41880	-1.37976
														AT1G67856	1.27771						AT5G20400	1.63253					AT1G66500	1.84684		AT1G10980	-1.15497			AT5G09876	2.33055		AT5G12470	-1.3763
														AT3G44260	1.27606						AT5G24600	1.63205					AT5G54720	1.84562		AT5G14760	-1.15374			AT3G57820	2.32623		AT5G67510	-1.3762
														AT5G64260	1.27458						AT1G74450	1.62934					AT5G61440	1.84215		AT4G22560	-1.15336			AT2G04040	2.32588		AT2G39460	-1.37597
														AT2G01300	1.27187						AT1G18570	1.62476					AT4G08869	1.83793		AT5G58310	-1.15076			AT1G13607	2.32323		AT5G13490	-1.37493
														AT5G66480	1.27057						AT5G19240	1.62261					AT5G54710	1.83684		AT2G19200	-1.14841			AT4G18422	2.32288		AT3G13840	-1.37476
														AT1G19180	1.26742						AT4G33770	1.62089					AT2G15128	1.83217		AT1G49010	-1.14638			AT2G14290	2.31744		AT5G14580	-1.36791
														AT5G54100	1.26682						AT4G35750	1.62064					AT3G19580	1.83174		AT5G44190	-1.14617			AT2G32030	2.3152		AT2G37190	-1.36634
														AT5G67300	1.25981						AT1G50740	1.61963					AT4G15670	1.83139		AT2G47490	-1.14568			AT2G17660	2.31516		AT4G32510	-1.36571
														AT4G23190	1.25895						AT2G20510	1.61948					AT5G63130	1.8191		AT4G10040	-1.14488			AT3G52310	2.3066		AT1G04480	-1.36527
														AT5G19240	1.25633						AT5G26920	1.61761					AT1G56165	1.81358		AT3G02885	-1.14234			AT3G14700	2.30327		AT1G62290	-1.36201
														AT2G24550	1.253						AT5G07010	1.61611					AT1G22190	1.81341		AT3G01420	-1.14168			AT2G38790	2.30327		AT2G41950	-1.36145
														AT3G25250	1.25165						AT3G13080	1.61433					AT1G69840	1.81071		AT1G30760	-1.1414			AT4G13800	2.30262		AT3G11510	-1.36144
														AT5G47070	1.24819						AT1G72940	1.6143					AT5G05190	1.80996		AT2G18150	-1.14138			AT3G55980	2.29346		AT5G67060	-1.35975
														AT1G14370	1.24739						AT3G27150	1.61304					AT2G42955	1.80661		AT4G02770	-1.1404			AT2G37770	2.29121		AT4G36105	-1.35898
														AT1G21326	1.24612						AT4G21680	1.61271					AT1G56540	1.80536		AT1G74890	-1.13935			AT4G08555	2.28945		AT1G02970	-1.35807
														AT4G08555	1.23677						AT3G47090	1.60977					AT4G37240	1.8048		AT1G05240	-1.13835			AT2G18660	2.28896		AT2G18020	-1.3564
														AT2G39870	1.22922						AT2G39800	1.60845					AT3G07250	1.80101		AT1G80760	-1.13822			AT2G26660	2.28619		AT3G13230	-1.35579
														AT5G04720	1.2291						AT5G67330	1.60701					AT2G31865	1.79403		AT4G33560	-1.13694			AT3G26790	2.2858		AT3G50140	-1.35573
														AT4G15670	1.22849						AT1G73040	1.60378					AT4G02410	1.79287		AT1G64405	-1.13457			AT1G67970	2.28473		AT5G51010	-1.35384
														AT1G80440	1.22023						AT1G68670	1.60041					AT5G47850	1.78976		AT4G35090	-1.12997			AT4G01360	2.28314		AT4G23290	-1.35374
														AT5G54720	1.21742						AT5G19430	1.60037					AT3G59080	1.78939		AT1G05540	-1.12747			AT2G01180	2.28281		AT5G03850	-1.35325
														AT4G37610	1.21637						AT4G00500	1.60036					AT4G08555	1.78127		AT1G05250	-1.12738			AT5G01540	2.2784		AT1G16390	-1.35307
														AT4G25700	1.21302						AT1G74810	1.60009					AT5G43890	1.77996		AT3G03450	-1.12681			AT5G53902	2.27392		AT1G60960	-1.3523
														AT1G07160	1.21114						AT3G15990	1.60001					AT1G03470	1.77833		AT4G36640	-1.12666			AT4G23700	2.26239		AT2G24050	-1.35226
														AT2G26190	1.20678						AT5G67370	1.5971					AT5G54560	1.77553		AT1G07560	-1.12577			AT1G07900	2.2595		AT1G26910	-1.35079
														AT1G10340	1.20607						AT2G47050	1.59509					AT2G40000	1.77032		AT1G06680	-1.12538			AT2G32140	2.2589		AT5G06550	-1.3496
														AT1G30040	1.20592						AT4G17230	1.59257					AT3G17690	1.76993		AT4G38340	-1.12105			AT2G39800	2.24655		AT4G10480	-1.34931
														AT1G55450	1.20128						AT5G08150	1.59218					AT2G40140	1.76911		AT3G09600	-1.12025			AT1G73540	2.24389		AT3G05130	-1.34593
														AT3G29000	1.20057						AT1G07900	1.58444					AT5G67450	1.76895		AT5G14330	-1.11999			AT4G24230	2.24361		AT5G25460	-1.34549
														AT4G34410	1.19781						AT3G49530	1.58182					AT5G67330	1.76777		AT1G31335	-1.11952			AT1G23020	2.24043		AT1G10550	-1.34437
														AT3G22830	1.19614						AT1G08920	1.58027					AT4G15660	1.7607		AT5G11590	-1.11908			AT1G72910	2.2394		AT5G47700	-1.34396
														AT2G36800	1.19421						AT5G10695	1.57816					AT1G24090	1.75634		AT1G16530	-1.11729			AT4G27150	2.22935		AT1G56110	-1.33887
														AT1G56250	1.18999						AT3G46090	1.57463					AT3G61190	1.75542		AT5G42510	-1.11686			AT3G18290	2.22185		AT3G62250	-1.33791
														AT1G16110	1.18751						AT1G56250	1.5698					AT3G15500	1.75528		AT3G18200	-1.11636			AT4G01480	2.22157		AT5G55920	-1.33679
														AT2G20510	1.18673						AT5G08790	1.56464					AT2G39570	1.74998		AT1G18140	-1.11583			AT1G57850	2.21744		AT2G27720	-1.33586
														AT4G16780	1.18061						AT5G64700	1.55702					AT3G23250	1.74041		AT1G15100	-1.11238			AT1G23710	2.2122		AT1G33140	-1.33509
														AT5G47960	1.17724						AT4G12735	1.55595					AT2G26190	1.74013		AT3G54510	-1.11155			AT3G27250	2.20964		AT3G09630	-1.33469
														AT4G12720	1.17554						AT3G07350	1.55173					AT3G47090	1.73963		AT2G46670	-1.10797			AT5G19230	2.2043		AT5G47930	-1.33444
														AT5G58430	1.17268						AT1G22220	1.54813					AT5G01100	1.73536		AT5G35970	-1.10344			AT3G50350	2.20195		AT5G42445	-1.33405
														AT3G26440	1.17222						AT2G37890	1.54787					AT1G24145	1.73504		AT3G23110	-1.10193			AT5G15070	2.20158		AT4G15830	-1.3339
														AT3G50800	1.16838						AT1G72900	1.54764					AT3G26818	1.73363		AT5G49630	-1.09974			AT5G41750	2.20101		AT5G08180	-1.3329
														AT1G19110	1.16721						AT1G55450	1.54646					AT2G30020	1.73166		AT2G32990	-1.09911			AT2G26610	2.20071		AT3G51800	-1.33033
														AT1G07520	1.16683						AT5G15070	1.54485					AT4G21390	1.72774		AT2G31230	-1.09626			AT3G01290	2.18998		AT4G28310	-1.329
														AT5G02020	1.16176						AT5G04720	1.54408					AT3G15630	1.72764		AT4G28700	-1.09619			AT1G07430	2.18612		AT1G23290	-1.32887
														AT1G58420	1.15783						AT3G59080	1.54283					AT4G37260	1.72146		AT4G26010	-1.09575			AT3G52190	2.18568		AT5G22440	-1.3281
														AT1G68840	1.15449						AT5G42050	1.54224					AT3G57450	1.72139		AT4G05170	-1.09533			AT1G70900	2.18181		AT5G22300	-1.32795
														AT5G67450	1.15327						AT2G26560	1.53983					AT2G25735	1.71434		AT1G30870	-1.09432			AT2G18196	2.17896		AT4G05410	-1.32659
														AT5G45110	1.14876						AT5G52050	1.53678					AT5G03720	1.71413		AT5G59780	-1.09277			AT1G05575	2.17313		AT3G63110	-1.32656
														AT2G41010	1.14488						AT3G15630	1.53598					AT4G01250	1.71331		AT4G25750	-1.09222			AT2G33380	2.16931		AT3G05260	-1.32585
														AT1G56160	1.14199						AT1G65390	1.53595					AT4G23070	1.71295		AT1G12560	-1.09009			AT4G08570	2.16606		AT5G15200	-1.32573
														AT2G27830	1.14103						AT1G11050	1.53139					AT4G25470	1.71256		AT5G56840	-1.08664			AT5G66650	2.16575		AT3G62870	-1.32388
														AT3G24000	1.1373						AT1G80120	1.5311					AT4G11280	1.70626		AT1G62250	-1.08488			AT1G69790	2.1615		AT4G12540	-1.32252
														AT3G49790	1.13666						AT1G25550	1.53077					AT5G20250	1.70373		AT2G44460	-1.08475			AT5G47230	2.16094		AT5G64040	-1.32152
														AT1G72920	1.13613						AT5G60680	1.52791					AT2G03540	1.69119		AT5G19040	-1.08387			AT5G19430	2.14891		AT1G43170	-1.32149
														AT5G60680	1.13442						AT2G32200	1.52536					AT2G27500	1.68526		AT3G17580	-1.08286			AT4G15540	2.14535		AT5G52650	-1.32084
														AT5G52760	1.13335						AT4G02410	1.52415					AT4G02170	1.68483		AT3G21055	-1.08267			AT2G04600	2.14471		AT1G33120	-1.32063
														AT4G14370	1.13002						AT2G40140	1.52286					AT1G01580	1.68359		AT1G12080	-1.08253			AT5G11140	2.14119		AT5G02050	-1.32023
														AT5G44005	1.12975						AT2G47780	1.5201					AT4G01950	1.68328		AT3G06020	-1.08187			AT2G17040	2.14106		AT5G39740	-1.31979
														AT4G11000	1.12915						AT4G01950	1.51916					AT5G35735	1.67929		AT1G13360	-1.08141			AT1G72890	2.13527		AT3G05590	-1.31965
														AT5G08790	1.12616						AT2G17280	1.5175					AT5G45110	1.6778		AT5G18840	-1.08057			AT5G20230	2.13037		AT1G77940	-1.31923
														AT2G15128	1.12378						AT3G47640	1.51744					AT5G01540	1.6758		AT3G16440	-1.07739			AT5G37970	2.12364		AT4G16720	-1.31706
														AT1G33130	1.12345						AT4G37220	1.51731					AT5G62520	1.67403		AT1G52220	-1.07378			AT3G45640	2.12324		AT3G09200	-1.31674
														AT1G27730	1.1218						AT2G20670	1.51711					AT4G25810	1.67382		AT5G17820	-1.07212			AT3G56710	2.12319		AT2G33180	-1.31266
														AT1G25560	1.12106						AT2G40750	1.51337					AT1G30135	1.66938		AT1G32520	-1.07175			AT1G11210	2.12074		AT3G56340	-1.31218
														AT4G37290	1.11982						AT2G23320	1.51206					AT5G59550	1.66925		AT5G47610	-1.07158			AT1G65485	2.11845		AT3G11520	-1.31206
														AT1G77640	1.11921						AT4G20860	1.51062					AT3G50260	1.66881		AT1G21500	-1.07037			AT4G37290	2.11798		AT3G58700	-1.31173
														AT1G19230	1.1178						AT2G23290	1.50975					AT5G66052	1.66717		AT3G63110	-1.06874			AT1G73040	2.11653		AT1G23410	-1.31142
														AT5G54710	1.11494						AT1G77640	1.50894					AT1G55450	1.66549		AT2G21045	-1.06628			AT3G14050	2.11635		AT3G23830	-1.31042
														AT1G32870	1.11204						AT2G18193	1.50795					AT2G28400	1.66476		AT1G08990	-1.06606			AT4G00500	2.11621		AT2G46840	-1.31023
														AT1G63750	1.11139						AT5G46710	1.50726					AT1G07520	1.66146		AT3G16120	-1.06579			AT1G12890	2.11608		AT4G13170	-1.30701
														AT1G09070	1.1097						AT3G52310	1.50507					AT2G30750	1.66111		AT5G43120	-1.06484			AT4G34150	2.11387		AT2G34480	-1.30588
														AT1G35210	1.10534						AT3G51860	1.50485					AT1G10340	1.6611		AT3G13840	-1.06463			AT4G01470	2.11225		AT5G56670	-1.30521
														AT3G14440	1.1052						AT4G12720	1.50044					AT1G32920	1.65727		AT2G19650	-1.06456			AT1G01250	2.1116		AT1G01100	-1.30391
														AT5G04340	1.10509						AT3G48650	1.49699					AT3G24000	1.65248		AT1G69530	-1.06394			AT3G46080	2.10764		AT4G36130	-1.30117
														AT5G15190	1.10035						AT2G33770	1.49531					AT3G57930	1.64933		AT5G51710	-1.06253			AT2G37870	2.1076		AT5G35495	-1.30073
														AT2G11110	1.09756						AT2G32140	1.49479					AT1G29690	1.64776		AT2G18480	-1.06229			AT2G25095	2.10227		AT3G54750	-1.30027
														AT1G20510	1.0959						AT4G38290	1.49433					AT3G46600	1.64693		AT5G40390	-1.06222			AT5G60270	2.09962		AT3G03820	-1.29469
														AT5G24280	1.09455						AT3G25795	1.49303					AT2G03130	1.64571		AT5G12980	-1.06149			AT1G76610	2.09859		AT5G12980	-1.29185
														AT2G30250	1.09306						AT4G13800	1.49042					AT4G11521	1.64483		AT2G34610	-1.0597			AT5G41740	2.09423		AT3G60770	-1.29061
														AT5G13170	1.08893						AT1G11210	1.48865					AT1G59590	1.64402		AT4G18425	-1.05895			AT3G57530	2.09366		AT1G09690	-1.2902
														AT5G05300	1.08558						AT1G07500	1.48839					AT4G38560	1.63854		AT5G66640	-1.05769			AT4G11280	2.09332		AT5G52900	-1.28987
														AT3G52450	1.08522						AT3G56360	1.48655					AT5G42050	1.63852		AT4G14695	-1.05746			AT5G20400	2.09259		AT1G74870	-1.28894
														AT1G69890	1.08452						AT2G32210	1.48618					AT1G21520	1.63455		AT3G06145	-1.05715			AT1G64590	2.09198		AT5G50950	-1.28878
														AT3G20440	1.08278						AT4G25470	1.48588					AT1G42980	1.62996		AT5G15850	-1.0565			AT3G10815	2.09181		AT1G55205	-1.28823
														AT1G67120	1.08274						AT1G14370	1.48578					AT2G36220	1.62353		AT4G25030	-1.05579			AT2G01880	2.09058		AT3G54830	-1.28611
														AT1G27770	1.08171						AT2G38740	1.48555					AT1G13610	1.62299		AT2G20570	-1.05573			AT1G56650	2.09048		AT5G64140	-1.2861
														AT1G27100	1.07659						AT3G01350	1.48373					AT1G72950	1.62075		AT1G63570	-1.05521			AT2G39650	2.08918		AT5G41761	-1.28494
														AT3G49320	1.07567						AT5G62160	1.47718					AT4G09600	1.61732		AT3G25795	-1.05521			AT2G47770	2.08871		AT5G50930	-1.28482
														AT1G51700	1.07476						AT2G16367	1.47606					AT3G44350	1.61415		AT1G12110	-1.05361			AT5G66210	2.08228		AT3G45030	-1.28441
														AT4G17230	1.07463						AT3G21600	1.47084					AT3G25600	1.60924		AT5G24100	-1.05237			AT3G46600	2.07851		AT1G64220	-1.28413
														AT5G49520	1.07032						AT1G18710	1.47049					AT1G27100	1.60878		AT1G29720	-1.05091			AT5G57560	2.07449		AT1G73620	-1.28382
														AT2G18210	1.06961						AT5G05300	1.47017					AT1G19770	1.60599		AT5G36150	-1.05059			AT5G05530	2.07319		AT3G03920	-1.28265
														AT3G05790	1.06646						AT1G25400	1.46898					AT3G01290	1.60438		AT2G34010	-1.04845			AT4G13395	2.06936		AT1G57860	-1.28221
														AT3G52800	1.06377						AT4G28703	1.46606					AT1G69900	1.60283		AT4G35720	-1.04781			AT2G23810	2.06276		AT5G58420	-1.28172
														AT1G80130	1.06365						AT1G29690	1.46358					AT5G37770	1.60165		AT5G28510	-1.04634			AT1G16130	2.05665		AT1G04040	-1.28011
														AT2G34600	1.06344						AT1G17147	1.46271					AT1G50740	1.60037		AT2G40610	-1.04471			AT4G12720	2.05482		AT4G26960	-1.27966
														AT3G16860	1.06271						AT2G39650	1.4618					AT5G47960	1.59729		AT3G19184	-1.04444			AT3G51860	2.05224		AT4G09320	-1.27924
														AT2G20142	1.06185						AT1G78830	1.45828					AT2G33710	1.59324		AT3G62680	-1.04413			AT2G40000	2.04824		AT5G22390	-1.27815
														AT1G75020	1.0607						AT4G18010	1.45812					AT1G07000	1.59077		AT1G53887	-1.04236			AT5G66070	2.04805		AT1G66050	-1.27688
														AT1G32640	1.05789						AT3G25600	1.45717					AT3G62720	1.5906		AT5G38230	-1.04211			AT5G54490	2.04765		AT5G08020	-1.27473
														AT1G55360	1.05248						AT4G02050	1.45693					AT2G40095	1.58985		AT1G56670	-1.0421			AT5G65280	2.04718		AT2G02740	-1.27385
														AT2G23320	1.05213						AT3G25250	1.45545					AT4G27652	1.58867		AT1G55920	-1.04178			AT1G62225	2.04296		AT2G42610	-1.27255
														AT5G43450	1.05049						AT5G67300	1.4547					AT1G14370	1.58734		AT4G24260	-1.03954			AT2G35710	2.02571		AT4G31985	-1.27105
														AT3G02140	1.04993						AT3G19580	1.45269					AT1G63720	1.58158		AT5G43370	-1.03941			AT3G09290	2.02277		AT4G25990	-1.27091
														AT5G61440	1.04675						AT1G64065	1.4525					AT4G02380	1.57892		AT5G50335	-1.03856			AT4G18880	2.02226		AT3G06680	-1.27003
														AT1G66180	1.04498						AT5G17860	1.45208					AT3G49320	1.57803		AT1G67110	-1.03737			AT1G14250	2.01669		AT5G04800	-1.26941
														AT4G33920	1.04316						AT5G58650	1.45163					AT4G13395	1.57632		AT4G20240	-1.03707			AT5G24110	2.01602		AT1G04660	-1.26937
														AT1G67470	1.04299						AT1G63860	1.45072					AT2G20670	1.57631		AT1G28450	-1.03676			AT5G19240	2.01171		AT3G10110	-1.26894
														AT1G73010	1.04266						AT5G59550	1.44903					AT5G39580	1.57293		AT2G46950	-1.03556			AT5G24655	2.01039		AT5G52055	-1.26657
														AT5G63160	1.03992						AT1G20735	1.4472					AT4G28460	1.57196		AT2G06200	-1.03304			AT2G15390	2.01035		AT1G51380	-1.26632
														AT5G61600	1.03951						AT4G27280	1.44619					AT1G66180	1.57124		AT4G13572	-1.03229			AT5G50050	2.0102		AT5G02610	-1.26517
														AT5G25930	1.03814						AT1G67970	1.44581					AT2G23100	1.56855		AT2G36100	-1.03097			AT5G17860	2.0063		AT1G14810	-1.26467
														AT3G57450	1.03635						AT5G66080	1.44578					AT2G35637	1.56782		AT3G29030	-1.03078			AT5G42050	2.00505		AT1G19450	-1.26404
														AT3G16510	1.03585						AT5G64260	1.44572					AT4G33050	1.56602		AT2G04170	-1.03032			AT1G73325	2.00288		AT5G53980	-1.26296
														AT1G23030	1.03452						AT1G56540	1.44545					AT2G47060	1.56599		AT1G11190	-1.02813			AT2G41070	2.00287		AT2G17630	-1.26285
														AT3G15450	1.03418						AT1G59910	1.44					AT5G43620	1.56587		AT3G21180	-1.02748			AT3G15990	1.99966		AT2G37690	-1.26242
														AT1G05680	1.03014						AT4G01480	1.43562					AT5G66675	1.56419		AT3G23090	-1.02571			AT1G19020	1.99211		AT3G14540	-1.26207
														AT1G78410	1.02946						AT5G43150	1.4356					AT3G09870	1.56292		AT1G34330	-1.02562			AT3G47640	1.99035		AT1G60950	-1.26162
														AT5G15120	1.02869						AT2G44500	1.43426					AT4G37290	1.56237		AT5G43350	-1.02551			AT2G40750	1.98651		AT5G67390	-1.26087
														AT3G09520	1.02676						AT5G42900	1.42909					AT4G34390	1.56177		AT1G06350	-1.02533			AT2G16367	1.98597		AT1G15930	-1.26014
														AT3G26818	1.02508						AT5G47220	1.42865					AT1G64220	1.56098		AT5G22430	-1.02455			AT4G02410	1.98453		AT5G27850	-1.26005
														AT5G57220	1.02255						AT4G17500	1.428					AT5G19240	1.55819		AT1G60050	-1.02444			AT3G19970	1.98065		AT1G31335	-1.25579
														AT5G62020	1.01956						AT3G52800	1.42631					AT5G62570	1.55642		AT3G17130	-1.02374			AT5G43370	1.97698		AT3G02832	-1.25534
														AT5G25190	1.01902						AT1G54575	1.42552					AT5G64260	1.55334		AT1G62980	-1.02362			AT1G57990	1.97312		AT4G15640	-1.25385
														AT1G69900	1.01414						AT1G08170	1.42296					AT4G39580	1.55322		AT3G24750	-1.02342			AT1G42240	1.97308		AT5G65880	-1.25382
														AT1G10560	1.00935						AT1G71520	1.422					AT1G32350	1.55176		AT1G59920	-1.02284			AT1G14800	1.96944		AT1G79150	-1.25364
														AT5G04760	1.00904						AT1G72416	1.42056					AT5G04720	1.54935		AT2G30570	-1.01931			AT1G07500	1.96247		AT3G23620	-1.25346
														AT3G17770	1.00833						AT2G26530	1.41802					AT1G51620	1.54846		AT4G30670	-1.01899			AT1G51090	1.96126		AT1G77750	-1.25191
														AT1G23390	1.00624						AT2G35930	1.41607					AT5G58120	1.54756		AT4G09990	-1.01845			AT1G67856	1.95711		AT3G06700	-1.25158
														AT4G30370	1.00574						AT3G25510	1.41526					AT3G02140	1.54744		AT4G18630	-1.01647			AT4G37680	1.95676		AT3G19850	-1.2515
														AT4G37240	1.00539						AT2G15880	1.41438					AT5G19230	1.543		AT1G19840	-1.01596			AT3G02100	1.95651		AT5G35480	-1.25082
														AT2G03760	1.00318						AT5G52760	1.41319					AT5G22920	1.53524		AT1G35513	-1.01381			AT1G27730	1.95517		AT1G66040	-1.24949
														AT1G11960	1.00118						AT3G55840	1.41127					AT2G23320	1.5339		AT1G69050	-1.01318			AT4G37260	1.95512		AT2G38810	-1.24903
																					AT3G58900	1.40938					AT1G75020	1.53323		AT1G77960	-1.01167			AT2G38740	1.95356		AT5G04950	-1.24855
																					AT2G26620	1.40747					AT2G38790	1.52995		AT2G27820	-1.01063			AT4G31248	1.95111		AT4G30800	-1.2472
																					AT3G10420	1.40228					AT1G09070	1.52868		AT5G10990	-1.01043			AT1G20310	1.94945		AT4G02930	-1.24675
																					AT5G37540	1.40025					AT5G09570	1.52771		AT5G10100	-1.00979			AT3G48360	1.94584		AT1G80270	-1.24627
																					AT1G49500	1.39978					AT1G70740	1.5235		AT4G01080	-1.00654			AT4G17790	1.94539		AT1G47210	-1.24443
																					AT4G33980	1.39958					AT5G18470	1.52243		AT3G51750	-1.00253			AT4G35750	1.94303		AT1G50040	-1.24407
																					AT3G03310	1.39928					AT1G44830	1.52141		AT5G47600	-1.00228			AT2G26530	1.94293		AT1G55960	-1.2426
																					AT3G49580	1.39896					AT4G37370	1.52024		AT1G27620	-1.00177			AT3G56040	1.94133		AT3G60440	-1.24217
																					AT1G01250	1.39803					AT4G23610	1.52011		AT3G55230	-1.00129			AT3G45860	1.9392		AT3G20440	-1.24207
																					AT3G07250	1.39727					AT1G42990	1.51908						AT4G21470	1.93828		AT5G38890	-1.24142
																					AT5G47070	1.39446					AT1G18990	1.51503						AT1G72920	1.93435		AT2G35040	-1.24081
																					AT3G56040	1.39384					AT1G17147	1.50946						AT1G18300	1.93157		AT4G16390	-1.23963
																					AT4G11000	1.39338					AT3G50480	1.50505						AT5G24780	1.92933		AT4G00620	-1.23911
																					AT4G28085	1.3932					AT3G50060	1.50447						AT5G59550	1.92844		AT3G52590	-1.23553
																					AT5G66675	1.38956					AT3G54000	1.5021						AT1G02850	1.92842		AT5G45775	-1.23191
																					AT5G24210	1.38894					AT1G79245	1.50042						AT3G56880	1.92073		AT4G09480	-1.23168
																					AT5G66650	1.38707					AT2G44840	1.4999						AT5G47960	1.91781		AT3G49910	-1.23141
																					AT1G07985	1.38466					AT1G73010	1.49697						AT1G24130	1.91335		AT3G17580	-1.23019
																					AT5G45110	1.38443					AT2G34600	1.49566						AT1G33720	1.91287		AT2G43460	-1.22976
																					AT1G75020	1.38432					AT4G37610	1.49391						AT3G16720	1.91197		AT5G55510	-1.22835
																					AT1G19770	1.38399					AT5G41100	1.49338						AT4G33770	1.91152		AT2G22200	-1.2281
																					AT3G56710	1.3832					AT1G14100	1.49019						AT3G52400	1.90931		AT5G62440	-1.22735
																					AT1G67645	1.37929					AT2G05420	1.48971						AT2G30760	1.90846		AT1G67110	-1.22721
																					AT2G31865	1.37848					AT3G16720	1.48258						AT2G46940	1.90798		AT3G06530	-1.22616
																					AT4G34310	1.3767					AT5G62240	1.48062						AT2G28400	1.90665		AT4G16807	-1.22414
																					AT5G19230	1.3748					AT5G67370	1.47884						AT1G56240	1.90581		AT4G26230	-1.22398
																					AT1G72910	1.37476					AT2G27650	1.47866						AT2G44840	1.8987		AT5G27770	-1.22395
																					AT1G07520	1.37403					AT2G29300	1.47722						AT2G40710	1.89332		AT3G54500	-1.22291
																					AT4G17250	1.37369					AT1G08930	1.47478						AT5G06300	1.88572		AT3G59540	-1.2225
																					AT2G40710	1.36817					AT3G25510	1.47449						AT1G19210	1.88545		AT5G65360	-1.22184
																					AT3G04210	1.36758					AT5G47910	1.4744						AT1G72940	1.88362		AT5G07090	-1.21881
																					AT1G78410	1.36559					AT5G64660	1.47302						AT4G02050	1.88167		AT2G20980	-1.21877
																					AT5G59590	1.36391					AT3G20440	1.47271						AT5G54060	1.87885		AT1G61520	-1.2183
																					AT1G75000	1.36362					AT3G55870	1.47238						AT2G26190	1.87692		AT5G27330	-1.21822
																					AT3G15500	1.36007					AT4G23215	1.46817						AT1G26762	1.87662		AT3G07000	-1.21715
																					AT1G55440	1.35995					AT2G29110	1.46724						AT1G08115	1.87644		AT1G18320	-1.21611
																					AT2G24000	1.35807					AT4G27280	1.46623						AT2G36970	1.87323		AT2G44040	-1.21462
																					AT1G28330	1.35767					AT4G20830	1.4661						AT5G09800	1.87076		AT1G67035	-1.21364
																					AT4G16540	1.35755					AT5G11140	1.46559						AT2G37430	1.86801		AT1G28790	-1.21277
																					AT4G37680	1.3555					AT3G45860	1.46421						AT3G54530	1.8664		AT3G54510	-1.21231
																					AT2G30250	1.3554					AT2G05540	1.46197						AT4G35190	1.86376		AT4G00960	-1.21212
																					AT1G09530	1.35399					AT3G50950	1.46087						AT5G35735	1.86307		AT1G62500	-1.21149
																					AT5G39670	1.35162					AT1G61890	1.4606						AT4G30270	1.86157		AT1G30960	-1.2111
																					AT1G56510	1.35108					AT3G22830	1.45789						AT1G17380	1.86118		AT1G31660	-1.2106
																					AT3G11820	1.35025					AT3G56360	1.45754						AT5G15500	1.85503		AT3G55010	-1.21054
																					AT3G15210	1.34805					AT1G73040	1.45691						AT5G52750	1.85339		AT1G29250	-1.2105
																					AT4G11280	1.34271					AT3G14940	1.45566						AT1G22190	1.85247		AT1G22650	-1.2103
																					AT2G28400	1.34063					AT4G17250	1.45565						AT4G16590	1.85202		AT5G59340	-1.20837
																					AT5G22690	1.33966					AT1G16420	1.45516						AT3G50770	1.85061		AT3G14390	-1.20821
																					AT2G25735	1.33849					AT5G64310	1.45291						AT4G14090	1.84987		AT5G66640	-1.2072
																					AT4G01250	1.33804					AT4G16563	1.45231						AT3G46970	1.84822		AT4G29410	-1.20687
																					AT1G69890	1.33679					AT3G17770	1.44949						AT1G66780	1.84462		AT1G04020	-1.20603
																					AT1G80440	1.33346					AT3G11820	1.44697						AT2G35070	1.84268		AT3G49620	-1.20599
																					AT1G72890	1.33264					AT5G03210	1.44344						AT5G42900	1.84136		AT3G58660	-1.20406
																					AT4G33920	1.3312					AT1G28480	1.43938						AT3G49530	1.84097		AT1G27400	-1.20394
																					AT4G34390	1.3289					AT5G58430	1.43779						AT3G06890	1.83813		AT3G12270	-1.20355
																					AT1G19380	1.32796					AT5G66150	1.43725						AT5G66400	1.83768		AT4G22020	-1.20082
																					AT1G01560	1.32585					AT4G32800	1.43703						AT5G08790	1.83537		AT3G59550	-1.20071
																					AT5G66400	1.32507					AT1G78410	1.43678						AT3G03310	1.83085		AT1G49910	-1.20051
																					AT1G73325	1.31762					AT5G02200	1.43462						AT4G38290	1.82995		AT5G54585	-1.20007
																					AT2G15830	1.31754					AT2G30250	1.43311						AT5G24065	1.82993		AT2G38720	-1.19981
																					AT1G74440	1.31404					AT1G17380	1.42991						AT3G22830	1.82944		AT5G56710	-1.19723
																					AT5G36925	1.31359					AT3G09830	1.42981						AT1G61340	1.82944		AT3G18580	-1.19708
																					AT3G06890	1.31304					AT4G10200	1.42795						AT1G19630	1.82773		AT2G45710	-1.19459
																					AT4G08869	1.31188					AT5G39785	1.42697						AT5G24770	1.82745		AT3G21300	-1.19286
																					AT5G66880	1.30871					AT5G48380	1.42548						AT1G74770	1.82718		AT1G72440	-1.19271
																					AT1G66390	1.30839					AT2G35640	1.41802						AT1G24145	1.82616		AT4G00100	-1.19258
																					AT4G08570	1.30695					AT5G08790	1.41459						AT4G27280	1.82603		AT1G04270	-1.19225
																					AT3G16860	1.30668					AT1G61390	1.41282						AT4G17230	1.82541		AT5G61030	-1.19054
																					AT4G30440	1.305					AT3G26500	1.4126						AT5G46710	1.82381		AT5G27660	-1.19024
																					AT4G28260	1.30318					AT4G31877	1.41068						AT2G39855	1.8237		AT2G19750	-1.1891
																					AT3G26740	1.30227					AT1G54575	1.40934						AT1G19770	1.82253		AT5G09510	-1.18682
																					AT4G37370	1.30215					AT3G52800	1.40911						AT1G17540	1.82252		AT5G23740	-1.18661
																					AT1G67856	1.30081					AT3G20600	1.40882						AT2G46400	1.82189		AT4G14700	-1.18593
																					AT5G49520	1.29952					AT3G55700	1.40723						AT3G61190	1.82145		AT2G36170	-1.18589
																					AT1G48930	1.2986					AT5G39020	1.40629						AT5G09220	1.81892		AT2G29680	-1.18552
																					AT2G44840	1.29761					AT1G61460	1.40554						AT1G18570	1.81448		AT3G59650	-1.18522
																					AT5G24590	1.29475					AT3G07195	1.40315						AT1G14520	1.81431		AT1G34520	-1.18426
																					AT2G43290	1.29449					AT1G18710	1.40311						AT4G14370	1.81359		AT5G23420	-1.18337
																					AT1G25370	1.29274					AT5G14470	1.403						AT3G30725	1.81277		AT5G18820	-1.18305
																					AT2G42540	1.29184					AT5G57220	1.40264						AT4G33980	1.81205		AT3G54400	-1.1826
																					AT3G02980	1.29055					AT4G15680	1.39817						AT4G33550	1.81048		AT4G38840	-1.18174
																					AT2G36270	1.29018					AT4G00970	1.39798						AT4G24450	1.80777		AT3G07050	-1.18132
																					AT5G59820	1.29005					AT3G01350	1.39725						AT3G52720	1.80616		AT2G43110	-1.18086
																					AT5G40920	1.28963					AT1G23870	1.39709						AT3G52820	1.80591		AT3G53020	-1.18082
																					AT1G19180	1.2885					AT5G11250	1.39678						AT3G10420	1.8053		AT5G65030	-1.17865
																					AT4G08850	1.2874					AT3G10985	1.3963						AT5G66080	1.80528		AT2G35790	-1.17806
																					AT1G74930	1.28739					AT3G49790	1.39433						AT5G09440	1.80193		AT3G61870	-1.17753
																					AT4G31550	1.28669					AT5G19120	1.39342						AT1G19750	1.8008		AT2G40400	-1.17743
																					AT3G15450	1.28638					AT4G36550	1.38962						AT4G28703	1.8003		AT3G56090	-1.17712
																					AT3G16720	1.28618					AT3G15200	1.38894						AT2G42540	1.79794		AT1G52830	-1.17681
																					AT1G32920	1.28307					AT4G16590	1.38817						AT1G14540	1.79716		AT1G53690	-1.1766
																					AT4G37290	1.28238					AT1G20390	1.38681						AT5G59590	1.79715		AT5G59870	-1.17645
																					AT5G15500	1.28116					AT4G16370	1.38632						AT5G15970	1.79672		AT1G64210	-1.17594
																					AT1G70290	1.28078					AT4G34380	1.3853						AT1G30220	1.79168		AT5G07900	-1.1759
																					AT3G25610	1.27965					AT1G26976	1.38344						AT2G22500	1.79163		AT5G22100	-1.1751
																					AT1G76430	1.27794					AT1G68170	1.38268						AT4G34310	1.79158		AT5G41880	-1.17406
																					AT4G38550	1.27761					AT4G11300	1.38005						AT1G55110	1.79126		AT1G08380	-1.17388
																					AT5G62480	1.27701					AT5G67300	1.37981						AT3G48650	1.79108		AT2G01860	-1.1735
																					AT1G09350	1.2766					AT2G07773	1.37945						AT1G35210	1.79107		AT1G54010	-1.17263
																					AT5G58430	1.27617					AT5G03360	1.37856						AT1G72950	1.79033		AT2G34050	-1.1725
																					AT1G27100	1.27567					AT2G22500	1.37826						AT1G64980	1.78882		AT3G22090	-1.17246
																					AT1G18300	1.27488					AT5G24210	1.37822						AT2G43510	1.7856		AT1G06350	-1.17143
																					AT5G05190	1.27391					AT5G25260	1.37752						AT5G17220	1.7848		AT5G20290	-1.17098
																					AT1G35710	1.27102					AT4G38550	1.37641						AT5G36655	1.7838		AT3G05060	-1.1708
																					AT3G47820	1.27065					AT1G09932	1.37335						AT4G21440	1.7837		AT2G41840	-1.17068
																					AT4G28140	1.27021					AT1G22810	1.37024						AT1G09350	1.78333		AT3G22660	-1.17021
																					AT1G61890	1.26766					AT5G47220	1.36946						AT3G01960	1.78188		AT5G01040	-1.16952
																					AT1G56240	1.26739					AT5G39670	1.36873						AT4G14060	1.78042		AT2G29570	-1.16797
																					AT5G09800	1.2668					AT1G14520	1.36521						AT2G30020	1.78034		AT3G02560	-1.16578
																					AT3G52720	1.26658					AT5G25440	1.36331						AT4G23190	1.77742		AT5G10390	-1.16486
																					AT1G59620	1.26655					AT3G57760	1.3607						AT3G58900	1.77637		AT5G41520	-1.16376
																					AT1G52800	1.26619					AT5G25190	1.35986						AT2G35637	1.77475		AT5G41590	-1.16373
																					AT5G66480	1.26146					AT1G19180	1.35948						AT1G47990	1.77432		AT5G02450	-1.16335
																					AT3G02800	1.2578					AT2G27830	1.35525						AT1G09070	1.77012		AT4G26600	-1.16312
																					AT5G10740	1.25712					AT1G24150	1.35382						AT2G29460	1.76663		AT1G49640	-1.16183
																					AT3G56400	1.25564					AT3G21780	1.35334						AT3G62090	1.76355		AT4G02850	-1.16164
																					AT4G23220	1.25447					AT1G72940	1.3526						AT3G10185	1.75924		AT4G28520	-1.16148
																					AT3G50950	1.25431					AT3G57520	1.35167						AT5G21960	1.75358		AT4G30250	-1.16076
																					AT1G53310	1.25248					AT3G19680	1.35131						AT3G52800	1.74988		AT1G69770	-1.16063
																					AT5G09876	1.25					AT4G24380	1.35043						AT1G48370	1.74961		AT5G50810	-1.16044
																					AT3G04360	1.2493					AT3G20810	1.34975						AT3G17110	1.74956		AT1G56050	-1.15985
																					AT2G47060	1.24923					AT5G39610	1.34918						AT3G47820	1.74649		AT1G07930	-1.15981
																					AT5G13820	1.24825					AT3G15210	1.34897						AT5G04010	1.7459		AT2G01818	-1.1596
																					AT1G13610	1.24611					AT2G40350	1.34883						AT3G46620	1.74086		AT4G25740	-1.15944
																					AT5G04760	1.24502					AT2G39870	1.34817						AT5G53420	1.73938		AT3G43980	-1.15934
																					AT3G26510	1.24471					AT3G27970	1.34646						AT3G19580	1.73727		AT3G01015	-1.15836
																					AT4G16370	1.24402					AT5G25250	1.34455						AT5G61650	1.73252		AT1G74550	-1.15835
																					AT4G19960	1.24282					AT1G28330	1.34433						AT3G52180	1.73213		AT3G53740	-1.15828
																					AT2G13310	1.23625					AT2G26560	1.34308						AT2G47050	1.73155		AT1G50490	-1.15694
																					AT1G76960	1.23411					AT4G15260	1.34302						AT5G40180	1.73035		AT5G32621	-1.15658
																					AT2G36770	1.23202					AT4G28703	1.34214						AT5G10695	1.72993		AT2G18900	-1.15649
																					AT2G32030	1.22911					AT5G55150	1.3416						AT3G05030	1.72505		AT4G33560	-1.15645
																					AT1G63820	1.22823					AT1G35230	1.33579						AT1G05610	1.72498		AT5G56580	-1.15628
																					AT2G33710	1.22784					AT1G33475	1.33544						AT1G75000	1.72447		AT3G05740	-1.15582
																					AT3G49780	1.22733					AT1G56510	1.33472						AT1G08920	1.72075		AT2G20490	-1.15571
																					AT1G31290	1.22535					AT1G69795	1.33377						AT1G28190	1.72008		AT2G34260	-1.15542
																					AT4G33050	1.22331					AT5G60680	1.32937						AT3G28007	1.71723		AT3G49410	-1.15445
																					AT2G27830	1.22252					AT2G15880	1.32873						AT1G32920	1.71634		AT4G31810	-1.15365
																					AT2G04050	1.22236					AT3G56790	1.327						AT1G56060	1.71519		AT1G55390	-1.15352
																					AT4G33300	1.22234					AT2G01023	1.32398						AT2G37890	1.71465		AT3G04920	-1.15349
																					AT3G09830	1.22167					AT1G14480	1.32341						AT3G52620	1.71198		AT5G28450	-1.15185
																					AT5G09440	1.21505					AT1G27730	1.32154						AT1G61470	1.7118		AT3G49960	-1.15074
																					AT3G08510	1.21503					AT2G26530	1.32077						AT1G11050	1.71162		AT4G12870	-1.15049
																					AT3G04350	1.21444					AT5G23130	1.32073						AT1G22110	1.70983		AT5G50750	-1.14978
																					AT5G11250	1.21348					AT3G54530	1.31991						AT5G47850	1.70909		AT3G54560	-1.14863
																					AT2G33380	1.21303					AT4G12200	1.31973						AT1G58300	1.70807		AT1G62350	-1.14849
																					AT2G36800	1.2129					AT2G42750	1.3178						AT1G09500	1.70623		AT2G35075	-1.14827
																					AT5G40910	1.21111					AT1G65240	1.31443						AT1G20823	1.70533		AT1G12080	-1.14722
																					AT2G20142	1.21057					AT3G47570	1.31402						AT5G07990	1.7036		AT3G10090	-1.14667
																					AT5G04340	1.21014					AT1G20510	1.31294						AT3G15210	1.70262		AT3G21540	-1.14438
																					AT3G47220	1.20614					AT4G08850	1.31268						AT5G56880	1.70123		AT5G43970	-1.1416
																					AT1G58420	1.20612					AT5G61380	1.31223						AT2G37880	1.69833		AT2G15620	-1.14153
																					AT2G21590	1.20609					AT3G57740	1.31121						AT3G10720	1.69775		AT5G18380	-1.14138
																					AT5G50800	1.20579					AT3G16510	1.31082						AT2G42530	1.6958		AT1G06160	-1.141
																					AT3G10985	1.2052					AT5G59570	1.30943						AT5G13820	1.69376		AT1G70270	-1.13983
																					AT5G46295	1.20447					AT4G17920	1.30688						AT1G57590	1.6926		AT5G60150	-1.13964
																					AT3G12820	1.19972					AT5G45310	1.30406						AT3G25760	1.69056		AT3G55340	-1.13932
																					AT1G28190	1.1979					AT5G36000	1.30363						AT1G07620	1.68756		AT3G10590	-1.13849
																					AT1G70740	1.19756					AT3G53250	1.30033						AT4G12290	1.68653		AT4G10340	-1.13829
																					AT2G28500	1.19686					AT4G34881	1.30032						AT5G42825	1.68538		AT1G64185	-1.13792
																					AT5G51050	1.19639					AT1G67470	1.30024						AT1G32640	1.68532		AT2G47990	-1.13726
																					AT5G54730	1.19196					AT1G52450	1.29965						AT1G73700	1.68461		AT5G40770	-1.13719
																					AT5G48850	1.19078					AT3G26910	1.29702						AT5G10740	1.68302		AT1G44800	-1.13664
																					AT2G42530	1.1877					AT4G37295	1.29638						AT5G06860	1.68275		AT5G17160	-1.13658
																					AT3G14700	1.18465					AT2G41010	1.29561						AT5G59670	1.68203		AT2G20690	-1.13607
																					AT3G20810	1.18423					AT1G52430	1.29538						AT1G73330	1.68004		AT3G22100	-1.13573
																					AT1G51090	1.18114					AT4G36850	1.29457						AT2G30432	1.67815		AT5G13830	-1.13527
																					AT1G30250	1.18077					AT1G35210	1.29439						AT4G16000	1.67581		AT5G13060	-1.13433
																					AT3G11230	1.17972					AT4G40020	1.29401						AT5G42800	1.67458		AT3G49170	-1.13425
																					AT4G16000	1.17857					AT1G56160	1.29294						AT2G16595	1.67378		AT1G08580	-1.13332
																					AT1G69790	1.17793					AT2G32800	1.29262						AT4G19390	1.66933		AT3G61100	-1.13299
																					AT5G35735	1.17722					AT4G27410	1.29146						AT2G34810	1.66754		AT4G15770	-1.13282
																					AT5G48657	1.17653					AT3G57640	1.29107						AT5G43350	1.66612		AT5G08460	-1.13273
																					AT3G17770	1.17598					AT1G03730	1.28913						AT1G69890	1.66538		AT4G25340	-1.13205
																					AT3G24230	1.17589					AT1G57630	1.28717						AT1G68670	1.66457		AT5G19970	-1.13032
																					AT3G02140	1.17567					AT1G70290	1.28612						AT4G01250	1.66371		AT3G52040	-1.13007
																					AT5G22380	1.17485					AT4G32510	1.28498						AT4G20860	1.66341		AT4G13495	-1.12971
																					AT1G08930	1.17445					AT1G51700	1.28423						AT5G01900	1.66339		AT3G16810	-1.12955
																					AT4G36000	1.1741					AT3G61630	1.28384						AT4G28140	1.66311		AT3G03130	-1.12914
																					AT4G26400	1.17059					AT2G17880	1.2835						AT5G46295	1.65382		AT3G11050	-1.12902
																					AT2G22080	1.17007					AT1G54740	1.28101						AT3G50060	1.65357		AT2G30200	-1.12854
																					AT3G49790	1.16674					AT5G05365	1.28065						AT3G09660	1.65243		AT4G37660	-1.12836
																					AT1G05100	1.16621					AT1G49500	1.27723						AT2G41100	1.65091		AT1G08640	-1.12747
																					AT2G41010	1.16558					AT4G14450	1.27697						AT5G61600	1.64935		AT1G10770	-1.12714
																					AT1G48300	1.1644					AT1G70581	1.27554						AT3G05790	1.64734		AT3G61110	-1.12598
																					AT1G77890	1.16323					AT1G72910	1.27527						AT5G51050	1.64716		AT3G24830	-1.12582
																					AT2G24550	1.16165					AT4G15690	1.27509						AT3G08510	1.64615		AT2G41450	-1.12575
																					AT3G19680	1.16064					AT2G14290	1.27412						AT3G13432	1.64603		AT1G29460	-1.12517
																					AT2G39770	1.16031					AT2G35290	1.27386						AT5G51190	1.64025		AT1G65470	-1.12486
																					AT4G36648	1.15951					AT5G04340	1.2733						AT3G28850	1.64006		AT3G54470	-1.12406
																					AT1G24130	1.15845					AT5G11070	1.27013						AT4G17250	1.63845		AT5G10920	-1.12374
																					AT3G59884	1.15579					AT2G18690	1.26975						AT1G20510	1.638		AT1G27050	-1.12284
																					AT5G58120	1.15573					AT1G63870	1.26862						AT2G32960	1.63339		AT1G11545	-1.12265
																					AT2G46400	1.15199					AT5G26770	1.26859						AT2G46270	1.63266		AT3G25940	-1.12214
																					AT1G65486	1.15163					AT5G21960	1.26536						AT3G61880	1.62961		AT1G49410	-1.12194
																					AT3G52180	1.151					AT3G61100	1.26501						AT4G07940	1.62647		AT4G34810	-1.11982
																					AT5G63160	1.14885					AT1G59620	1.26272						AT2G46375	1.62193		AT1G16445	-1.1196
																					AT1G80610	1.14838					AT1G30740	1.26269						AT4G21680	1.62177		AT5G39330	-1.11953
																					AT3G19380	1.14754					AT4G31550	1.26159						AT1G24580	1.62104		AT3G33004	-1.11945
																					AT4G19690	1.14656					AT5G61600	1.26089						AT3G49580	1.62066		AT3G03600	-1.11801
																					AT5G15970	1.1455					AT1G65200	1.26028						AT1G25370	1.61941		AT5G54130	-1.11614
																					AT1G22070	1.14356					AT1G15890	1.25875						AT5G39670	1.61871		AT2G05220	-1.11557
																					AT2G01300	1.14198					AT3G46930	1.25866						AT1G01560	1.61529		AT1G02730	-1.11553
																					AT4G35770	1.14119					AT4G22780	1.25662						AT2G22080	1.61424		AT3G55510	-1.11545
																					AT1G59590	1.14066					AT3G23240	1.2557						AT2G25625	1.61374		AT1G08360	-1.11529
																					AT5G14565	1.13995					AT3G55430	1.25517						AT1G51140	1.61229		AT4G10265	-1.11401
																					AT4G36500	1.13992					AT5G27920	1.25484						AT1G59590	1.61081		AT3G49080	-1.11389
																					AT1G79245	1.13989					AT5G14930	1.25479						AT4G19520	1.61036		AT3G11402	-1.11303
																					AT2G14878	1.13848					AT1G21010	1.25349						AT2G47880	1.60956		AT1G69140	-1.11222
																					AT3G50480	1.13663					AT4G15975	1.25303						AT3G21710	1.60823		AT3G09500	-1.11192
																					AT4G17900	1.13641					AT5G48657	1.25264						AT4G37140	1.60791		AT1G15440	-1.10935
																					AT2G41410	1.13534					AT3G26815	1.25113						AT4G31550	1.6074		AT1G53645	-1.10903
																					AT2G44460	1.13434					AT4G26400	1.25034						AT3G09560	1.60723		AT3G23370	-1.10788
																					AT2G18670	1.13364					AT1G48320	1.25007						AT1G32900	1.60681		AT5G39550	-1.10737
																					AT1G51140	1.13319					AT2G19710	1.24938						AT2G35640	1.60661		AT3G46560	-1.10721
																					AT3G21780	1.13238					AT2G35590	1.24915						AT1G63750	1.60598		AT5G64710	-1.10711
																					AT4G03380	1.13073					AT1G33720	1.24838						AT5G10600	1.60541		AT5G45700	-1.10634
																					AT5G47960	1.13058					AT1G74330	1.24791						AT4G24380	1.60227		AT5G19300	-1.10613
																					AT1G69840	1.13049					AT3G30775	1.24724						AT3G22740	1.60225		AT3G50825	-1.1046
																					AT3G14440	1.12906					AT3G47840	1.24721						AT3G42182	1.60027		AT1G48920	-1.10446
																					AT1G15010	1.12703					AT5G13170	1.2466						AT5G57190	1.60022		AT1G02780	-1.10396
																					AT4G23230	1.12523					AT2G21350	1.2445						AT1G68620	1.59893		AT1G07770	-1.10326
																					AT5G42825	1.12272					AT5G37490	1.24235						AT5G52760	1.59818		AT2G31610	-1.10317
																					AT1G19630	1.12081					AT5G47230	1.2411						AT4G09820	1.59572		AT4G19820	-1.10277
																					AT2G14240	1.12024					AT5G25910	1.24102						AT5G56630	1.59498		AT3G10690	-1.10268
																					AT1G10340	1.1183					AT1G66170	1.24095						AT4G13030	1.59436		AT4G33865	-1.10268
																					AT5G41100	1.11628					AT3G08760	1.24076						AT2G35930	1.59391		AT3G11390	-1.10243
																					AT5G55970	1.11547					AT5G26030	1.24073						AT5G47910	1.5929		AT5G23300	-1.10171
																					AT2G46270	1.11534					AT3G12820	1.24012						AT4G31877	1.59057		AT1G18630	-1.10068
																					AT2G41430	1.1143					AT1G17990	1.23912						AT1G69870	1.59034		AT1G80750	-1.10065
																					AT1G56710	1.11301					AT1G11960	1.23841						AT3G44260	1.58971		AT1G80190	-1.09999
																					AT1G55110	1.11164					AT5G17850	1.23809						AT1G30840	1.58705		AT2G21220	-1.09807
																					AT5G24030	1.11157					AT5G02020	1.23569						AT4G19740	1.58697		AT5G38300	-1.09804
																					AT2G39870	1.10914					AT4G30370	1.2347						AT4G22880	1.58377		AT3G11250	-1.0974
																					AT3G46970	1.10912					AT3G05200	1.23363						AT2G31945	1.58331		AT2G38620	-1.09734
																					AT4G31877	1.10798					AT5G11242	1.23112						AT1G16110	1.58221		AT4G16265	-1.09722
																					AT1G18870	1.10761					AT3G08040	1.22951						AT3G44860	1.57776		AT4G25050	-1.09706
																					AT1G53170	1.10664					AT1G18020	1.2288						AT1G63720	1.5774		AT1G21500	-1.09699
																					AT2G32960	1.10663					AT3G12830	1.22733						AT3G55870	1.57688		AT5G26860	-1.09653
																					AT5G24155	1.10626					AT5G65920	1.22647						AT4G37370	1.57625		AT5G27395	-1.09626
																					AT1G20510	1.10582					AT1G17420	1.22511						AT1G26390	1.57481		AT1G62510	-1.0952
																					AT1G20823	1.10578					AT4G16146	1.22413						AT2G47190	1.57319		AT3G22800	-1.09518
																					AT1G35720	1.10551					AT5G58610	1.22273						AT4G25480	1.5721		AT5G41471	-1.09477
																					AT5G62570	1.10547					AT5G58650	1.2202						AT1G03940	1.57173		AT5G65860	-1.09473
																					AT4G24450	1.10446					AT2G32740	1.21901						AT1G11460	1.57111		AT3G56030	-1.09369
																					AT5G60800	1.10381					AT1G02610	1.21885						AT1G68050	1.57102		AT5G40650	-1.09357
																					AT1G50590	1.10334					AT3G44260	1.21805						AT3G12900	1.57058		AT2G05765	-1.09343
																					AT4G22780	1.10248					AT4G24230	1.21805						AT4G36570	1.56971		AT2G24490	-1.09303
																					AT5G48380	1.10245					AT1G65110	1.21798						AT2G19810	1.56863		AT4G19830	-1.09265
																					AT5G24780	1.10233					AT5G27902	1.21546						AT2G23320	1.5678		AT5G08600	-1.09234
																					AT1G31130	1.10232					AT3G13600	1.21529						AT3G56360	1.56612		AT5G09840	-1.09009
																					AT5G01100	1.1018					AT4G26090	1.2138						AT1G20390	1.56407		AT4G29580	-1.08979
																					AT5G57190	1.10176					AT5G54490	1.21322						AT3G46090	1.56337		AT1G45110	-1.08956
																					AT1G42990	1.10112					AT4G17500	1.21154						AT5G61430	1.56326		AT4G18040	-1.08877
																					AT4G18700	1.09929					AT1G75490	1.21122						AT1G17420	1.56231		AT3G08520	-1.08792
																					AT1G09950	1.09903					AT4G15720	1.20951						AT3G14025	1.56094		AT5G66750	-1.08785
																					AT5G53420	1.09898					AT5G22250	1.20865						AT5G24155	1.5593		AT5G62280	-1.08784
																					AT5G24770	1.09873					AT5G10600	1.20847						AT2G14661	1.55875		AT5G61770	-1.08678
																					AT3G08860	1.09742					AT1G20823	1.20752						AT3G23240	1.55692		AT4G02110	-1.0867
																					AT3G13277	1.09418					AT3G14440	1.20723						AT5G59220	1.55637		AT2G15800	-1.08573
																					AT5G24530	1.09315					AT5G63160	1.2069						AT1G72060	1.55372		AT3G55660	-1.08532
																					AT2G03540	1.09207					AT3G27580	1.2064						AT3G15630	1.55276		AT3G56330	-1.08509
																					AT3G15530	1.09154					AT4G17460	1.20599						AT5G37770	1.55175		AT1G23280	-1.08493
																					AT3G26220	1.09153					AT5G08240	1.20553						AT3G54870	1.55106		AT5G44635	-1.08483
																					AT4G19880	1.09135					AT2G15130	1.20427						AT1G10060	1.54154		AT2G42260	-1.08442
																					AT1G67470	1.08985					AT2G23290	1.20189						AT1G69480	1.54145		AT1G15540	-1.08419
																					AT3G02870	1.0876					AT5G10380	1.20058						AT4G28085	1.54112		AT1G09200	-1.08375
																					AT4G02330	1.08446					AT3G53810	1.20054						AT1G64065	1.54103		AT1G18250	-1.08325
																					AT4G27260	1.08246					AT2G37025	1.1961						AT1G52000	1.54064		AT3G13470	-1.08299
																					AT2G35640	1.08192					AT1G26390	1.19361						AT3G25600	1.54054		AT4G05180	-1.08276
																					AT5G14330	1.08098					AT3G19040	1.19196						AT4G14020	1.53892		AT5G60730	-1.08265
																					AT1G48370	1.07921					AT3G16030	1.19116						AT4G16190	1.53859		AT4G37910	-1.0821
																					AT4G14020	1.07896					AT3G06710	1.19063						AT2G33830	1.53378		AT5G11240	-1.08036
																					AT3G59880	1.07837					AT5G54730	1.1899						AT5G66675	1.53305		AT5G25090	-1.08023
																					AT5G11242	1.078					AT5G66960	1.18977						AT4G01060	1.52872		AT2G09990	-1.07962
																					AT1G52000	1.07665					AT4G18205	1.18952						AT4G37150	1.52751		AT1G28395	-1.07932
																					AT2G43530	1.07615					ATMG00990	1.18934						AT5G24590	1.52714		AT1G26560	-1.07913
																					AT5G66900	1.07496					AT1G18740	1.18915						AT4G01950	1.527		AT1G10470	-1.07898
																					AT4G19390	1.07472					AT2G35980	1.18723						AT5G47240	1.52601		AT1G02690	-1.07888
																					AT2G18210	1.07218					AT5G08150	1.18605						AT2G35658	1.52582		AT5G52470	-1.07863
																					AT3G50350	1.07162					AT4G16460	1.18432						AT1G56250	1.52402		AT1G15390	-1.07843
																					AT4G21390	1.0701					AT3G15530	1.18417						AT5G64230	1.52338		AT3G14740	-1.07771
																					AT5G03720	1.06979					AT5G60800	1.18412						AT3G12500	1.52189		AT5G46330	-1.07762
																					AT5G25240	1.0677					AT1G24095	1.18348						AT3G02670	1.5216		AT3G02080	-1.07667
																					AT1G21326	1.06726					AT1G14880	1.18318						AT1G25400	1.52118		AT3G23990	-1.07663
																					AT5G46050	1.06682					AT5G15340	1.18173						AT5G65870	1.52086		AT4G11070	-1.07662
																					AT4G36550	1.06239					AT3G19380	1.18124						AT1G35720	1.52071		AT2G33370	-1.07594
																					AT2G40095	1.06171					AT3G15357	1.18085						AT1G21326	1.5207		AT4G30840	-1.07567
																					AT1G21310	1.06111					AT1G80440	1.17882						AT3G02800	1.52047		AT3G27240	-1.07555
																					AT1G04330	1.05951					AT2G16650	1.17869						AT5G06530	1.51706		AT3G60660	-1.07459
																					AT1G67481	1.058					AT5G40920	1.17845						AT1G28330	1.51614		AT5G06070	-1.07459
																					AT3G02550	1.05779					AT2G38250	1.17825						AT5G67330	1.5119		AT5G60880	-1.07459
																					AT4G17470	1.05643					AT5G51990	1.17763						AT1G63530	1.511		AT2G23930	-1.07362
																					AT3G05030	1.05248					AT1G33560	1.17697						AT1G31120	1.50412		AT4G03292	-1.07334
																					AT5G02290	1.0524					AT5G64450	1.17624						AT1G04330	1.50368		AT5G14120	-1.07315
																					AT1G63530	1.05203					AT5G13190	1.17301						AT4G02360	1.50322		AT2G27970	-1.07257
																					AT4G35190	1.05001					AT1G80610	1.17064						AT5G58430	1.50013		AT5G50610	-1.0721
																					AT2G14290	1.04921					AT1G50040	1.17007						AT1G22070	1.49954		AT5G50710	-1.0721
																					AT4G11300	1.04775					AT2G16060	1.16999						AT5G37760	1.49945		AT3G48160	-1.07167
																					AT1G33610	1.0473					AT2G43290	1.16974						AT4G19960	1.49754		AT5G05860	-1.07083
																					AT1G26762	1.04721					AT1G15405	1.16833						AT5G22380	1.49481		AT1G63810	-1.07056
																					AT1G07000	1.04633					AT1G23030	1.16748						AT1G11785	1.49303		AT1G03860	-1.07054
																					AT1G67860	1.04616					AT3G07040	1.16396						AT3G48240	1.48848		AT1G74030	-1.07015
																					AT1G80920	1.04581					AT4G18422	1.16385						AT3G54810	1.48601		AT1G57820	-1.07007
																					AT1G13210	1.04524					AT3G28007	1.1619						AT5G27980	1.48597		AT2G40590	-1.06986
																					AT4G01010	1.04496					ATCG00340	1.16121						AT1G02470	1.48365		AT3G27180	-1.06918
																					AT1G64610	1.04428					AT3G55710	1.16006						AT1G21550	1.48318		AT5G01330	-1.06915
																					AT5G62020	1.04395					AT1G56300	1.15988						AT5G36180	1.48287		AT1G29450	-1.06859
																					AT2G22500	1.04205					AT2G35480	1.15908						AT4G36950	1.48275		AT1G75150	-1.06806
																					AT1G72920	1.04185					AT3G13405	1.15835						AT4G12080	1.48235		AT4G16630	-1.06738
																					AT4G19160	1.04145					AT4G11170	1.15809						AT1G77855	1.482		AT1G31180	-1.06702
																					AT1G15890	1.04113					AT4G13340	1.15801						AT1G18050	1.4815		AT5G14050	-1.06684
																					AT3G62720	1.03955					AT3G15620	1.15748						AT1G62540	1.48121		AT1G66520	-1.06681
																					AT1G32640	1.03884					AT3G50490	1.15735						AT2G43570	1.4808		AT5G22650	-1.0666
																					AT2G39570	1.03874					AT1G56520	1.15719						AT3G19150	1.47783		AT1G20990	-1.06566
																					AT5G62162	1.03671					AT1G49640	1.15616						AT4G09600	1.47687		AT3G18730	-1.06501
																					AT3G11580	1.03546					AT1G67120	1.15597						AT3G07350	1.47679		AT2G18330	-1.06391
																					AT5G01880	1.03531					AT4G04330	1.15383						AT3G21780	1.47653		AT1G29320	-1.06335
																					AT4G18205	1.03336					AT5G61560	1.1534						AT1G25550	1.47615		AT1G56045	-1.06324
																					AT5G26220	1.03307					AT3G11460	1.15169						AT5G36925	1.47602		AT1G44446	-1.06307
																					AT5G54490	1.0324					AT4G05330	1.1489						AT3G11230	1.47354		AT3G48290	-1.06272
																					AT2G36390	1.03188					AT5G04760	1.14813						AT5G52740	1.47265		AT4G27010	-1.06249
																					AT3G10185	1.03143					AT5G15120	1.14428						AT4G08950	1.47212		AT5G05990	-1.06197
																					AT1G76360	1.03139					AT4G34580	1.14422						AT4G17470	1.47198		AT5G10360	-1.06184
																					AT1G14520	1.03072					AT2G47780	1.14275						AT3G11820	1.47145		AT3G03630	-1.06127
																					AT1G21550	1.02992					AT5G10605	1.14189						AT3G27460	1.46939		AT3G17830	-1.06079
																					AT3G29784	1.02864					AT2G38240	1.1412						AT1G07160	1.46921		AT5G06905	-1.06016
																					AT3G25760	1.02747					AT4G02330	1.13995						AT1G55450	1.46803		AT2G17250	-1.05947
																					AT3G05200	1.02637					AT5G51390	1.13952						AT1G66783	1.46741		AT2G19385	-1.05895
																					AT5G05140	1.02627					AT2G03230	1.13645						AT1G43810	1.466		AT3G47340	-1.05855
																					AT3G57450	1.02413					AT4G18195	1.13608						AT4G17500	1.46477		AT3G25100	-1.05842
																					AT2G32800	1.02383					AT3G07650	1.13595						AT3G55840	1.46445		AT3G15460	-1.05832
																					AT3G46590	1.02364					AT2G07767	1.1359						AT2G41730	1.46419		AT1G69200	-1.05766
																					AT1G19330	1.02291					AT3G46620	1.13546						AT3G04350	1.46282		AT2G40510	-1.05653
																					AT1G23200	1.02224					AT2G20960	1.13486						AT3G48020	1.46199		AT3G51870	-1.05633
																					AT5G54980	1.02216					AT1G63820	1.13385						AT2G47670	1.45952		AT4G05390	-1.0563
																					AT1G56650	1.0212					AT1G78830	1.13264						AT3G26740	1.45935		AT4G27310	-1.05559
																					AT1G56165	1.02019					AT1G31130	1.13217						AT1G13300	1.45816		AT1G71850	-1.05444
																					AT3G47570	1.01996					AT3G03030	1.13192						AT2G32020	1.4556		AT1G48460	-1.05436
																					AT3G18080	1.01926					AT1G48530	1.13151						AT3G55646	1.45495		ATCG00940	-1.05399
																					AT2G34600	1.0186					AT4G37770	1.13116						AT5G25830	1.45457		AT2G45180	-1.0536
																					AT3G50800	1.01753					AT2G34930	1.13112						AT1G35140	1.45304		AT2G04390	-1.05338
																					AT1G33560	1.0175					AT3G25610	1.13086						AT1G78830	1.45236		ATCG01190	-1.05257
																					AT5G59670	1.01658					AT2G24550	1.12822						AT5G04720	1.45198		AT3G30120	-1.05235
																					AT1G69795	1.01358					AT1G66760	1.12454						AT5G47070	1.45188		AT2G15810	-1.05231
																					AT4G16870	1.01345					AT4G30440	1.12371						AT2G36750	1.4467		AT5G11420	-1.05219
																					AT5G39020	1.01178					AT5G44005	1.12346						AT3G20810	1.44613		AT1G78760	-1.0515
																					AT3G57930	1.00908					AT3G06890	1.12238						AT1G33610	1.44611		AT1G07940	-1.05145
																					AT1G20390	1.0088					AT1G05680	1.12168						AT2G36790	1.44556		AT1G04635	-1.04961
																					AT2G46600	1.00704					AT5G62190	1.12072						AT5G58690	1.44404		AT1G63160	-1.04894
																					AT5G06300	1.00493					AT3G02800	1.12027						AT3G02870	1.44375		AT4G28680	-1.04782
																					AT3G58150	1.00489					AT3G30730	1.11905						AT5G15960	1.44211		AT1G01070	-1.04689
																					AT1G69870	1.00374					AT5G66790	1.11816						AT1G69260	1.44107		AT5G07810	-1.04551
																					AT3G59300	1.00323					AT3G06160	1.11578						AT2G47140	1.44064		AT3G48150	-1.04532
																					AT3G10040	1.00313					AT1G23450	1.11277						AT5G06760	1.44008		AT2G36160	-1.04407
																					AT1G63720	1.00257					AT4G15700	1.11242						AT5G64870	1.43937		AT3G59980	-1.04305
																					AT2G32150	1.00164					AT4G35180	1.11218						AT4G19880	1.43916		AT1G16070	-1.04281
																											AT1G43675	1.11074						AT5G14330	1.43688		AT1G24090	-1.04257
																											AT2G04495	1.11068						AT3G03470	1.43675		AT3G57940	-1.04254
																											AT3G28180	1.11033						AT5G07010	1.43623		AT1G14210	-1.04238
																											AT3G47960	1.10928						AT1G70800	1.43382		AT3G55605	-1.04223
																											AT5G24800	1.10895						AT5G23360	1.43293		AT1G78860	-1.04213
																											AT1G31540	1.10876						AT4G36648	1.43291		AT1G53887	-1.04186
																											AT4G01870	1.10829						AT3G21600	1.43161		AT5G21150	-1.04086
																											AT5G02290	1.10829						AT4G16008	1.4309		AT4G22470	-1.04024
																											AT3G28290	1.10807						AT4G28260	1.43042		AT3G19184	-1.04011
																											AT2G39200	1.10656						AT4G33985	1.42956		AT5G01910	-1.0392
																											AT1G19210	1.10621						AT4G31230	1.42896		AT5G49360	-1.03906
																											AT4G33300	1.10509						AT1G74200	1.42818		AT1G53240	-1.03893
																											AT4G01540	1.10416						AT2G18193	1.42789		AT5G63310	-1.03821
																											AT3G28300	1.10172						AT2G36800	1.42706		AT5G64850	-1.03814
																											AT5G60270	1.09986						AT4G27830	1.42689		AT4G19380	-1.03773
																											AT1G35710	1.09922						AT1G61575	1.42457		AT3G05152	-1.03741
																											AT5G50570	1.09792						AT4G27920	1.4236		AT4G02800	-1.03737
																											AT3G21070	1.09556						AT1G09530	1.42294		AT2G32270	-1.03658
																											AT5G42825	1.09501						AT1G26240	1.4223		AT3G04710	-1.0365
																											AT4G01010	1.09422						AT3G08860	1.42159		AT3G47520	-1.03603
																											AT1G28380	1.09275						AT1G07985	1.42141		AT3G52115	-1.03594
																											AT1G79680	1.09154						AT5G50450	1.41987		AT5G23310	-1.03566
																											AT2G34220	1.09126						AT1G62310	1.41762		AT3G56100	-1.03512
																											AT2G31945	1.09092						AT2G31865	1.41753		AT4G14690	-1.03492
																											AT5G67480	1.09064						AT3G56400	1.41692		AT1G51960	-1.03482
																											AT5G22520	1.08832						AT1G30190	1.41589		AT4G13690	-1.03453
																											AT3G45960	1.08827						AT1G58330	1.41586		AT2G13820	-1.03382
																											AT5G50670	1.08772						AT5G60260	1.41358		AT1G17560	-1.03344
																											ATCG01170	1.08729						AT4G36500	1.41279		AT5G43180	-1.03336
																											AT5G63690	1.08725						AT1G51700	1.40838		AT2G34620	-1.03329
																											AT5G51190	1.08567						AT1G61890	1.40837		AT3G04510	-1.03282
																											AT1G13260	1.08549						AT4G14365	1.40809		AT3G54090	-1.03256
																											ATCG00960	1.08549						AT5G66880	1.40723		AT5G61020	-1.03204
																											AT1G20400	1.08191						AT5G38780	1.40613		AT3G62460	-1.03178
																											AT5G37540	1.08068						AT4G33050	1.40581		AT3G11940	-1.03148
																											AT5G46050	1.08017						AT1G50740	1.40558		AT4G13560	-1.0314
																											AT5G50450	1.07906						AT2G22590	1.40438		AT1G48830	-1.03119
																											AT5G60730	1.07889						AT5G47220	1.40392		AT5G39850	-1.03058
																											AT3G50470	1.07887						AT2G47060	1.40357		AT3G02493	-1.03047
																											AT4G27657	1.0778						AT3G04210	1.40322		AT3G52380	-1.03045
																											AT3G26980	1.07776						AT1G59910	1.40267		AT1G16635	-1.03036
																											AT5G41650	1.07677						AT2G44430	1.40255		AT3G60840	-1.03005
																											AT5G42830	1.07549						AT3G18235	1.40103		AT5G13630	-1.02952
																											AT4G36500	1.07437						AT5G46871	1.39907		AT1G24280	-1.02868
																											AT3G16770	1.07272						AT2G14240	1.39798		AT3G06730	-1.0286
																											AT5G42200	1.07243						AT5G18130	1.39525		AT3G22300	-1.02848
																											AT4G15910	1.07133						AT5G63450	1.3952		AT1G15250	-1.02814
																											AT2G25250	1.07043						AT4G22780	1.39404		AT2G21860	-1.02713
																											AT4G02970	1.07041						AT5G60800	1.39231		AT2G20530	-1.02651
																											AT3G14900	1.07002						AT1G53310	1.39101		AT5G20720	-1.02632
																											AT1G28190	1.06897						AT1G23200	1.39028		AT4G02700	-1.0257
																											AT1G73810	1.06872						AT1G27720	1.38874		AT3G56430	-1.0252
																											AT5G66080	1.06827						AT2G36220	1.388		AT4G13493	-1.02512
																											AT4G36010	1.06817						AT2G25735	1.38789		AT2G23600	-1.02505
																											AT3G21410	1.06773						AT5G62020	1.38666		AT5G58250	-1.02399
																											AT5G61940	1.06601						AT2G28660	1.38577		AT5G02820	-1.02362
																											AT1G58140	1.06476						AT5G24090	1.38573		AT5G15550	-1.02361
																											AT1G65510	1.06476						AT1G01590	1.38473		AT1G63780	-1.02312
																											AT3G01580	1.06304						AT4G28790	1.38413		AT5G66660	-1.02256
																											AT2G07751	1.06297						AT1G70581	1.38248		AT1G60850	-1.02254
																											AT4G29905	1.06178						AT3G57260	1.38053		AT1G18850	-1.02237
																											AT5G50915	1.0595						AT4G22870	1.37992		AT4G21820	-1.02226
																											AT3G28210	1.0589						AT1G76590	1.37895		AT2G15000	-1.02215
																											AT5G06620	1.05874						AT5G60680	1.37774		AT1G73690	-1.02126
																											AT2G04530	1.05827						AT3G50800	1.37757		AT2G25060	-1.02004
																											AT1G30190	1.05633						AT1G77450	1.37706		AT2G34700	-1.01977
																											AT4G39670	1.05565						AT5G59510	1.37384		AT3G52970	-1.01966
																											AT2G07675	1.05142						AT5G19097	1.36858		AT1G30380	-1.01935
																											ATMG00980	1.05025						AT1G65390	1.36841		AT3G11900	-1.01933
																											ATMG01000	1.05011						AT1G74929	1.36775		AT5G26680	-1.01871
																											AT1G34180	1.04814						AT3G13080	1.36743		AT1G07920	-1.01862
																											AT2G28830	1.04788						AT5G62730	1.36629		AT5G27700	-1.01853
																											AT3G49780	1.04732						AT4G15440	1.36584		AT1G07890	-1.01785
																											AT3G11650	1.04644						AT3G63230	1.36419		AT2G37560	-1.01769
																											AT3G54150	1.04605						AT2G46600	1.36271		AT5G41670	-1.01765
																											AT1G75000	1.04421						AT5G46874	1.36221		AT5G24330	-1.01754
																											AT3G22450	1.0442						AT5G64660	1.36206		AT1G26540	-1.01736
																											AT4G28400	1.04419						AT5G28715	1.36194		AT2G17360	-1.01714
																											AT2G15890	1.04376						AT4G38320	1.36129		AT4G02060	-1.01713
																											AT2G39660	1.04359						AT5G28910	1.36128		AT1G74400	-1.01684
																											AT5G28630	1.04186						AT1G15010	1.36056		AT5G57280	-1.01616
																											AT1G07130	1.04171						AT5G62850	1.35959		AT3G10310	-1.01605
																											AT2G13790	1.04119						AT1G07520	1.35951		AT5G16930	-1.01596
																											AT3G55880	1.04106						AT1G76960	1.359		AT4G33390	-1.0156
																											AT5G25210	1.04058						AT1G15040	1.35861		AT1G65030	-1.01557
																											AT5G08620	1.03839						AT1G73805	1.3585		AT4G39200	-1.01541
																											AT5G18150	1.03807						AT1G75020	1.35836		AT5G07000	-1.01457
																											AT4G10650	1.03799						AT1G28600	1.35802		AT5G49730	-1.01419
																											ATMG00513	1.03707						AT1G32350	1.35768		AT2G44580	-1.01346
																											AT5G46780	1.03669						AT1G34640	1.3571		AT2G43010	-1.01315
																											ATMG00270	1.03387						AT1G35710	1.35613		AT2G37990	-1.01291
																											AT2G37690	1.03244						AT1G03495	1.35501		AT3G19508	-1.01272
																											AT3G14060	1.03165						AT4G13280	1.35498		AT5G36800	-1.01217
																											AT5G62470	1.03088						AT4G14580	1.35421		AT2G33560	-1.01212
																											AT2G39400	1.02846						AT1G33130	1.35326		AT2G36870	-1.01195
																											AT1G61400	1.02749						AT4G30140	1.35284		AT3G42806	-1.0113
																											AT1G06440	1.02622						AT1G69840	1.3505		AT1G18330	-1.01073
																											AT4G32020	1.02595						AT1G21670	1.3498		AT3G27620	-1.01023
																											AT2G34240	1.0245						AT3G42556	1.34881		AT3G07290	-1.01001
																											AT1G64610	1.02433						AT5G11930	1.34836		AT4G05520	-1.00978
																											AT5G19470	1.02337						AT5G02190	1.34456		AT4G09060	-1.00949
																											AT1G72920	1.02238						AT1G31130	1.34253		AT5G36710	-1.00932
																											AT1G11260	1.02119						AT4G39210	1.34199		AT1G53700	-1.00873
																											AT3G45638	1.02102						AT1G16850	1.34172		AT5G64080	-1.00838
																											AT4G31510	1.02009						AT1G31290	1.34168		AT3G10113	-1.00753
																											AT5G66900	1.02						AT4G24000	1.34154		AT3G49240	-1.00752
																											AT3G52450	1.01991						AT5G08150	1.33986		AT1G10460	-1.00751
																											AT1G53330	1.01914						AT3G50950	1.33941		AT2G29540	-1.00739
																											AT4G18197	1.01902						AT5G67180	1.33936		AT3G26320	-1.00736
																											AT1G72416	1.0189						AT2G23010	1.33818		AT5G63550	-1.00698
																											AT2G13800	1.01805						AT3G12830	1.33611		AT3G51470	-1.00653
																											AT3G56710	1.01751						AT4G39670	1.33482		AT2G42990	-1.0065
																											AT1G13700	1.01719						AT5G10605	1.33441		AT4G31790	-1.00641
																											AT3G54200	1.01673						AT2G01670	1.33418		AT4G12740	-1.00584
																											AT1G65486	1.01673						AT1G60260	1.33409		AT1G29395	-1.00584
																											AT4G07825	1.01663						AT3G57450	1.33344		AT5G55180	-1.00578
																											AT2G15830	1.01628						AT5G49525	1.33313		AT1G14980	-1.00576
																											AT5G23380	1.01451						AT5G45350	1.33287		AT5G66740	-1.00534
																											AT5G61370	1.01305						AT5G36940	1.33028		AT5G52220	-1.00519
																											AT2G41430	1.01208						AT1G79310	1.33026		AT4G01560	-1.00496
																											AT1G63980	1.01112						AT4G08040	1.32922		AT4G27090	-1.00463
																											AT5G65207	1.01041						AT1G02660	1.32904		AT3G27280	-1.00423
																											AT4G12490	1.01039						AT1G65970	1.32903		AT3G04400	-1.0042
																											AT2G07731	1.00976						AT5G01200	1.32834		AT3G46320	-1.00374
																											ATCG00350	1.00966						AT3G25780	1.32759		AT1G28740	-1.00359
																											AT1G13210	1.00949						AT1G35240	1.32748		AT3G20150	-1.00349
																											AT5G58090	1.00883						AT2G45510	1.32718		AT3G27740	-1.00335
																											AT3G52620	1.00823						AT3G56350	1.32615		AT4G30860	-1.00328
																											AT5G07440	1.00579						AT4G31354	1.32513		AT5G48240	-1.00262
																											AT2G32179	1.00546						AT1G27770	1.32464		AT2G22230	-1.00241
																											AT1G56145	1.00501						AT5G28237	1.32435		AT1G69050	-1.00216
																											AT2G46510	1.00495						AT5G49320	1.32222		AT4G33680	-1.00159
																											AT5G27895	1.00466						AT3G11580	1.32192		AT5G03870	-1.00151
																											AT1G72070	1.00357						AT5G57220	1.32175		AT1G05310	-1.00125
																											AT1G10560	1.00349						AT5G58570	1.32151		AT5G65980	-1.00108
																											AT4G37180	1.00296						AT4G23220	1.32103		AT1G69070	-1.00064
																											AT1G30820	1.00251						AT4G20830	1.32097		AT4G13120	-1.00048
																											AT3G56400	1.00226						AT3G14710	1.31896		AT2G43200	-1.00016
																											AT5G49190	1.00153						AT2G38465	1.31848		AT5G50600	-1.00007
																											AT2G39620	1.00104						AT1G05300	1.3182		AT5G50700	-1.00007
																											AT5G38210	1.0001						AT2G30550	1.31814
																																		AT2G37210	1.31784
																																		AT3G09400	1.31768
																																		AT2G47130	1.31456
																																		AT4G26530	1.31449
																																		AT1G59640	1.31434
																																		AT5G05760	1.31403
																																		AT3G59300	1.31174
																																		AT3G16860	1.30815
																																		AT1G60470	1.30685
																																		AT1G48530	1.30665
																																		AT3G52700	1.30539
																																		AT3G46590	1.30537
																																		AT3G59140	1.30464
																																		AT1G61410	1.30353
																																		AT5G44240	1.30279
																																		AT2G34220	1.30126
																																		AT1G76955	1.30106
																																		AT4G31355	1.2997
																																		AT4G16400	1.2974
																																		AT3G50610	1.29717
																																		AT1G31750	1.2931
																																		AT2G18670	1.29214
																																		AT2G19900	1.29121
																																		AT1G22170	1.29073
																																		AT3G60955	1.28928
																																		AT5G59320	1.28901
																																		AT4G33920	1.28829
																																		AT3G63060	1.28778
																																		AT2G16050	1.28641
																																		AT2G15490	1.2847
																																		AT4G34135	1.28393
																																		AT5G40350	1.2833
																																		AT4G27657	1.28267
																																		AT2G36390	1.28169
																																		AT3G59880	1.28165
																																		AT5G04760	1.2812
																																		AT4G33905	1.28008
																																		AT4G17680	1.27943
																																		AT5G16740	1.27837
																																		AT2G39770	1.27814
																																		AT1G14370	1.27813
																																		AT3G47740	1.27781
																																		AT5G33303	1.27756
																																		AT4G09500	1.27629
																																		AT2G27830	1.27591
																																		AT4G17900	1.27547
																																		AT1G22470	1.27488
																																		AT1G52470	1.27373
																																		AT2G15380	1.27373
																																		AT2G39570	1.27233
																																		AT1G80940	1.2722
																																		AT2G20142	1.27164
																																		AT5G55570	1.27082
																																		AT1G19180	1.26827
																																		AT4G02280	1.26776
																																		AT2G43530	1.26768
																																		AT2G01422	1.26753
																																		AT3G57765	1.2675
																																		AT1G33102	1.26572
																																		AT2G13310	1.26433
																																		AT3G29590	1.26317
																																		AT2G23270	1.26104
																																		AT3G29670	1.26067
																																		AT5G40920	1.2606
																																		AT3G18080	1.26011
																																		AT2G33770	1.25994
																																		AT5G61510	1.25912
																																		AT1G14100	1.25896
																																		AT5G40790	1.25894
																																		AT1G08230	1.25801
																																		ATMG00940	1.25717
																																		AT5G46050	1.25708
																																		AT5G52310	1.25688
																																		AT1G23120	1.25631
																																		AT3G50310	1.25517
																																		AT4G15490	1.25507
																																		AT3G49350	1.25479
																																		AT3G21560	1.25355
																																		AT5G45070	1.25341
																																		AT5G16080	1.2513
																																		AT4G20210	1.2509
																																		AT5G48380	1.25068
																																		AT2G44500	1.25064
																																		AT2G23790	1.2495
																																		AT2G36640	1.2485
																																		AT2G30250	1.24798
																																		AT1G28230	1.24646
																																		AT3G56700	1.24595
																																		AT1G48320	1.2459
																																		AT5G61380	1.24488
																																		AT1G58140	1.24394
																																		AT1G19380	1.24376
																																		AT3G15620	1.24295
																																		AT1G65486	1.24217
																																		AT1G45616	1.24189
																																		AT4G30430	1.24132
																																		AT1G21000	1.24094
																																		AT2G35060	1.23997
																																		AT3G50760	1.23924
																																		AT5G21120	1.2379
																																		AT3G19380	1.23743
																																		AT3G48300	1.23725
																																		AT5G19120	1.23624
																																		AT1G66160	1.23523
																																		AT5G14550	1.23521
																																		AT1G03070	1.23459
																																		AT3G26510	1.23423
																																		AT4G32270	1.23223
																																		AT1G27100	1.23213
																																		AT4G23215	1.232
																																		AT5G13205	1.23012
																																		AT3G11670	1.2301
																																		AT2G29630	1.22971
																																		AT3G50970	1.22882
																																		AT1G76410	1.22814
																																		AT4G08850	1.22804
																																		AT4G21930	1.22765
																																		AT3G09870	1.22753
																																		AT4G36550	1.22671
																																		AT2G43840	1.22651
																																		AT4G39795	1.22645
																																		AT3G28220	1.22594
																																		AT5G05190	1.22455
																																		AT1G21310	1.2245
																																		AT4G16370	1.22354
																																		AT4G18990	1.22286
																																		AT3G55700	1.22237
																																		AT4G27260	1.2223
																																		AT3G22060	1.22154
																																		AT5G45310	1.22099
																																		AT2G41380	1.22013
																																		AT2G36770	1.21964
																																		AT1G32928	1.2196
																																		AT5G13080	1.21954
																																		AT2G14450	1.21939
																																		AT3G09830	1.21799
																																		AT1G10560	1.2169
																																		AT2G30750	1.21619
																																		AT4G17483	1.21573
																																		AT1G76530	1.21565
																																		AT4G01820	1.21341
																																		AT4G16460	1.21331
																																		AT1G15190	1.21292
																																		AT1G48300	1.21248
																																		AT5G54720	1.21013
																																		AT5G54710	1.20955
																																		AT2G47015	1.20873
																																		AT3G23920	1.20842
																																		AT2G47890	1.20659
																																		AT2G33710	1.20547
																																		AT1G20657	1.20502
																																		AT2G15830	1.20471
																																		AT4G11300	1.2046
																																		AT5G47640	1.20202
																																		AT3G07650	1.20113
																																		AT5G14565	1.2005
																																		AT5G41550	1.19929
																																		AT5G43840	1.19749
																																		AT1G67865	1.19676
																																		AT4G18700	1.19582
																																		AT1G60450	1.19568
																																		AT3G62960	1.19563
																																		AT1G18870	1.19502
																																		AT5G55150	1.19457
																																		AT5G59310	1.19376
																																		AT5G02020	1.19305
																																		AT4G19690	1.19194
																																		AT1G67360	1.19148
																																		AT3G18690	1.19029
																																		AT4G34990	1.18941
																																		AT2G32150	1.18936
																																		AT5G17850	1.18866
																																		AT5G24210	1.18848
																																		AT2G39780	1.18802
																																		AT1G59620	1.18779
																																		AT5G57610	1.18745
																																		AT2G42750	1.18611
																																		AT1G21360	1.186
																																		AT3G04030	1.18513
																																		AT4G34390	1.18472
																																		AT4G21920	1.18429
																																		AT2G40340	1.1835
																																		AT4G35900	1.18198
																																		AT5G24160	1.18159
																																		AT1G56170	1.17923
																																		AT4G26080	1.17844
																																		AT2G29950	1.17707
																																		AT5G35770	1.17661
																																		AT3G55710	1.17495
																																		AT2G14680	1.17483
																																		AT5G61820	1.17474
																																		AT1G48710	1.17279
																																		AT3G11020	1.17239
																																		AT4G16146	1.17113
																																		AT3G06160	1.17071
																																		AT2G20500	1.17015
																																		AT1G03730	1.16855
																																		AT4G33300	1.16824
																																		AT3G61330	1.16659
																																		AT1G80610	1.1664
																																		AT1G71910	1.1663
																																		AT3G20340	1.16568
																																		AT5G10380	1.16456
																																		AT1G27660	1.16375
																																		AT4G26090	1.16256
																																		AT2G27385	1.16172
																																		AT1G29860	1.1617
																																		AT5G27690	1.16133
																																		AT5G04080	1.16064
																																		AT4G32020	1.16021
																																		AT3G27190	1.15983
																																		AT4G26400	1.15979
																																		AT1G11690	1.15958
																																		AT4G11910	1.15884
																																		AT2G26630	1.15874
																																		AT3G01350	1.15846
																																		AT1G54570	1.1583
																																		AT4G13810	1.15755
																																		AT1G56630	1.15723
																																		AT4G18010	1.15691
																																		AT1G20400	1.15616
																																		AT5G01880	1.15594
																																		AT1G03200	1.15545
																																		AT5G66052	1.15378
																																		AT3G23250	1.1521
																																		AT1G56280	1.15199
																																		AT1G14480	1.14873
																																		AT5G11250	1.148
																																		AT5G03720	1.1478
																																		AT5G44565	1.14727
																																		AT5G67300	1.14668
																																		AT2G38870	1.14635
																																		AT3G20600	1.14615
																																		AT1G48000	1.14495
																																		AT3G23430	1.14421
																																		AT2G15480	1.14298
																																		AT3G45638	1.14208
																																		AT1G24148	1.14205
																																		AT4G34380	1.14173
																																		AT3G57640	1.14133
																																		AT5G10410	1.14124
																																		AT2G16890	1.14094
																																		AT4G30440	1.14067
																																		AT1G49830	1.14057
																																		AT4G33160	1.13877
																																		AT4G31380	1.13804
																																		AT2G29670	1.1379
																																		AT5G19100	1.13682
																																		AT1G56300	1.13663
																																		AT1G72930	1.13555
																																		AT2G40350	1.13549
																																		AT3G52020	1.13483
																																		AT1G16400	1.13456
																																		AT4G04745	1.13385
																																		AT4G25160	1.13266
																																		AT1G52855	1.13199
																																		AT1G15405	1.13177
																																		AT1G05560	1.13176
																																		AT1G07050	1.13158
																																		AT5G25390	1.13067
																																		AT5G46830	1.13058
																																		AT1G30320	1.12983
																																		AT1G02930	1.12963
																																		AT5G19221	1.12739
																																		AT4G11600	1.12717
																																		AT1G79580	1.12713
																																		AT4G01870	1.12691
																																		AT1G63840	1.12662
																																		AT3G02850	1.12622
																																		AT2G45910	1.12577
																																		AT1G02520	1.12516
																																		AT1G16960	1.12394
																																		AT5G47450	1.12346
																																		AT1G42980	1.12341
																																		AT3G18250	1.12322
																																		AT3G49760	1.12196
																																		AT3G08040	1.12158
																																		AT1G73500	1.12133
																																		AT5G61440	1.12131
																																		AT2G43290	1.12059
																																		AT4G15320	1.11867
																																		AT4G23170	1.11824
																																		AT4G26620	1.11804
																																		AT3G23010	1.1175
																																		AT1G70300	1.11706
																																		AT5G18300	1.11687
																																		AT5G40800	1.11642
																																		AT1G07530	1.11555
																																		AT3G14940	1.11551
																																		AT1G26976	1.11494
																																		AT4G02000	1.11435
																																		AT4G24480	1.11407
																																		AT5G19810	1.11365
																																		AT3G25610	1.11298
																																		AT5G01820	1.11297
																																		AT1G42990	1.11187
																																		AT3G23880	1.11181
																																		AT4G16870	1.11153
																																		AT5G58350	1.11063
																																		AT5G62165	1.10958
																																		AT2G23910	1.10936
																																		AT3G29783	1.10895
																																		AT5G61640	1.10812
																																		AT5G55970	1.10727
																																		AT3G59720	1.10683
																																		AT3G02050	1.10676
																																		AT1G74450	1.10649
																																		AT3G12350	1.10588
																																		AT3G08760	1.10585
																																		AT1G31480	1.10583
																																		AT2G26355	1.10551
																																		AT3G60420	1.10525
																																		AT3G19660	1.104
																																		AT4G27765	1.10379
																																		AT1G67520	1.10301
																																		AT3G57540	1.10264
																																		AT1G75290	1.10055
																																		AT1G78290	1.09983
																																		AT2G25440	1.09934
																																		AT1G13990	1.09924
																																		AT5G45110	1.09924
																																		AT3G48520	1.09849
																																		ATCG00060	1.09795
																																		AT2G32880	1.09666
																																		AT3G58720	1.09641
																																		AT1G10000	1.09637
																																		AT3G15760	1.09587
																																		AT1G30370	1.09471
																																		AT3G50480	1.09424
																																		AT4G16520	1.09376
																																		AT2G46430	1.09363
																																		AT5G01732	1.09344
																																		AT5G40910	1.09312
																																		AT5G67450	1.09309
																																		AT3G49780	1.09297
																																		AT5G60100	1.09223
																																		AT2G07726	1.09099
																																		AT4G31351	1.08971
																																		AT4G01985	1.0877
																																		AT1G54040	1.08751
																																		AT1G67860	1.08709
																																		AT3G20590	1.08618
																																		AT3G04060	1.08589
																																		AT5G38895	1.08572
																																		AT1G56540	1.08514
																																		AT4G15260	1.08491
																																		AT2G36270	1.0843
																																		AT2G24010	1.08425
																																		AT5G54062	1.08356
																																		AT3G57740	1.08323
																																		AT5G54730	1.08289
																																		AT1G17147	1.08175
																																		AT3G51430	1.08131
																																		AT3G26220	1.07977
																																		AT2G33240	1.07971
																																		AT1G24575	1.07937
																																		AT1G50590	1.07892
																																		AT4G11590	1.07881
																																		AT3G14720	1.07869
																																		AT5G62470	1.07703
																																		AT2G17470	1.07666
																																		AT1G01470	1.07597
																																		AT5G17050	1.07578
																																		AT4G21490	1.07574
																																		AT2G32260	1.07541
																																		AT2G03540	1.07464
																																		AT2G07042	1.07456
																																		AT3G05200	1.07439
																																		AT5G37540	1.07383
																																		AT3G02875	1.07356
																																		AT1G19550	1.07344
																																		AT2G07773	1.07327
																																		AT1G25560	1.07236
																																		AT3G03440	1.07207
																																		AT3G16030	1.06957
																																		AT4G31800	1.06945
																																		AT1G22230	1.06927
																																		AT4G22505	1.06902
																																		AT5G56080	1.06765
																																		AT1G63005	1.06608
																																		AT2G23290	1.06525
																																		AT5G46490	1.06408
																																		AT1G12880	1.06406
																																		AT5G58120	1.06398
																																		AT4G29610	1.06381
																																		AT3G20250	1.06322
																																		AT5G63790	1.06297
																																		AT5G02940	1.06294
																																		AT5G22250	1.06289
																																		AT2G01175	1.06273
																																		AT1G52565	1.05954
																																		AT1G29690	1.05897
																																		AT2G32290	1.05879
																																		AT4G35180	1.05862
																																		AT2G30440	1.058
																																		AT2G17490	1.05793
																																		AT4G29690	1.05695
																																		AT5G42440	1.0563
																																		AT2G07748	1.0546
																																		AT3G12220	1.05422
																																		AT3G10120	1.05376
																																		AT4G24740	1.05269
																																		AT5G05110	1.05144
																																		AT5G59570	1.05131
																																		AT4G09020	1.05117
																																		AT5G27807	1.05113
																																		AT2G14820	1.05088
																																		AT3G56825	1.04996
																																		AT2G20960	1.04768
																																		AT3G05880	1.04754
																																		AT2G43500	1.04724
																																		AT1G25390	1.0472
																																		AT2G46510	1.04565
																																		AT1G05340	1.04562
																																		AT1G07130	1.04552
																																		AT5G34810	1.04534
																																		AT2G47180	1.04505
																																		AT5G25640	1.04463
																																		AT5G24900	1.04437
																																		AT1G17170	1.04435
																																		AT5G47330	1.04412
																																		AT5G39120	1.04372
																																		AT3G21755	1.04369
																																		AT2G34720	1.04258
																																		AT5G48850	1.0425
																																		AT1G27760	1.04152
																																		AT5G64810	1.03975
																																		AT3G45730	1.03945
																																		AT5G17450	1.03811
																																		AT3G30350	1.03768
																																		AT5G10946	1.03736
																																		AT4G31910	1.03687
																																		AT4G33040	1.03679
																																		AT1G33475	1.03659
																																		AT3G54990	1.03652
																																		AT4G23990	1.03644
																																		AT5G64260	1.03617
																																		AT3G28580	1.03535
																																		AT4G12490	1.03518
																																		AT5G40290	1.03511
																																		AT1G22160	1.03465
																																		AT2G06050	1.03454
																																		AT4G16010	1.03151
																																		AT4G31510	1.031
																																		AT5G64910	1.02984
																																		AT1G15800	1.02978
																																		AT1G53170	1.02977
																																		AT4G00630	1.02914
																																		AT2G46860	1.02888
																																		AT3G44798	1.02817
																																		AT1G78410	1.02764
																																		AT2G18210	1.02723
																																		AT1G17300	1.02713
																																		AT1G18860	1.0254
																																		AT1G21890	1.02533
																																		AT3G55880	1.02505
																																		AT1G65890	1.02501
																																		AT5G13190	1.02473
																																		AT1G54180	1.02471
																																		AT4G23450	1.02459
																																		AT1G79245	1.02447
																																		AT3G21420	1.02397
																																		AT1G65484	1.02364
																																		AT5G43890	1.02309
																																		AT3G10985	1.02303
																																		AT1G11265	1.02216
																																		AT1G66500	1.02164
																																		AT3G15518	1.02154
																																		AT3G61035	1.02023
																																		AT5G46665	1.01976
																																		AT5G40382	1.01921
																																		AT2G39660	1.0188
																																		AT2G37710	1.01857
																																		AT1G75800	1.01835
																																		AT4G18205	1.01813
																																		AT2G42900	1.01801
																																		AT5G24460	1.0178
																																		AT3G32415	1.0176
																																		AT1G49230	1.01613
																																		AT3G28740	1.01579
																																		AT1G01360	1.01578
																																		AT1G19570	1.01567
																																		AT1G32960	1.01445
																																		AT5G22570	1.0133
																																		AT2G37260	1.01296
																																		AT3G09960	1.01241
																																		AT4G12500	1.01091
																																		AT3G23630	1.01009
																																		AT5G46350	1.0096
																																		AT1G53100	1.00894
																																		AT1G06148	1.00871
																																		AT3G11840	1.00865
																																		AT4G30470	1.00828
																																		AT5G04000	1.00778
																																		AT1G65500	1.0074
																																		AT4G16020	1.00679
																																		AT1G01570	1.0052
																																		AT5G05270	1.005
																																		AT4G21830	1.00475
																																		AT1G69900	1.00461
																																		AT1G33970	1.00452
																																		AT1G14870	1.00425
																																		AT5G35380	1.00421
																																		AT2G16586	1.00406
																																		AT2G26560	1.00405
																																		AT1G53320	1.0038
																																		AT5G54980	1.0036
																																		AT3G44710	1.00352
																																		AT5G22860	1.00327
																																		AT3G54440	1.00301
																																		AT1G53625	1.00244
																																		AT1G11310	1.00155
																																		AT5G63160	1.00146
																																		AT5G46140	1.00143
																																		AT4G13510	1.00127
																																		ATMG00260	1.001
																																		AT1G69270	1.00094
																																		AT4G02760	1.00082
																																		AT4G26850	1.00028
																																		AT1G56160	1.00012
