# Supplementary material for: Interdependent iron and phosphorus availability controls photosynthesis through retrograde signaling
Source: Nat Commun. 2021 Dec 10;12:7211. doi: 10.1038/s41467-021-27548-2 (PMC8664907; doi:10.1038/s41467-021-27548-2)
Supplement: Supplementary file 5 — Supplementary Data 2 [file 41467_2021_27548_MOESM5_ESM.xlsx]

## Sheet: Sheet1
Photosynthesis related genes Ct	AGI	Replicate	Col-0 (Ct)				pht4;4 (Ct)				bzip58 (Ct)				Ubiquitin Ct	Replicate	Col-0 (Ct)				pht4;4 (Ct)				bzip58 (Ct)				Photosynthesis related genes Relative expression levels	AGI	Replicate	Col-0 (REL)				pht4;4 (REL)				bzip58 (REL)				Average photosynthesis related genes Relative expression levels	AGI	Replicate	Col-0 (REL)
			+Fe+P	-Fe+P	-Fe-P	-Fe+P+AsA	+Fe+P	-Fe+P	-Fe-P	-Fe+P+AsA	+Fe+P	-Fe+P	-Fe-P	-Fe+P+AsA			+Fe+P	-Fe+P	-Fe-P	-Fe-P+AsA	+Fe+P	-Fe+P	-Fe-P	-Fe-P+AsA	+Fe+P	-Fe+P	-Fe-P	-Fe-P+AsA				+Fe+P	-Fe+P	-Fe-P	-Fe+P+AsA	+Fe+P	-Fe+P	-Fe-P	-Fe+P+AsA	+Fe+P	-Fe+P	-Fe-P	-Fe+P+AsA				+Fe+P	-Fe+P	-Fe-P
	AT5G47550	1	20.44	20.55	20.09	20.61	20.14	22.91	22.71	20.92	21.8	21.67	20.4	21.49		1	21.02	21.14	21.13	20.98	19.58	21.01	20.69	20.6	20.7	20.1	20.41	20.44		AT5G47550	1	1.49485	1.50525	2.05623	1.29235	0.678302	0.267943	0.246558	0.80107	0.466516	0.336808	1.00696	0.482968		AT5G47550		1.52684	1.58686	2.18971
		2	20.64	20.46	20.18	20.24	21.17	21.08	21.95	21.98	21.42	21.17	21.47	21.87		2	21.08	21.25	21.1	21.01	21.15	20.75	20.75	21.02	21.05	20.25	20.59	20.78			2	1.3566	1.72907	1.89212	1.70527	0.986233	0.795536	0.435275	0.514057	0.773782	0.528509	0.543367	0.469761
		3	20.38	20.56	19.67	20.15	19.91	22.08	22.36	21.47	21.23	22.36	21.36	21.86		3	21.17	21.17	21.06	20.15	20.55	20.87	20.52	20.73	20.59	19.95	20.35	20.5			3	1.72907	1.52626	2.62079	1	1.55833	0.432269	0.279322	0.598739	0.641713	0.188156	0.496546	0.389582
	AT3G46780	1	20.66	21.77	21.01	20.91	20.35	22.01	21.54	22.14	22.53	23.15	23.15	23.15		1	21.02	21.14	21.13	20.98	20.21	21.01	20.69	20.6	20.7	20.1	20.41	20.44		AT3G46780	1	1.28343	0.646176	1.08673	1.04972	0.907519	0.5	0.554785	0.343885	0.281265	0.120742	0.149685	0.15283		AT3G46780		1.20834	0.642031	1.06452
		2	20.5	21.84	21.04	20.85	21.09	21.93	21.99	21.45	22.75	23.41	23.4	23.25		2	21.08	21.25	21.1	21.01	21.15	20.75	20.75	21.02	21.05	20.25	20.59	20.78			2	1.49485	0.664343	1.04247	1.11729	1.04247	0.441351	0.423373	0.742262	0.307786	0.111878	0.142595	0.180491
		3	21.41	21.87	20.97	20.05	20.5	21.16	21.37	22.26	22.34	21.76	22.76	22.76		3	21.17	21.17	21.06	20.15	20.17	20.87	20.52	20.73	20.59	19.95	20.35	20.5			3	0.846745	0.615572	1.06437	1.07177	0.795536	0.817902	0.554785	0.346277	0.297302	0.285191	0.188156	0.208772
	AT3G21470	1	21.12	21.1	21.09	20.24	20.59	21.79	22.47	21.39	21.47	22.13	21.53	21.53		1	21.02	21.14	21.13	20.98	20.21	21.01	20.69	20.6	20.7	20.1	20.41	20.44		AT3G21470	1	0.933033	1.02811	1.02811	1.67018	0.768438	0.582367	0.291183	0.578344	0.586417	0.244855	0.460094	0.469761		AT3G21470		0.874224	0.905153	0.762087
		2	20.96	21.15	21.48	20.79	21.07	22.88	21.85	22.8	21.26	22.18	22.07	21.62		2	21.08	21.25	21.1	21.01	21.15	20.75	20.75	21.02	21.05	20.25	20.59	20.78			2	1.08673	1.07177	0.768438	1.16473	1.05702	0.228458	0.466516	0.291183	0.864537	0.262429	0.358489	0.558644
		3	21.9	21.87	22.09	20.29	21.07	23.83	21.59	21.93	21.14	22.13	21.13	20.38		3	21.17	21.17	21.06	20.15	20.17	20.87	20.52	20.73	20.59	19.95	20.35	20.5			3	0.602904	0.615572	0.48971	0.907519	0.535887	0.128514	0.476319	0.435275	0.68302	0.220676	0.582367	1.08673
	AT1G76800	1	19.81	22.68	19.59	20.46	19.92	22.37	20.95	21.25	20.78	23.43	22.43	20.53		1	21.02	21.14	21.13	20.98	18.4	21.01	20.69	20.6	20.7	20.1	20.41	20.44		AT1G76800	1	2.31338	0.343885	2.90795	1.43396	0.348686	0.389582	0.835088	0.63728	0.946058	0.0994421	0.246558	0.939523		AT1G76800		2.28798	0.34395	2.50389
		2	19.84	22.67	19.99	20.27	20.27	22.19	21.87	21.63	20.24	21.74	21.29	20.91		2	21.08	21.25	21.1	21.01	20.92	20.75	20.75	21.02	21.05	20.25	20.59	20.78			2	2.36199	0.373712	2.15846	1.67018	1.56917	0.368567	0.460094	0.655197	1.75321	0.356013	0.615572	0.913831
		3	20.04	22.84	19.77	20.52	20.36	22.23	20.99	21.7	20.75	23.4	23.04	20.63		3	21.17	21.17	21.06	20.15	21.37	20.87	20.52	20.73	20.59	19.95	20.35	20.5			3	2.18859	0.314253	2.44528	0.773782	2.01391	0.389582	0.721965	0.510506	0.895025	0.0915054	0.154963	0.913831
	AT5G52570	1	20.5	21.15	19.85	19.92	20.94	22.2	21.09	22.98	19.28	20.2	22.02	21.03		1	21.02	21.14	21.13	20.98	18.82	21.01	20.69	20.6	20.7	20.1	20.41	20.44		AT5G52570	1	1.43396	0.993092	2.42839	2.08493	0.230047	0.438303	0.757858	0.192109	2.67586	0.933033	0.327598	0.664343		AT5G52570		1.46439	1.04431	2.17408
		2	20.49	21.07	20.17	19.86	20.93	22.09	20.76	22.1	21.26	19.72	21.62	20.62		2	21.08	21.25	21.1	21.01	21.95	20.75	20.75	21.02	21.05	20.25	20.59	20.78			2	1.50525	1.13288	1.90528	2.21914	2.02792	0.395021	0.993092	0.473029	0.864537	1.44393	0.48971	1.11729
		3	20.63	21.16	19.93	20.17	20.05	21.12	22.83	19.99	21.22	19.37	21.21	20.84		3	21.17	21.17	21.06	20.15	19.35	20.87	20.52	20.73	20.59	19.95	20.35	20.5			3	1.45397	1.00696	2.18859	0.986233	0.615572	0.840896	0.20166	1.67018	0.646176	1.49485	0.550953	0.790041
	AT5G39530	1	18.86	21.89	20.14	19.62	19.51	22.44	21.81	21.05	19.24	21.72	21.92	20.62		1	21.02	21.14	21.13	20.98	20.21	21.01	20.69	20.6	20.7	20.1	20.41	20.44		AT5G39530	1	4.46915	0.594604	1.98618	2.56685	1.6245	0.371131	0.460094	0.732043	2.75108	0.325335	0.351111	0.882703		AT5G39530		2.87122	0.613073	1.93261
		2	20.22	21.98	20.05	19.96	20.06	21.45	21.45	21.34	19.9	20.88	22.01	20.63		2	21.08	21.25	21.1	21.01	21.15	20.75	20.75	21.02	21.05	20.25	20.59	20.78			2	1.81504	0.602904	2.07053	2.07053	2.12874	0.615572	0.615572	0.80107	2.21914	0.646176	0.373712	1.10957
		3	19.95	21.81	20.26	20.69	19.94	22.75	21.22	21.15	20.58	21.89	22.29	21.01		3	21.17	21.17	21.06	20.15	20.17	20.87	20.52	20.73	20.59	19.95	20.35	20.5			3	2.32947	0.641713	1.7411	0.687771	1.17283	0.271684	0.615572	0.747425	1.00696	0.260616	0.260616	0.702222
	AT5G01530	1	20.53	24.1	20.95	20.13	20.75	24.92	22.27	21.64	22.6	21.54	21.15	21.88		1	21.02	21.14	21.13	20.98	20.21	21.01	20.69	20.6	20.7	20.1	20.41	20.44		AT5G01530	1	1.40444	0.128514	1.13288	1.8025	0.687771	0.0665231	0.334482	0.486327	0.267943	0.368567	0.598739	0.368567		AT5G01530		1.3471	0.136216	1.22444
		2	20.79	24.2	20.77	19.87	20.5	22.78	22.61	20.39	22.12	22.5	21.13	21.85		2	21.08	21.25	21.1	21.01	21.15	20.75	20.75	21.02	21.05	20.25	20.59	20.78			2	1.22264	0.129408	1.25701	2.20381	1.56917	0.244855	0.275476	1.54756	0.476319	0.210224	0.687771	0.476319
		3	20.67	23.9	20.7	20.14	20.07	23.69	22.16	22.53	22.68	22.17	21.74	21.95		3	21.17	21.17	21.06	20.15	20.17	20.87	20.52	20.73	20.59	19.95	20.35	20.5			3	1.41421	0.150726	1.28343	1.00696	1.07177	0.14161	0.320856	0.287175	0.234881	0.214641	0.381565	0.366021
	AT2G40230	1	20.83	23.47	21.15	19.92	20.38	23.73	21.57	23.45	22.02	22.12	21.05	23.55		1	21.02	21.14	21.13	20.98	20.21	21.01	20.69	20.6	20.7	20.1	20.41	20.44		AT2G40230	1	1.14076	0.198884	0.986233	2.08493	0.888843	0.151774	0.543367	0.138696	0.400535	0.246558	0.641713	0.115824		AT2G40230		1.29121	0.204518	0.8713
		2	20.51	23.51	21.49	20.65	21.08	23.53	21.36	22.89	21.91	22.46	20.78	22.14		2	21.08	21.25	21.1	21.01	21.15	20.75	20.75	21.02	21.05	20.25	20.59	20.78			2	1.48452	0.208772	0.76313	1.28343	1.04972	0.145592	0.655197	0.273573	0.550953	0.216134	0.876606	0.389582
		3	20.85	23.45	21.27	19.02	22.34	23.98	21.46	22.13	22.68	22.19	21.49	22.18		3	21.17	21.17	21.06	20.15	20.17	20.87	20.52	20.73	20.59	19.95	20.35	20.5			3	1.24833	0.205898	0.864537	2.18859	0.222211	0.115824	0.521233	0.378929	0.234881	0.211686	0.45376	0.312083
	AT1G06980	1	19.69	24.06	20.95	20.19	19.59	24.15	20.95	20.19	22.88	21.31	21.31	21.31		1	21.02	21.14	21.13	20.98	21.41	21.01	20.69	20.6	20.7	20.1	20.41	20.44		AT1G06980	1	2.51403	0.132127	1.13288	1.72907	3.53081	0.11344	0.835088	1.32869	0.220676	0.432269	0.535887	0.547147		AT1G06980		2.7705	0.136687	1.67298
		2	19.51	24.01	19.73	20.06	20.17	21.76	20.84	19.72	22.2	22.4	22.46	21.1		2	21.08	21.25	21.1	21.01	20.05	20.75	20.75	21.02	21.05	20.25	20.59	20.78			2	2.96905	0.147624	2.58471	1.93187	0.920188	0.496546	0.939523	2.46229	0.450625	0.225313	0.273573	0.80107
		3	19.67	24.11	20.68	19.02	19.26	23.2	21.05	21.77	21.84	22.42	22.42	21.58		3	21.17	21.17	21.06	20.15	19.17	20.87	20.52	20.73	20.59	19.95	20.35	20.5			3	2.82843	0.130308	1.30134	2.18859	0.939523	0.198884	0.692555	0.486327	0.420448	0.180491	0.238159	0.473029
	AT2G44940	1	21	ND	21.61	19.83	20.16	21.12	22.19	22.2	22.91	20.8	20.82	22.32		1	21.02	21.14	21.13	20.98	20.21	21.01	20.69	20.6	20.7	20.1	20.41	20.44		AT2G44940	1	1.01396	ND	0.716978	2.21914	1.03526	0.926588	0.353553	0.329877	0.216134	0.615572	0.752623	0.271684		AT2G44940		1.02221	ND	0.644201
		2	21.13	ND	21.89	19.91	21.04	20.83	22.05	22.16	22.51	21.44	21.25	23.06		2	21.08	21.25	21.1	21.01	21.15	20.75	20.75	21.02	21.05	20.25	20.59	20.78			2	0.965936	ND	0.578344	2.14355	1.07923	0.946058	0.406126	0.45376	0.363493	0.438303	0.632878	0.205898
		3	21.05	ND	21.71	19.03	20.27	21.71	22.75	22.19	22.73	21.51	21.11	22		3	21.17	21.17	21.06	20.15	20.17	20.87	20.52	20.73	20.59	19.95	20.35	20.5			3	1.08673	ND	0.63728	2.17347	0.933033	0.558644	0.213159	0.363493	0.22688	0.339151	0.590496	0.353553
	AT3G21055	1	20.12	21.96	21.3	20.82	20.13	21.27	21.8	21.85	23.44	23.13	23.63	23.53		1	21.02	21.14	21.13	20.98	20.21	21.01	20.69	20.6	20.7	20.1	20.41	20.44		AT3G21055	1	1.86607	0.566442	0.888843	1.11729	1.05702	0.835088	0.463294	0.420448	0.149685	0.122428	0.107321	0.11744		AT3G21055		1.24651	0.491582	0.872519
		2	21.22	22.45	21.01	20.55	21.27	21.69	21.44	21.9	23.07	22.75	22.95	22.75		2	21.08	21.25	21.1	21.01	21.15	20.75	20.75	21.02	21.05	20.25	20.59	20.78			2	0.907519	0.435275	1.06437	1.37554	0.920188	0.521233	0.619854	0.543367	0.246558	0.176777	0.194791	0.255253
		3	21.22	22.25	21.65	19.93	20.04	23.81	21.67	21.67	22.68	22.71	22.91	22.76		3	21.17	21.17	21.06	20.15	20.17	20.87	20.52	20.73	20.59	19.95	20.35	20.5			3	0.965936	0.473029	0.664343	1.16473	1.09429	0.130308	0.450625	0.521233	0.234881	0.147624	0.169576	0.208772
	AT1G10657	1	21.01	21.82	21.45	21.12	19.51	22.08	21.45	21.69	23.14	22.05	21.05	22.05		1	21.02	21.14	21.13	20.98	20.21	21.01	20.69	20.6	20.7	20.1	20.41	20.44		AT1G10657	1	1.00696	0.624165	0.80107	0.907519	1.6245	0.476319	0.590496	0.469761	0.184284	0.258816	0.641713	0.327598		AT1G10657		1.03398	0.584397	0.756773
		2	21.09	22.09	21.56	21.03	21.1	21.21	21.52	22.96	22.42	22.01	22.01	22		2	21.08	21.25	21.1	21.01	21.15	20.75	20.75	21.02	21.05	20.25	20.59	20.78			2	0.993092	0.558644	0.726986	0.986233	1.03526	0.726986	0.586417	0.260616	0.386891	0.295248	0.373712	0.429283
		3	21.03	21.98	21.49	20.95	20.06	21.19	21.77	21.82	22.4	21.82	21.82	21.87		3	21.17	21.17	21.06	20.15	20.17	20.87	20.52	20.73	20.59	19.95	20.35	20.5			3	1.10191	0.570382	0.742262	0.574349	1.07923	0.80107	0.420448	0.469761	0.285191	0.273573	0.360982	0.386891
	AT2G30570	1	20.72	21.63	20.42	20.19	20.4	22.45	23.57	22.42	21.04	23.15	20.15	22.15		1	21.02	21.14	21.13	20.98	20.81	21.01	20.69	20.6	20.7	20.1	20.41	20.44		AT2G30570	1	1.23114	0.712025	1.6358	1.72907	1.32869	0.368567	0.135842	0.283221	0.790041	0.120742	1.19748	0.30566		AT2G30570		1.18806	0.769242	1.60308
		2	20.94	21.69	20.38	19.76	21.29	21.52	22.13	22.26	21.17	22.54	20.18	22.08		2	21.08	21.25	21.1	21.01	21.15	20.75	20.75	21.02	21.05	20.25	20.59	20.78			2	1.10191	0.737135	1.64718	2.37841	0.907519	0.586417	0.384219	0.423373	0.920188	0.204476	1.32869	0.406126
		3	20.87	21.39	20.45	18.95	20.25	21.8	21.12	22.97	21.26	23.95	20.25	21.95		3	21.17	21.17	21.06	20.15	19.29	20.87	20.52	20.73	20.59	19.95	20.35	20.5			3	1.23114	0.858565	1.52626	2.2974	0.514057	0.524858	0.659754	0.211686	0.628507	0.0625	1.07177	0.366021
	AT1G51400	1	20.3	20.11	19.54	19.74	20.9	22.25	21.72	21.968	24.85	23.99	26.99	24.34		1	21.02	21.14	21.13	20.98	20.21	21.01	20.69	20.6	20.7	20.1	20.41	20.44		AT1G51400	1	1.64718	2.04202	3.01049	2.36199	0.619854	0.423373	0.48971	0.387428	0.0563282	0.0674518	0.0104526	0.0669858		AT1G51400		1.88883	2.00118	2.98457
		2	20	20.21	19.47	20.01	20.97	21.62	21.29	22.14	22.49	23.41	26.41	24.35		2	21.08	21.25	21.1	21.01	21.15	20.75	20.75	21.02	21.05	20.25	20.59	20.78			2	2.11404	2.05623	3.09513	2	1.13288	0.547147	0.687771	0.460094	0.368567	0.111878	0.0177013	0.0842021
		3	20.24	20.24	19.55	19.88	19.94	22.09	21.5	21.95	24.06	23.36	26.36	23.66		3	21.17	21.17	21.06	20.15	20.17	20.87	20.52	20.73	20.59	19.95	20.35	20.5			3	1.90528	1.90528	2.8481	1.20581	1.17283	0.429283	0.50698	0.429283	0.0902456	0.0940779	0.0155171	0.111878
	AT1G13600	1	20.52	24.19	20.97	20.62	20.05	25.01	25.17	24.101	ND	ND	ND	ND		1	21.02	21.14	21.13	20.98	20.65	21.01	20.69	20.6	20.7	20.1	20.41	20.44		AT1G13600	1	1.41421	0.120742	1.11729	1.28343	1.51572	0.0625	0.0448111	0.0883271	ND	ND	ND	ND		AT1G13600		1.57679	0.122593	0.999853
		2	20.57	24.36	20.98	20.5	20.91	24.44	24.98	24.56	ND	ND	ND	ND		2	21.08	21.25	21.1	21.01	21.1	20.75	20.75	21.02	21.05	20.25	20.59	20.78			2	1.42405	0.115824	1.08673	1.42405	1.14076	0.0774817	0.0532897	0.0859714	ND	ND	ND	ND
		3	20.25	24.1	21.39	20.09	19.86	24.25	24.1	24.77	ND	ND	ND	ND		3	21.17	21.17	21.06	20.15	19.65	20.87	20.52	20.73	20.59	19.95	20.35	20.5			3	1.89212	0.131215	0.795536	1.04247	0.864537	0.0960547	0.0836205	0.0607909	ND	ND	ND	ND
	AT5G51710	1	20.14	21.35	20.81	21.94	21.26	21.71	22.01	22.07	21.09	21.35	22.35	21.75		1	21.02	21.14	21.13	20.98	19.35	21.01	20.69	20.6	20.7	20.1	20.41	20.44		AT5G51710	1	1.84038	0.864537	1.24833	0.514057	0.266093	0.615572	0.400535	0.360982	0.76313	0.420448	0.260616	0.403321		AT5G51710		1.53343	0.90177	1.28772
		2	20.11	21.4	20.51	20.53	21.23	22.03	21.74	22.02	21.01	22.9	22.47	20.94		2	21.08	21.25	21.1	21.01	21.15	20.75	20.75	21.02	21.05	20.25	20.59	20.78			2	1.95884	0.90125	1.50525	1.39474	0.946058	0.411796	0.503478	0.5	1.02811	0.15932	0.271684	0.895025
		3	21.49	21.26	20.91	20.2	21.16	22.18	21.49	22.12	21.38	21.59	21.81	21.05		3	21.17	21.17	21.06	20.15	20.7	20.87	20.52	20.73	20.59	19.95	20.35	20.5			3	0.80107	0.939523	1.10957	0.965936	0.726986	0.403321	0.510506	0.381565	0.578344	0.320856	0.363493	0.68302
	AT4G36060	1	20.27	23.74	21.15	ND	20.25	22.97	21.48	21.51	20.16	22.83	22.83	22.53		1	21.02	21.14	21.13	20.98	20.21	21.01	20.69	20.6	20.7	20.1	20.41	20.44		AT4G36060	1	1.68179	0.164938	0.986233	ND	0.972655	0.257028	0.578344	0.532185	1.45397	0.150726	0.186856	0.234881		AT4G36060		1.69053	0.161408	0.960129
		2	20.51	23.44	20.95	ND	21.04	23.24	22.59	22.1	19.78	23.05	22.05	21.69		2	21.08	21.25	21.1	21.01	21.15	20.75	20.75	21.02	21.05	20.25	20.59	20.78			2	1.48452	0.219151	1.10957	ND	1.07923	0.178006	0.279322	0.473029	2.41162	0.143587	0.363493	0.532185
		3	20.24	24.49	21.41	ND	20.16	22.43	22.04	22.14	20.06	22.82	22.42	22.02		3	21.17	21.17	21.06	20.15	20.17	20.87	20.52	20.73	20.59	19.95	20.35	20.5			3	1.90528	0.100134	0.784584	ND	1.00696	0.339151	0.348686	0.376312	1.44393	0.136787	0.238159	0.348686
	AT2G39270	1	20.14	23.16	20.8	20.91	19.98	22.66	20.97	21.11	20.69	22.63	22.63	22.43		1	21.02	21.14	21.13	20.98	20.21	21.01	20.69	20.6	20.7	20.1	20.41	20.44		AT2G39270	1	1.84038	0.246558	1.25701	1.04972	1.17283	0.31864	0.823591	0.702222	1.00696	0.173139	0.214641	0.251739		AT2G39270		1.88843	0.182962	1.3311
		2	20.11	23.87	20.73	21.83	21.82	23.41	21.45	21.25	20.28	21.93	21.93	20.91		2	21.08	21.25	21.1	21.01	21.15	20.75	20.75	21.02	21.05	20.25	20.59	20.78			2	1.95884	0.162668	1.29235	0.566442	0.628507	0.15822	0.615572	0.852635	1.70527	0.312083	0.395021	0.913831
		3	20.27	24.01	20.53	21.05	20.73	23.48	20.75	22.35	20.39	22.96	22.96	22.9		3	21.17	21.17	21.06	20.15	20.17	20.87	20.52	20.73	20.59	19.95	20.35	20.5			3	1.86607	0.139661	1.44393	0.535887	0.678302	0.163799	0.852635	0.325335	1.1487	0.124137	0.163799	0.189465
	AT1G80340	1	21.15	21.92	21.18	22.69	19.17	25.08	20.41	21.25	19.46	22.02	22.02	21.92		1	21.02	21.14	21.13	20.98	20.21	21.01	20.69	20.6	20.7	20.1	20.41	20.44		AT1G80340	1	0.913831	0.582367	0.965936	0.30566	2.05623	0.0595399	1.21419	0.63728	2.36199	0.264255	0.327598	0.358489		AT1G80340		0.964861	0.590523	0.802884
		2	21.15	21.84	21.13	22.12	21.56	25.26	21.71	22.04	19.84	22.4	22.23	21.8		2	21.08	21.25	21.1	21.01	21.15	20.75	20.75	21.02	21.05	20.25	20.59	20.78			2	0.952638	0.664343	0.97942	0.463294	0.752623	0.0438889	0.514057	0.493116	2.31338	0.225313	0.320856	0.493116
		3	21.13	22.1	22.17	21.86	19.81	23.29	21.91	22.32	18.97	22.18	22.16	21.86		3	21.17	21.17	21.06	20.15	20.17	20.87	20.52	20.73	20.59	19.95	20.35	20.5			3	1.02811	0.524858	0.463294	0.30566	1.28343	0.186856	0.381565	0.332171	3.07375	0.213159	0.285191	0.389582
	AT5G49630	1	20.99	22.28	21.96	19.41	19.87	21.18	23.36	20.41	20.32	21.85	20.85	20.95		1	21.02	21.14	21.13	20.98	20.21	21.01	20.69	20.6	20.7	20.1	20.41	20.44		AT5G49630	1	1.02101	0.45376	0.562529	2.96905	1.26576	0.888843	0.157127	1.14076	1.30134	0.297302	0.737135	0.702222		AT5G49630		1.0083	0.461235	0.762212
		2	20.99	22.38	21.19	19.95	20.54	21.52	21.09	21.51	20.18	21.93	21.13	20.33		2	21.08	21.25	21.1	21.01	21.15	20.75	20.75	21.02	21.05	20.25	20.59	20.78			2	1.06437	0.456916	0.939523	2.08493	1.52626	0.586417	0.790041	0.712025	1.82766	0.312083	0.687771	1.36604
		3	21.26	22.25	21.41	18.69	19.84	20.621	21.89	21.31	20.26	21.96	21.61	21.3		3	21.17	21.17	21.06	20.15	20.17	20.87	20.52	20.73	20.59	19.95	20.35	20.5			3	0.939523	0.473029	0.784584	2.75108	1.25701	1.18838	0.386891	0.668964	1.25701	0.248273	0.417544	0.574349
	AT3G16120	1	21.03	23.17	21.51	19.45	19.97	20.68	21.1	22.18	21.87	22.47	20.37	21.57		1	21.02	21.14	21.13	20.98	20.21	21.01	20.69	20.6	20.7	20.1	20.41	20.44		AT3G16120	1	0.993092	0.244855	0.768438	2.88786	1.18099	1.25701	0.752623	0.334482	0.444421	0.193446	1.02811	0.456916		AT3G16120		1.05596	0.231459	0.737502
		2	21.01	23.47	21.59	19.55	20.88	21.64	21.58	21.17	21.73	21.31	21.01	22.01		2	21.08	21.25	21.1	21.01	21.15	20.75	20.75	21.02	21.05	20.25	20.59	20.78			2	1.04972	0.214641	0.712025	2.75108	1.20581	0.539614	0.562529	0.90125	0.624165	0.479632	0.747425	0.426317
		3	21	23.26	21.51	19.13	19.73	19.83	22.68	22.15	21.76	21.77	20.47	21.5		3	21.17	21.17	21.06	20.15	20.17	20.87	20.52	20.73	20.59	19.95	20.35	20.5			3	1.12506	0.234881	0.732043	2.02792	1.3566	2.05623	0.223756	0.373712	0.444421	0.283221	0.920188	0.5
	AT1G32520	1	20.73	23.48	20.45	19.19	20.33	22.14	20.31	22.865	21.71	23.95	20.05	21.05		1	21.02	21.14	21.13	20.98	19.21	21.01	20.69	20.6	20.7	20.1	20.41	20.44		AT1G32520	1	1.22264	0.19751	1.60214	3.45815	0.460094	0.456916	1.30134	0.20805	0.496546	0.0693481	1.28343	0.655197		AT1G32520		1.32781	0.193101	1.59161
		2	20.6	23.69	20.39	19.32	21.07	21.82	21.4	22.95	22.53	23.56	20.36	21.54		2	21.08	21.25	21.1	21.01	21.15	20.75	20.75	21.02	21.05	20.25	20.59	20.78			2	1.39474	0.184284	1.6358	3.22657	1.05702	0.476319	0.63728	0.262429	0.358489	0.10083	1.17283	0.590496
		3	20.72	23.51	20.44	18.24	20.71	21.39	21.72	22.75	22.83	23.12	20.12	21.8		3	21.17	21.17	21.06	20.15	20.87	20.87	20.52	20.73	20.59	19.95	20.35	20.5			3	1.36604	0.19751	1.53688	3.75809	1.11729	0.697372	0.435275	0.246558	0.211686	0.111105	1.17283	0.406126
	AT4G01070	1	21.42	22.45	20.99	20.03	21.37	22.83	24.4	22.65	20.92	23.02	22.22	21.72		1	21.02	21.14	21.13	20.98	20.21	21.01	20.69	20.6	20.7	20.1	20.41	20.44		AT4G01070	1	0.757858	0.403321	1.10191	1.93187	0.447513	0.283221	0.076415	0.241484	0.858565	0.132127	0.285191	0.411796		AT4G01070		0.741054	0.420636	1.5247
		2	21.36	22.48	20.18	20.13	21.08	22.35	24.16	22.91	21.45	23.18	22.28	21.82		2	21.08	21.25	21.1	21.01	21.15	20.75	20.75	21.02	21.05	20.25	20.59	20.78			2	0.823591	0.426317	1.89212	1.84038	1.04972	0.329877	0.0940779	0.269807	0.757858	0.131215	0.309927	0.486327
		3	21.81	22.38	20.4	19.53	21.45	22.86	24.29	22.88	20.65	23.18	23.18	22.22		3	21.17	21.17	21.06	20.15	20.17	20.87	20.52	20.73	20.59	19.95	20.35	20.5			3	0.641713	0.432269	1.58008	1.53688	0.411796	0.251739	0.0733022	0.225313	0.959264	0.106579	0.140632	0.303549
	AT5G59780	1	20.67	21.17	20.53	21.54	19.91	24.06	21.82	21.85	21.47	22.08	22.08	22.08		1	21.02	21.14	21.13	20.98	19.52	21.01	20.69	20.6	20.7	20.1	20.41	20.44		AT5G59780	1	1.27456	0.97942	1.51572	0.678302	0.76313	0.120742	0.456916	0.420448	0.586417	0.25349	0.314253	0.320856		AT5G59780		1.41796	0.927477	1.382
		2	20.63	21.53	20.68	21.47	21.44	22.13	21.77	21.63	20.83	22.02	22.42	22.06		2	21.08	21.25	21.1	21.01	21.85	20.75	20.75	21.02	21.05	20.25	20.59	20.78			2	1.36604	0.823591	1.33793	0.726986	1.32869	0.384219	0.493116	0.655197	1.16473	0.293209	0.281265	0.411796
		3	20.48	21.2	20.69	20.41	20.17	20.59	22	22.39	20.42	22.06	22.76	22.14		3	21.17	21.17	21.06	20.15	20.1	20.87	20.52	20.73	20.59	19.95	20.35	20.5			3	1.61328	0.97942	1.29235	0.835088	0.952638	1.21419	0.358489	0.316439	1.12506	0.231647	0.188156	0.320856
	AT3G55230	1	19.53	21.71	20.1	20.55	19.83	21.47	19.65	22.35	20.97	21.58	25.58	20.18		1	21.02	21.14	21.13	20.98	19.02	21.01	20.69	20.6	20.7	20.1	20.41	20.44		AT3G55230	1	2.80889	0.673617	2.04202	1.34723	0.570382	0.726986	2.05623	0.297302	0.82932	0.358489	0.0277763	1.19748		AT3G55230		2.6335	0.653005	1.56353
		2	19.64	21.81	20.72	20.42	20.76	22.52	19.55	22.43	20.72	21.03	25.03	21.63		2	21.08	21.25	21.1	21.01	22.24	20.75	20.75	21.02	21.05	20.25	20.59	20.78			2	2.71321	0.678302	1.30134	1.50525	2.78949	0.293209	2.2974	0.376312	1.25701	0.582367	0.0460709	0.554785
		3	19.92	21.89	20.63	19.67	19.45	22.87	19.57	22.38	21.32	21.54	25.54	21.42		3	21.17	21.17	21.06	20.15	19.26	20.87	20.52	20.73	20.59	19.95	20.35	20.5			3	2.37841	0.607097	1.34723	1.39474	0.876606	0.25	1.93187	0.31864	0.602904	0.332171	0.0273939	0.528509
	AT5G46890	1	20.81	22.42	20.76	20.87	20.01	21.83	20	22.45	21.53	21.13	21.43	21.93		1	21.02	21.14	21.13	20.98	20.21	21.01	20.69	20.6	20.7	20.1	20.41	20.44		AT5G46890	1	1.15669	0.411796	1.29235	1.07923	1.1487	0.566442	1.61328	0.277392	0.562529	0.48971	0.493116	0.356013		AT5G46890		1.36162	0.415289	1.12952
		2	20.37	22.2	21.19	20.65	20.3	21.84	20.93	23.11	21.29	21.55	21.55	21.9		2	21.08	21.25	21.1	21.01	21.15	20.75	20.75	21.02	21.05	20.25	20.59	20.78			2	1.6358	0.517632	0.939523	1.28343	1.8025	0.469761	0.882703	0.234881	0.846745	0.406126	0.514057	0.460094
		3	20.8	22.83	20.85	20.29	19.85	21.4	20.06	23.03	20.38	21.29	21.46	21.81		3	21.17	21.17	21.06	20.15	20.17	20.87	20.52	20.73	20.59	19.95	20.35	20.5			3	1.29235	0.316439	1.15669	0.907519	1.24833	0.692555	1.37554	0.203063	1.15669	0.395021	0.463294	0.403321
	AT5G06510	1	21.6	23.72	21.62	19.44	20.92	21.58	20.83	23.81	20.54	22.7	21.7	21.9		1	21.02	21.14	21.13	20.98	20.21	21.01	20.69	20.6	20.7	20.1	20.41	20.44		AT5G06510	1	0.668964	0.167241	0.712025	2.90795	0.61132	0.673617	0.907519	0.108067	1.11729	0.164938	0.408951	0.363493		AT5G06510		0.702866	0.208051	0.650736
		2	21.51	23.56	21.75	20.51	21.76	22.43	21.01	23.88	22.84	22.8	21.58	21.7		2	21.08	21.25	21.1	21.01	21.15	20.75	20.75	21.02	21.05	20.25	20.59	20.78			2	0.742262	0.20166	0.63728	1.41421	0.655197	0.312083	0.835088	0.137738	0.289172	0.170755	0.503478	0.528509
		3	21.69	23.14	21.79	20.19	20.63	21.16	21.05	23.84	22.02	23.01	21.01	21.69		3	21.17	21.17	21.06	20.15	20.17	20.87	20.52	20.73	20.59	19.95	20.35	20.5			3	0.697372	0.255253	0.602904	0.972655	0.726986	0.817902	0.692555	0.115824	0.371131	0.119908	0.632878	0.438303
	AT1G50110	1	20.78	ND	20.95	21.12	20.27	22.33	20.82	22.03	21.49	22.39	22.09	21.89		1	21.02	21.14	21.13	20.98	19.32	21.01	20.69	20.6	20.7	20.1	20.41	20.44		AT1G50110	1	1.18099	ND	1.13288	0.907519	0.517632	0.400535	0.913831	0.371131	0.578344	0.204476	0.312083	0.366021		AT1G50110		1.27875	ND	1.0704
		2	20.84	ND	21.08	21.13	21.37	21.98	21.55	22.75	22.11	22.29	22.09	21.95		2	21.08	21.25	21.1	21.01	21.15	20.75	20.75	21.02	21.05	20.25	20.59	20.78			2	1.18099	ND	1.01396	0.920188	0.858565	0.426317	0.574349	0.301452	0.479632	0.243164	0.353553	0.444421
		3	20.61	ND	20.97	20.94	20.25	22.96	20.75	22.16	23.57	23.89	23.47	22.07		3	21.17	21.17	21.06	20.15	20.74	20.87	20.52	20.73	20.59	19.95	20.35	20.5			3	1.47427	ND	1.06437	0.578344	1.40444	0.234881	0.852635	0.371131	0.126745	0.0651541	0.115023	0.336808
	AT5G63850	1	21.87	ND	20.73	20.54	21.15	22.51	20.49	22.29	22.94	22.35	21.35	21.05		1	21.02	21.14	21.13	20.98	20.21	21.01	20.69	20.6	20.7	20.1	20.41	20.44		AT5G63850	1	0.554785	ND	1.31951	1.3566	0.521233	0.353553	1.1487	0.309927	0.211686	0.210224	0.521233	0.655197		AT5G63850		0.653088	ND	1.67257
		2	21.58	ND	20.41	20.61	21.29	22.52	20.76	22.12	22.01	22.99	21.24	21.09		2	21.08	21.25	21.1	21.01	21.15	20.75	20.75	21.02	21.05	20.25	20.59	20.78			2	0.707107	ND	1.61328	1.31951	0.907519	0.293209	0.993092	0.466516	0.514057	0.149685	0.63728	0.806642
		3	21.69	ND	20	20.38	21.08	22.45	21.21	23.05	22.12	21.98	20.97	20.29		3	21.17	21.17	21.06	20.15	20.17	20.87	20.52	20.73	20.59	19.95	20.35	20.5			3	0.697372	ND	2.08493	0.852635	0.532185	0.334482	0.619854	0.200267	0.346277	0.244855	0.650671	1.15669
	AT1G64360	1	27.8	ND	20.67	21.41	20.11	22.51	20.23	22.45	21.09	22.95	21.21	21.35		1	21.02	21.14	21.13	20.98	20.21	21.01	20.69	20.6	20.7	20.1	20.41	20.44		AT1G64360	1	0.00909948	ND	1.37554	0.742262	1.07177	0.353553	1.37554	0.277392	0.76313	0.138696	0.574349	0.532185		AT1G64360		0.0122379	ND	1.56077
		2	27.53	ND	20.41	21.17	20.91	22.96	21.31	23.71	20.87	22.49	21.1	21.7		2	21.08	21.25	21.1	21.01	21.15	20.75	20.75	21.02	21.05	20.25	20.59	20.78			2	0.0114382	ND	1.61328	0.895025	1.18099	0.216134	0.678302	0.154963	1.13288	0.211686	0.702222	0.528509
		3	27.12	ND	20.3	21.27	19.81	22.41	21.33	22.95	20.87	22.45	21.05	21.5		3	21.17	21.17	21.06	20.15	20.17	20.87	20.52	20.73	20.59	19.95	20.35	20.5			3	0.016176	ND	1.69349	0.460094	1.28343	0.343885	0.570382	0.214641	0.823591	0.176777	0.615572	0.5
	AT4G04955	1	21.92	23.54	21.29	20.21	19.26	28.21	21.02	20.567	21.14	21.42	21.52	21.72		1	21.02	21.14	21.13	20.98	20.21	21.01	20.69	20.6	20.7	20.1	20.41	20.44		AT4G04955	1	0.535887	0.189465	0.895025	1.70527	1.93187	0.00680118	0.795536	1.02314	0.737135	0.400535	0.463294	0.411796		AT4G04955		0.574148	0.184776	0.914377
		2	21.7	23.67	21.16	20.15	20.98	22.25	20.12	20.59	21.57	21.35	21.19	21.38		2	21.08	21.25	21.1	21.01	21.15	20.75	20.75	21.02	21.05	20.25	20.59	20.78			2	0.650671	0.186856	0.959264	1.81504	1.12506	0.353553	1.54756	1.34723	0.697372	0.466516	0.659754	0.659754
		3	22.07	23.66	21.23	20.9	19.89	22.33	21.13	20.62	21.46	21.23	21.09	21.28		3	21.17	21.17	21.06	20.15	20.17	20.87	20.52	20.73	20.59	19.95	20.35	20.5			3	0.535887	0.178006	0.888843	0.594604	1.21419	0.363493	0.655197	1.07923	0.547147	0.411796	0.598739	0.582367
	AT5G08030	1	23.24	23.89	22.21	20.85	21.29	23.92	21.49	22.24	24.92	23.49	22.49	22.05		1	21.02	21.14	21.13	20.98	20.21	21.01	20.69	20.6	20.7	20.1	20.41	20.44		AT5G08030	1	0.214641	0.148651	0.473029	1.09429	0.473029	0.133046	0.574349	0.320856	0.0536603	0.0953912	0.236514	0.327598		AT5G08030		0.213771	0.133289	0.421977
		2	23.14	24.55	22.41	21.02	21.2	25.31	21.52	22.02	24.869	23.21	22.21	21.81		2	21.08	21.25	21.1	21.01	21.15	20.75	20.75	21.02	21.05	20.25	20.59	20.78			2	0.239816	0.101532	0.403321	0.993092	0.965936	0.0423939	0.586417	0.5	0.0708543	0.128514	0.325335	0.48971
		3	23.59	23.91	22.42	21.19	22.54	23.69	21.63	22.85	24.69	22.1	22.32	22.09		3	21.17	21.17	21.06	20.15	20.17	20.87	20.52	20.73	20.59	19.95	20.35	20.5			3	0.186856	0.149685	0.389582	0.486327	0.193446	0.14161	0.463294	0.230047	0.0583146	0.225313	0.255253	0.332171
[truncated: 53 more columns]
