# Supplementary material for: Interdependent iron and phosphorus availability controls photosynthesis through retrograde signaling
Source: Nat Commun. 2021 Dec 10;12:7211. doi: 10.1038/s41467-021-27548-2 (PMC8664907; doi:10.1038/s41467-021-27548-2)
Supplement: Supplementary file 7 — Source Data [file 41467_2021_27548_MOESM7_ESM.xlsx]

## Sheet: Fig 1d,f
Figure 1d.chlorophyll accumulation in L. gibba, A. thaliana, and O. sativa grown under +Fe+P, -Fe+P, and -Fe-P conditions.					Figure 1f. Iron content in shoots of fourteen-day-old A. thaliana
Genotype	Growth condition	Experiment	Chlorophyll content		Genotype	Growth condition	Iron Content
Arabidopsis thaliana	+Fe+P	1	1.29336		Arabidopsis thaliana	+Fe+P	5.69942
Arabidopsis thaliana	+Fe+P	1	1.33609		Arabidopsis thaliana	+Fe+P	5.68603
Arabidopsis thaliana	+Fe+P	1	1.20361		Arabidopsis thaliana	+Fe+P	5.61894
Arabidopsis thaliana	+Fe+P	1	1.32749		Arabidopsis thaliana	+Fe+P	5.70718
Arabidopsis thaliana	+Fe+P	1	1.06387		Arabidopsis thaliana	+Fe+P	5.67149
Arabidopsis thaliana	+Fe+P	1	1.30648		Arabidopsis thaliana	+Fe-P	13.9611
Arabidopsis thaliana	+Fe+P	1	1.05279		Arabidopsis thaliana	+Fe-P	13.6407
Arabidopsis thaliana	+Fe+P	1	1.05007		Arabidopsis thaliana	+Fe-P	13.2578
Arabidopsis thaliana	+Fe+P	1	1.20593		Arabidopsis thaliana	+Fe-P	13.044
Arabidopsis thaliana	+Fe+P	1	1.29968		Arabidopsis thaliana	+Fe-P	12.9867
Arabidopsis thaliana	+Fe+P	1	1.22695		Arabidopsis thaliana	-Fe+P	1.27604
Arabidopsis thaliana	+Fe+P	2	1.23976		Arabidopsis thaliana	-Fe+P	1.01063
Arabidopsis thaliana	+Fe+P	2	1.16263		Arabidopsis thaliana	-Fe+P	1.17431
Arabidopsis thaliana	+Fe+P	2	1.18486		Arabidopsis thaliana	-Fe+P	1.26705
Arabidopsis thaliana	+Fe+P	2	1.12861		Arabidopsis thaliana	-Fe+P	1.07714
Arabidopsis thaliana	+Fe+P	2	1.09559		Arabidopsis thaliana	-Fe-P	1.41727
Arabidopsis thaliana	+Fe+P	2	1.15586		Arabidopsis thaliana	-Fe-P	1.14514
Arabidopsis thaliana	+Fe+P	2	1.1579		Arabidopsis thaliana	-Fe-P	0.897133
Arabidopsis thaliana	+Fe+P	2	1.11849		Arabidopsis thaliana	-Fe-P	0.812837
Arabidopsis thaliana	+Fe+P	2	1.04809		Arabidopsis thaliana	-Fe-P	1.55689
Arabidopsis thaliana	+Fe+P	2	1.15113
Arabidopsis thaliana	+Fe+P	2	1.16023
Arabidopsis thaliana	+Fe+P	3	1.19664
Arabidopsis thaliana	+Fe+P	3	1.1548
Arabidopsis thaliana	+Fe+P	3	1.35369
Arabidopsis thaliana	+Fe+P	3	1.50457
Arabidopsis thaliana	+Fe+P	3	1.15282
Arabidopsis thaliana	+Fe+P	3	1.30482
Arabidopsis thaliana	+Fe+P	3	1.3465
Arabidopsis thaliana	+Fe+P	3	1.11507
Arabidopsis thaliana	+Fe+P	3	1.17333
Arabidopsis thaliana	+Fe+P	3	1.33815
Arabidopsis thaliana	-Fe+P	1	0.344018
Arabidopsis thaliana	-Fe+P	1	0.33606
Arabidopsis thaliana	-Fe+P	1	0.304924
Arabidopsis thaliana	-Fe+P	1	0.352418
Arabidopsis thaliana	-Fe+P	1	0.376723
Arabidopsis thaliana	-Fe+P	1	0.323129
Arabidopsis thaliana	-Fe+P	1	0.434082
Arabidopsis thaliana	-Fe+P	1	0.291735
Arabidopsis thaliana	-Fe+P	1	0.605762
Arabidopsis thaliana	-Fe+P	1	0.578805
Arabidopsis thaliana	-Fe+P	1	0.584172
Arabidopsis thaliana	-Fe+P	1	0.505025
Arabidopsis thaliana	-Fe+P	2	0.450792
Arabidopsis thaliana	-Fe+P	2	0.622945
Arabidopsis thaliana	-Fe+P	2	0.532302
Arabidopsis thaliana	-Fe+P	2	0.587526
Arabidopsis thaliana	-Fe+P	2	0.697716
Arabidopsis thaliana	-Fe+P	2	0.323449
Arabidopsis thaliana	-Fe+P	2	0.441153
Arabidopsis thaliana	-Fe+P	2	0.580528
Arabidopsis thaliana	-Fe+P	2	0.847061
Arabidopsis thaliana	-Fe+P	2	0.55223
Arabidopsis thaliana	-Fe+P	2	0.45622
Arabidopsis thaliana	-Fe+P	2	0.584935
Arabidopsis thaliana	-Fe+P	3	0.679603
Arabidopsis thaliana	-Fe+P	3	0.571457
Arabidopsis thaliana	-Fe+P	3	0.572128
Arabidopsis thaliana	-Fe+P	3	0.481804
Arabidopsis thaliana	-Fe+P	3	0.637476
Arabidopsis thaliana	-Fe+P	3	0.439006
Arabidopsis thaliana	-Fe+P	3	0.446447
Arabidopsis thaliana	-Fe+P	3	0.404959
Arabidopsis thaliana	-Fe+P	3	0.429202
Arabidopsis thaliana	-Fe+P	3	0.391512
Arabidopsis thaliana	-Fe+P	3	0.392182
Arabidopsis thaliana	-Fe-P	3	0.946228
Arabidopsis thaliana	-Fe-P	3	0.956931
Arabidopsis thaliana	-Fe-P	3	0.980977
Arabidopsis thaliana	-Fe-P	3	1.01081
Arabidopsis thaliana	-Fe-P	3	1.02541
Arabidopsis thaliana	-Fe-P	1	1.02554
Arabidopsis thaliana	-Fe-P	3	1.05055
Arabidopsis thaliana	-Fe-P	1	1.06259
Arabidopsis thaliana	-Fe-P	3	1.10449
Arabidopsis thaliana	-Fe-P	2	1.14154
Arabidopsis thaliana	-Fe-P	3	1.14863
Arabidopsis thaliana	-Fe-P	2	1.16648
Arabidopsis thaliana	-Fe-P	3	1.17153
Arabidopsis thaliana	-Fe-P	1	1.18191
Arabidopsis thaliana	-Fe-P	2	1.20149
Arabidopsis thaliana	-Fe-P	2	1.20152
Arabidopsis thaliana	-Fe-P	2	1.2052
Arabidopsis thaliana	-Fe-P	2	1.23151
Arabidopsis thaliana	-Fe-P	2	1.25949
Arabidopsis thaliana	-Fe-P	1	1.31002
Arabidopsis thaliana	-Fe-P	3	1.31545
Arabidopsis thaliana	-Fe-P	1	1.35851
Arabidopsis thaliana	-Fe-P	2	1.39731
Arabidopsis thaliana	-Fe-P	2	1.42018
Arabidopsis thaliana	-Fe-P	2	1.46061
Lemna gibba	+Fe+P	1	1.30873
Lemna gibba	+Fe+P	1	1.29148
Lemna gibba	+Fe+P	1	1.27427
Lemna gibba	+Fe+P	1	1.27999
Lemna gibba	+Fe+P	1	1.282
Lemna gibba	+Fe+P	2	1.26964
Lemna gibba	+Fe+P	2	1.25306
Lemna gibba	+Fe+P	2	1.23585
Lemna gibba	+Fe+P	2	1.24156
Lemna gibba	+Fe+P	2	1.24358
Lemna gibba	+Fe+P	3	1.55463
Lemna gibba	+Fe+P	3	1.55802
Lemna gibba	+Fe+P	3	1.58503
Lemna gibba	+Fe+P	3	1.57117
Lemna gibba	+Fe+P	3	1.58063
Lemna gibba	+Fe+P	3	1.59621
Lemna gibba	-Fe+P	1	0.504983
Lemna gibba	-Fe+P	1	0.488119
Lemna gibba	-Fe+P	1	0.474197
Lemna gibba	-Fe+P	1	0.513476
Lemna gibba	-Fe+P	1	0.531423
Lemna gibba	-Fe+P	2	0.606101
Lemna gibba	-Fe+P	2	0.580806
Lemna gibba	-Fe+P	2	0.560434
Lemna gibba	-Fe+P	2	0.619352
Lemna gibba	-Fe+P	2	0.645761
Lemna gibba	-Fe+P	3	0.496169
Lemna gibba	-Fe+P	3	0.495498
Lemna gibba	-Fe+P	3	0.498883
Lemna gibba	-Fe+P	3	0.497511
Lemna gibba	-Fe+P	3	0.491443
Lemna gibba	-Fe+P	3	0.496169
Lemna gibba	-Fe-P	1	1.09988
Lemna gibba	-Fe-P	1	1.17026
Lemna gibba	-Fe-P	1	1.12153
Lemna gibba	-Fe-P	1	1.13203
Lemna gibba	-Fe-P	1	1.1266
Lemna gibba	-Fe-P	2	1.07797
Lemna gibba	-Fe-P	2	1.14666
Lemna gibba	-Fe-P	2	1.09962
Lemna gibba	-Fe-P	2	1.11012
Lemna gibba	-Fe-P	2	1.1047
Lemna gibba	-Fe-P	3	1.25034
Lemna gibba	-Fe-P	3	1.27021
Lemna gibba	-Fe-P	3	1.25609
Lemna gibba	-Fe-P	3	1.21065
Lemna gibba	-Fe-P	3	1.2196
Lemna gibba	-Fe-P	3	1.26594
Oryza sativa	+Fe+P	1	1.63057
Oryza sativa	+Fe+P	1	1.63793
Oryza sativa	+Fe+P	1	1.55551
Oryza sativa	+Fe+P	2	1.46122
Oryza sativa	+Fe+P	2	1.46164
Oryza sativa	+Fe+P	2	1.4539
Oryza sativa	+Fe+P	3	1.86939
Oryza sativa	+Fe+P	3	1.84392
Oryza sativa	+Fe+P	3	1.90001
Oryza sativa	-Fe+P	1	0.998391
Oryza sativa	-Fe+P	1	0.981585
Oryza sativa	-Fe+P	1	0.998131
Oryza sativa	-Fe+P	2	0.637221
Oryza sativa	-Fe+P	2	0.644682
Oryza sativa	-Fe+P	2	0.622623
Oryza sativa	-Fe+P	3	0.699467
Oryza sativa	-Fe+P	3	0.690499
Oryza sativa	-Fe+P	3	0.699332
Oryza sativa	-Fe-P	1	1.48693
Oryza sativa	-Fe-P	1	1.48001
Oryza sativa	-Fe-P	1	1.479
Oryza sativa	-Fe-P	2	1.52601
Oryza sativa	-Fe-P	2	1.548
Oryza sativa	-Fe-P	2	1.53595
Oryza sativa	-Fe-P	3	1.69049
Oryza sativa	-Fe-P	3	1.65466
Oryza sativa	-Fe-P	3	1.64693

## Sheet: Fig 2a,b,e
Figure 2a. Chlorophyll content and PSII activity (Fv/Fm) in response to iron and/or phosphate deficiency in A. thaliana																																											Figure 2e
Time after transplating			0 hour	15 hours				28 hours				39 hours				52 hours				76 hours				100 hours				124 hours				148 hours				172 hours							39h+P-F-Up			39h+P-F-Down			39h-P-F-Up
Chl [mg g-1]			+Fe+P	+Fe+P	-Fe+P	-Fe-P		+Fe+P	-Fe+P	-Fe-P		+Fe+P	-Fe+P	-Fe-P		+Fe+P	-Fe+P	-Fe-P		+Fe+P	-Fe+P	-Fe-P		+Fe+P	-Fe+P	-Fe-P		+Fe+P	-Fe+P	-Fe-P		+Fe+P	-Fe+P	-Fe-P		+Fe+P	-Fe+P	-Fe-P					Gene_ID	Log2FoldChange		Gene_ID	Log2FoldChange		Gene_ID
Assay #	Expt#	Sample #																																									AT1G73120	2.739317039		AT4G04770	-2.749849994		AT5G03545
	#1	1	1.62696	1.45366	1.54976	1.55206		1.61447	1.65966	1.6253		1.70374	1.68349	1.76477		1.55069	1.12462	1.2861		1.50392	0.657146	1.32723		1.50134	0.512558	1.25955		1.43756	0.537472	1.18977		1.45544	0.535077	1.16745		1.46139	0.381707	1.15761					AT5G25830	2.730283012		AT5G59400	-2.68786804		AT1G08310
		2	1.42481	1.49949	1.43584	1.4749		1.83686	1.57343	1.66535		1.71377	1.65622	1.7917		1.56484	1.07342	1.32886		1.5272	0.714413	1.22921		1.45893	0.568866	1.15578		1.47937	0.545903	1.27469		1.44197	0.533385	1.31507		1.4024	0.465261	1.2228					AT1G47405	2.577145655		AT1G09240	-2.52094828		AT5G20790
		3	1.42814	1.51202	1.50661	1.39339		1.6603	1.62258	1.24151		1.81927	1.68046	1.73105		1.48739	1.0508	1.34135		1.52749	0.842808	1.2347		1.38683	0.548648	1.37278		1.41212	0.53581	1.26019		1.42772	0.532714	1.26582		1.52959	0.528917	1.29438					AT1G03990	2.299695422		AT5G17170	-2.495085734		AT3G25240
		4	1.45128	1.47691	1.49313	1.51466		1.6299	1.41197	1.53229		1.7498	1.66433	1.71156		1.41827	1.08888	1.30539		1.42468	0.701957	1.36035		1.47738	0.629869	1.30015		1.36191	0.525366	1.23531		1.44826	0.428974	1.27795		1.361	0.530227	1.35666					AT1G01580	2.239111125		AT4G24120	-2.488299071		AT3G03260
		5	1.438	1.50576	1.47122	1.43414		1.61438	1.36183	1.66908		1.69359	1.69534	1.50869		1.45711	0.987469	1.31992		1.36885	0.708696	1.24502		1.44982	0.563819	1.26239		1.4427	0.520959	1.29296		1.35167	0.474074	1.24467		1.37087	0.510453	1.21114					AT1G74770	2.212491848		AT2G39510	-2.245950611		AT1G17710
	#2	1	1.46199	1.48318	1.52852	1.47391		1.72865	1.52622	1.61176		1.65044	1.58052	1.6519		1.80323	1.21599	1.78614		1.6505	1.05218	1.5257		1.41028	0.860188	1.40393		1.32903	0.817679	1.4373		1.57193	0.640252	1.52609		1.49135	0.68561	1.50682					AT5G02580	2.133327443		AT4G13250	-2.079516137		AT1G73010
		2	1.43293	1.48896	1.49684	1.47289		1.70444	1.61856	1.51038		1.74616	1.67305	1.76273		1.63574	1.24902	1.4158		1.4419	1.06499	1.56275		1.41261	0.89149	1.67953		1.5092	0.774881	1.6718		1.38003	0.621345	1.53404		1.43641	0.610488	1.3328					AT1G56150	1.979059501		AT1G64860	-2.056136152		AT3G09922
		3	1.46905	1.48896	1.49684	1.47458		1.66934	1.48007	1.58045		1.71042	1.65356	1.65931		1.53264	1.31909	1.54081		1.54909	1.01513	1.66238		1.69633	0.87763	1.58119		1.67203	0.753703	1.57786		1.59014	0.690048	1.52596		1.52131	0.590622	1.43896					AT2G14245	1.940820834		AT1G68650	-1.992599013		AT3G43110
		4	1.30358	1.62783	1.42504	1.54124		1.52038	1.82441	1.61144		1.67733	1.67979	1.75389		1.66135	1.41382	1.63756		1.67979	0.980761	1.59687		1.61482	0.8699	1.45317		1.66558	0.669448	1.54957		1.64335	0.759482	1.54822		1.6574	0.622976	1.45802					AT2G18196	1.922082405		AT5G66620	-1.900986161		AT2G11810
		5	1.52951	1.4344	1.61237	1.42907		1.86951	1.59524	1.51881		1.74437	1.68579	1.72824		1.6947	1.37639	1.71242		1.55589	1.09757	1.54212		1.65073	0.932596	1.39045		1.48969	0.709883	1.47882		1.51219	0.825305	1.6672		1.55162	0.470307	1.39415					AT3G21600	1.886900034		AT5G45410	-1.8799477		AT2G45130
		6	1.28559	1.51939	1.43108	1.57129		1.47154	1.56963	1.50364		1.68563	1.57663	1.72147		1.81469	1.39999	1.41347		1.71827	1.12529	1.53366		1.54935	0.848661	1.58055		1.72035	0.804201	1.52442		1.43382	0.691802	1.50896		1.73323	0.656992	1.32915					AT1G62420	1.79939045		AT1G32540	-1.829083156		AT5G20150
		7	1.42568	1.54229	1.58978	1.46813		1.73268	1.58112	1.71188		1.69866	1.70978	1.61508		1.65698	1.2608	1.58058		1.63299	1.16106	1.59128		1.81825	0.881015	1.842		1.64056	0.718315	1.58291		1.47228	0.708954	1.541		1.48528	0.660315	1.4645					AT4G37420	1.713800429		AT1G58290	-1.826770814		AT1G62420
		8	1.40617	1.45177	1.44995	1.51799		1.78726	1.48668	1.4825		1.6581	1.72355	1.62456		1.70719	1.36393	1.58601		1.59691	1.09696	1.52165		1.56787	0.973702	1.50469		1.56604	0.620293	1.56138		1.82064	0.771619	1.43078		1.52802	0.666353	1.399					AT1G60190	1.69296045		AT1G07890	-1.78502673		AT2G34210
	#3	1	1.56184	1.49626	1.40514	1.41658		1.6565	1.39815	1.56368		1.81304	1.65012	1.69056		1.84862	1.20309	1.55848		1.59431	1.25908	1.63813		1.49419	1.07639	1.51412		1.53721	0.968593	1.57474		1.69776	0.60346	1.31619		1.46687	0.596979	1.35614					AT1G12030	1.63994504		AT3G62260	-1.731358335		AT3G44510
		2	1.49917	1.48292	1.4634	1.37959		1.65788	1.4326	1.57439		1.66925	1.61581	1.84491		1.44424	1.45768	1.662		1.5383	1.30488	1.54644		1.65149	1.11533	1.67819		1.64066	1.01778	1.56257		1.50767	0.592376	1.50109		1.38696	0.595256	1.20954					AT1G03470	1.634652824		AT4G25030	-1.647954819		AT5G53048
		3	1.33443	1.39668	1.48771	1.53082		1.54302	1.40926	1.52047		1.6679	1.55504	1.53252		1.69662	1.38828	1.86411		1.54845	1.21111	1.64689		1.56053	1.14541	1.48176		1.65449	0.973258	1.55152		1.49486	0.722722	1.47098		1.47223	0.683247	1.30497					AT1G13610	1.557122639		AT3G43670	-1.636803228		AT1G12030
		4	1.4335	1.49237	1.48975	1.52408		1.58748	1.59326	1.58416		1.68959	1.64373	1.67745		1.50492	1.30779	1.57004		1.5053	1.34465	1.55132		1.67512	1.00127	1.5902		1.45839	1.06921	1.51137		1.48144	0.626072	1.51307		1.52755	0.620963	1.4387					AT5G09570	1.552039127		AT4G25100	-1.600608485		AT3G02040
		5	1.47189	1.50486	1.50693	1.50016		1.71115	1.66302	1.60607		1.70972	1.67573	1.75999		1.53859	1.22964	1.52277		1.64992	1.30859	1.4572		1.53529	0.905898	1.43123		1.42233	0.875618	1.52996		1.46324	0.599435	1.29195		1.47156	0.532622	1.37336					AT1G01570	1.537978895		AT4G35090	-1.581853679		AT3G05630
		6	1.41769	1.49234	1.49681	1.46784		1.70981	1.5909	1.48275		1.74076	1.65079	1.74379		1.48403	1.27275	1.47234		1.61917	1.19131	1.63699		1.47228	1.11906	1.5077		1.47119	1.06965	1.52721		1.63303	0.567432	1.71004		1.38086	0.541466	1.41785					AT3G10720	1.507575376		AT4G01390	-1.561511181		AT5G20410
		7	1.39751	1.51291	1.50591	1.48704		1.62386	1.54574	1.49792		1.7391	1.65721	1.69496		1.67037	1.38942	1.51509		1.54877	1.18118	1.48862		1.49805	1.13196	1.55152		1.53884	0.787018	1.53191		1.37464	0.616969	1.57359		1.39821	0.68433	1.43193					AT3G01350	1.45100427		AT2G05710	-1.55362066		AT2G46880
		8	1.42986	1.49409	1.50221	1.48432		1.69122	1.46116	1.59962		1.70029	1.69799	1.61514		1.54737	1.34158	1.51596		1.54883	1.18246	1.56608		1.55484	1.11312	1.51651		1.47902	1.02177	1.45273		1.50201	0.637857	1.49605		1.4311	0.613904	1.34975					AT3G14050	1.428938069		AT5G51720	-1.544182857		AT1G02310
	#4	1	1.46691	1.48365	1.46413	1.4604		1.69729	1.44398	1.58244		1.70464	1.66264	1.61977		1.72702	1.28233	1.61156		1.59764	1.14784	1.56272		1.50696	1.0067	1.48515		1.47774	0.857763	1.5067		1.64749	0.664143	1.4427		1.47908	0.64147	1.40411					AT5G51440	1.416974714		AT1G20620	-1.53141038		AT5G09470
		2	1.49016	1.48799	1.47289	1.43548		1.68755	1.49422	1.56496		1.72048	1.63063	1.73769		1.68253	1.28128	1.60645		1.55583	1.17045	1.56809		1.49214	0.985426	1.56835		1.50521	0.894142	1.56228		1.53935	0.613935	1.46994		1.44573	0.623265	1.35116					AT2G42750	1.379857712		AT3G61870	-1.512530401		AT3G04530
		3	1.43491	1.46471	1.48636	1.4648		1.64443	1.48614	1.54676		1.69834	1.62453	1.70004		1.57672	1.35369	1.62127		1.51977	1.14886	1.60546		1.58007	1.00865	1.60508		1.61977	0.880664	1.59195		1.49419	0.656032	1.50827		1.45448	0.620582	1.32241					AT1G74450	1.367644089		AT1G60950	-1.459424721		AT1G67600
		4	1.37081	1.41498	1.53663	1.44097		1.63057	1.49249	1.68946		1.74626	1.60735	1.63992		1.59863	1.35809	1.65398		1.57167	1.13774	1.61453		1.6367	0.974311	1.52759		1.61237	0.865813	1.54749		1.55245	0.700172	1.51498		1.54446	0.629364	1.41076					AT4G08867	1.353642821		AT5G04590	-1.447100774		AT1G23110
		5	1.38429	1.40383	1.39783	1.49217		1.74581	1.60881	1.68288		1.68995	1.60569	1.57016		1.5993	1.33149	1.61188		1.59764	1.18322	1.53705		1.61984	0.927838	1.46694		1.50958	0.831797	1.51785		1.5259	0.703588	1.50629		1.55187	0.561972	1.4158					AT3G16360	1.345942709		AT2G46650	-1.440711819		AT5G25830
		6	1.51096	1.53546	1.45548	1.49623		1.48566	1.64143	1.51233		1.59596	1.62293	1.51604		1.63402	1.32037	1.53101		1.63539	1.18153	1.54308		1.55174	0.952401	1.47774		1.52648	0.865173	1.51485		1.51175	0.671584	1.54513		1.53465	0.551528	1.37837					AT3G12820	1.334775055		AT3G16150	-1.430850836		AT3G17790
		7	1.31223	1.47481	1.48278	1.38169		1.4887	1.5137	1.37113		1.79733	1.58889	1.697		1.65593	1.33117	1.49638		1.63098	1.16556	1.56365		1.58448	0.99619	1.62162		1.59358	0.845978	1.54279		1.4787	0.646289	1.58323		1.50057	0.636454	1.41044					AT2G20800	1.316123493		AT5G64040	-1.40185378		AT1G23140
		8	1.39575	1.45701	1.4686	1.67212		1.58844	1.56394	1.56496		1.70822	1.60706	1.60578		1.64615	1.33995	1.54899		1.58247	1.15575	1.54148		1.61077	1.02554	1.60444		1.5573	0.787018	1.53299		1.5434	0.685032	1.51111		1.46183	0.65597	1.41248					AT5G67330	1.270989775		AT1G49010	-1.396446584		AT5G40690
																																											AT5G67370	1.254421792		AT5G20830	-1.376871085		AT2G45135
																																											AT5G07010	1.247888504		AT3G03480	-1.359658001		AT1G73120
Figure 2b																																											AT3G27580	1.245405157		AT4G32690	-1.35893479		AT5G02200
Time after transplating																																											AT5G58650	1.242565582		AT1G21140	-1.313340791		AT4G36850
F0, Fm, Fv, Fv/Fm																																											AT3G14940	1.242067548		AT3G20510	-1.300969565		AT4G15210
Time	Person	Assay #	Experiment #	Plate #	Seedling #	100% Pi, 100% Fe				1% Pi, 100% Fe				100% Pi, 0% Fe				1% Pi, 0% Fe																									AT5G13740	1.166063737		AT1G75750	-1.287150867		AT1G05000
						F0	Fm	Fv/Fm	Fv	F0	Fm	Fv/Fm	Fv	F0	Fm	Fv/Fm	Fv	F0	Fm	Fv/Fm																							AT2G21590	1.148635303		AT5G49480	-1.277285411		AT1G08650
15 hrs	Hye In	#34-EX#1	4	1	1	113	658	0.828	545	131	675	0.807	544	92	473	0.805	381	148	882	0.832	734																						AT2G21640	1.118629617		AT5G53200	-1.238111441		AT5G01220
					2	118	673	0.824	555	120	657	0.817	537	115	591	0.805	476	139	826	0.832	687																						AT1G56430	1.118453659		AT2G34620	-1.235098165		AT1G47405
					3	110	588	0.813	478	118	606	0.805	488	148	836	0.823	688	111	670	0.834	559																						AT4G27150	1.115458305		AT1G04540	-1.218817572		AT1G13750
					4	159	910	0.825	751	132	720	0.817	588	134	748	0.821	614	172	1092	0.843	920																						AT1G04470	1.113468017		AT1G73870	-1.213988034		AT1G19200
					5	139	785	0.823	646	154	831	0.815	677	105	609	0.828	504	152	932	0.837	780																						AT3G27060	1.112472976		AT5G57345	-1.209886672		AT4G33030
					6	108	640	0.831	532	98	524	0.812	426	130	703	0.816	573	166	980	0.831	814																						AT1G01590	1.091244818		AT5G01600	-1.205709263		AT1G56150
					7	78	458	0.831	380	126	704	0.821	578	141	786	0.82	645	124	727	0.83	603																						AT1G01520	1.091106093		AT1G01190	-1.199706336		AT4G03960
					8	80	450	0.822	370	117	612	0.81	495	112	644	0.826	532	142	855	0.834	713																						AT2G18193	1.088456492		AT1G13650	-1.198959868		AT4G23000
				2	1	135	797	0.831	662	136	736	0.815	600	70	365	0.809	295	131	821	0.84	690																						AT1G64980	1.084161222		AT2G36885	-1.195818589		AT2G04460
					2	123	694	0.823	571	82	462	0.823	380	104	618	0.832	514	100	598	0.833	498																						AT5G01670	1.036557348		AT4G35440	-1.182502417		AT5G02580
					3	136	798	0.829	662	112	605	0.815	493	162	923	0.825	761	83	489	0.83	406																						AT4G16780	1.024970453		AT5G16530	-1.179759354		AT3G14050
					4	130	815	0.841	685	124	690	0.82	566	159	894	0.822	735	102	606	0.832	504																						AT3G16770	1.019507585		AT4G34740	-1.155865144		AT1G03990
					5	104	603	0.828	499	115	711	0.839	596	115	671	0.829	556	99	609	0.838	510																						AT5G15190	1.01856677		AT1G53887	-1.14381394		AT3G47420
					6	110	671	0.836	561	180	1007	0.821	827	144	839	0.828	695	98	574	0.829	476																						AT3G56360	1.007441749		AT2G36895	-1.136251239		AT4G33770
					7	88	506	0.827	418	173	1017	0.83	844	123	720	0.829	597	82	481	0.83	399																						AT3G21270	1.004166109		AT3G23170	-1.123480023		AT5G41080
					8	79	484	0.837	405	106	587	0.82	481	100	524	0.81	424	91	515	0.824	424																						AT3G18290	1.003069983		AT1G19640	-1.122641458		AT2G27190
		#34-EX#2	5	1	1	102	532	0.808	430	119	636	0.813	517	129	715	0.819	586	127	746	0.83	619																									AT2G40300	-1.122077506		AT2G18196
					2	120	701	0.828	581	124	686	0.819	562	114	646	0.824	532	172	1000	0.828	828																									AT4G36050	-1.111834212		AT1G67920
					3	192	1143	0.832	951	138	742	0.814	604	143	820	0.825	677	183	1122	0.837	939																									AT5G51010	-1.108503102		AT1G58280
					4	132	746	0.824	614	167	930	0.82	763	167	948	0.824	781	148	891	0.834	743																									AT2G27420	-1.107354423		AT2G38940
					5	95	548	0.826	453	140	823	0.83	683	146	839	0.826	693	147	900	0.837	753																									AT4G08390	-1.10368857		AT1G74770
					6	75	448	0.833	373	123	663	0.815	540	160	913	0.825	753	134	835	0.84	701																									AT5G22300	-1.103485237		AT1G71130
					7	84	485	0.827	401	128	687	0.814	559	153	862	0.823	709	85	477	0.823	392																									AT5G61410	-1.095837791		AT4G30290
					8	66	376	0.825	310	91	513	0.823	422	119	683	0.826	564	103	615	0.832	512																									AT1G31330	-1.083474734		AT3G08720
				2	1	135	788	0.829	653	116	643	0.82	527	89	506	0.825	417	91	461	0.802	370																									AT3G15310	-1.078296257		AT4G26890
					2	119	705	0.831	586	118	674	0.825	556	87	479	0.818	392	123	702	0.825	579																									AT4G01380	-1.059718545		AT2G04135
					3	120	692	0.827	572	207	1206	0.829	999	102	569	0.821	467	101	587	0.828	486																									AT5G08410	-1.053086415		AT3G20660
					4	133	544	0.756	411	150	879	0.829	729	153	840	0.818	687	84	506	0.834	422																									AT5G15600	-1.046524084		AT4G08867
					5	126	757	0.834	631	151	896	0.831	745	127	786	0.838	659	77	469	0.836	392																									AT3G47070	-1.041009109		AT1G03470
					6	102	592	0.828	490	144	834	0.827	690	116	668	0.827	552	98	559	0.824	461																									AT2G18328	-1.035851315		AT2G42750
					7	108	616	0.825	508	167	967	0.828	800	80	466	0.828	386	76	449	0.831	373																									AT5G14940	-1.027915539		AT1G17830
					8	112	604	0.814	492	107	607	0.823	500	84	472	0.823	388	125	685	0.817	560																									AT4G10040	-1.021428009		AT2G43535
		#34-EX#3	6	1	1	94	546	0.828	452	80	427	0.813	347	75	465	0.839	390	100	585	0.829	485																									AT5G13630	-1.010375434		AT5G13740
					2	70	413	0.831	343	71	419	0.83	348	62	341	0.818	279	111	637	0.826	526																									AT1G07180	-1.006995499		AT1G24580
					3	104	547	0.81	443	131	751	0.826	620	72	421	0.829	349	108	633	0.829	525																									AT1G03130	-1.006431574		AT2G14230
					4	102	594	0.828	492	83	455	0.818	372	108	631	0.828	523	83	471	0.824	388																									AT2G01890	-1.000066194		AT4G24890
					5	94	558	0.832	464	131	771	0.83	640	100	604	0.834	504	82	500	0.836	418																												AT2G37890
					6	62	363	0.83	301	83	482	0.828	399	90	555	0.839	465	101	620	0.837	519																												AT3G27150
					7	78	439	0.823	361	69	394	0.825	325	77	439	0.824	362	66	380	0.827	314																												AT4G13800
					8	87	492	0.824	405	109	629	0.826	520	56	317	0.822	261	82	475	0.827	393																												AT5G63130
				2	1	79	451	0.824	372	108	602	0.821	494	96	561	0.829	465	95	503	0.81	408																												AT3G52190
					2	88	508	0.826	420	113	652	0.826	539	104	608	0.83	504	103	592	0.825	489																												AT1G66990
					3	147	856	0.828	709	112	652	0.828	540	89	504	0.824	415	93	546	0.83	453																												AT4G37420
					4	101	571	0.823	470	70	379	0.814	309	106	592	0.82	486	104	586	0.823	482																												AT2G26660
					5	87	533	0.837	446	117	721	0.837	604	69	392	0.825	323	94	539	0.826	445																												AT1G30500
					6	77	491	0.844	414	49	248	0.802	199	79	464	0.829	385	113	652	0.827	539																												AT1G64980
					7	84	498	0.832	414	71	401	0.824	330	74	434	0.829	360	84	502	0.833	418																												AT1G08165
					8	60	339	0.822	279	62	336	0.817	274	55	316	0.825	261	52	283	0.818	231																												AT4G12090
																																																	AT3G43190
Time	Person	Assay #	Experiment #	Plate #	Seedling #	100% Pi, 100% Fe				1% Pi, 100% Fe				100% Pi, 0% Fe				1% Pi, 0% Fe																															AT2G30770
						F0	Fm	Fv/Fm	Fv	F0	Fm	Fv/Fm	Fv	F0	Fm	Fv/Fm	Fv	F0	Fm	Fv/Fm	Fv																												AT2G02990
28 hrs	Sophie	#30-EX#1	3	1	1	88	449	0.805	361	57	270	0.788	213	91	506	0.82	415	146	810	0.82	664																												AT4G30370
					2	87	453	0.808	366	97	533	0.818	436	65	354	0.816	289	102	585	0.825	483																												AT1G22150
				2	1	81	415	0.804	334	84	503	0.833	419	58	323	0.821	265	119	700	0.83	581																												AT2G18530
					2	109	566	0.807	457	72	397	0.819	325	41	205	0.8	164	92	523	0.825	431																												AT1G01570
				3	1	64	352	0.817	288	61	330	0.816	269	71	405	0.825	334	99	563	0.824	464																												AT1G68740
					2	95	498	0.81	403	90	516	0.826	426	88	507	0.826	419	53	299	0.823	246																												AT5G44005
				4	1	62	348	0.821	286	85	471	0.819	386	53	293	0.821	240	118	602	0.804	484																												AT4G24230
					2	67	365	0.817	298	66	358	0.815	292	77	406	0.81	329	110	612	0.821	502																												AT5G09570
	Hye In	#34-EX#4	7	1	1	114	649	0.825	535	125	671	0.813	546	127	723	0.824	596	145	861	0.831	716																												AT3G03790
					2	143	805	0.823	662	106	587	0.82	481	110	657	0.832	547	92	520	0.822	428																												AT4G17790
					3	188	1105	0.83	917	149	792	0.811	643	144	831	0.827	687	160	995	0.84	835																												AT3G61410
					4	128	774	0.835	646	147	880	0.833	733	152	911	0.833	759	144	864	0.834	720																												AT5G67370
					5	124	760	0.836	636	150	934	0.839	784	83	499	0.835	416	141	887	0.841	746																												AT2G22080
					6	83	455	0.818	372	47	268	0.825	221	132	773	0.83	641	135	794	0.83	659																												AT3G25795
					7	120	695	0.827	575	187	1053	0.822	866	129	706	0.818	577	106	626	0.831	520																												AT1G70900
					8	46	247	0.814	201	83	464	0.821	381	119	676	0.823	557	116	688	0.831	572																												AT3G10720
				2	1	161	925	0.826	764	100	587	0.83	487	59	339	0.825	280	121	674	0.821	553																												AT4G35750
					2	159	940	0.83	781	47	259	0.819	212	68	390	0.825	322	63	355	0.823	292																												AT1G60190
					3	74	444	0.832	370	72	399	0.82	327	87	514	0.831	427	73	420	0.827	347																												AT1G73000
					4	135	801	0.831	666	83	461	0.82	378	85	511	0.833	426	129	735	0.824	606																												AT4G15540
					5	141	846	0.833	705	128	743	0.828	615	122	679	0.82	557	93	561	0.834	468																												AT3G04050
					6	126	719	0.825	593	57	312	0.818	255	120	728	0.835	608	55	311	0.824	256																												AT1G13610
					7	47	270	0.825	223	123	681	0.82	558	129	737	0.825	608	79	487	0.838	408																												AT5G24530
					8	81	479	0.831	398	87	479	0.819	392	94	549	0.828	455	38	191	0.799	153																												AT2G14245
		#34-EX#5	8	1	1	144	829	0.826	685	136	777	0.826	641	122	713	0.829	591	107	625	0.829	518																												AT1G72070
					2	89	495	0.82	406	184	1094	0.832	910	107	622	0.828	515	122	735	0.834	613																												AT2G26310
					3	161	902	0.822	741	161	890	0.819	729	147	852	0.827	705	110	629	0.826	519																												AT5G19430
					4	184	1062	0.827	878	177	1026	0.827	849	175	1022	0.829	847	175	1040	0.831	865																												AT3G47640
					5	144	856	0.832	712	157	915	0.828	758	265	1593	0.834	1328	171	1050	0.837	879																												AT4G00500
					6	142	841	0.831	699	101	589	0.828	488	175	1080	0.838	905	161	1017	0.842	856																												AT3G12820
					7	95	560	0.831	465	121	656	0.816	535	148	863	0.828	715	154	979	0.842	825																												AT1G56600
					8	88	469	0.812	381	136	709	0.809	573	112	646	0.826	534	81	435	0.813	354																												AT4G38290
				2	1	102	572	0.822	470	35	199	0.826	164	109	616	0.824	507	115	667	0.827	552																												AT3G02480
					2	144	838	0.829	694	134	794	0.831	660	104	593	0.824	489	143	848	0.831	705																												AT3G02870
					3	100	603	0.833	503	105	573	0.816	468	130	759	0.829	629	190	1057	0.821	867																												AT3G16360
					4	136	809	0.832	673	174	973	0.821	799	111	685	0.839	574	154	873	0.824	719																												AT3G51860
					5	93	564	0.835	471	176	1060	0.834	884	104	614	0.83	510	111	649	0.829	538																												AT3G58900
					6	121	749	0.839	628	95	539	0.824	444	145	892	0.837	747	117	710	0.835	593																												AT5G67330
					7	103	623	0.835	520	62	370	0.832	308	61	350	0.824	289	65	386	0.83	321																												AT5G05250
					8	128	771	0.834	643	131	727	0.82	596	101	593	0.829	492	178	1050	0.831	872																												AT3G19970
		#34-EX#6	9	1	1	93	472	0.803	379	165	982	0.832	817	183	1064	0.828	881	130	803	0.838	673																												AT4G37680
					2	134	849	0.842	715	138	826	0.833	688	119	674	0.823	555	151	898	0.832	747																												AT3G56360
					3	85	534	0.842	449	219	1265	0.827	1046	173	1037	0.833	864	133	845	0.843	712																												AT1G13607
					4	112	682	0.835	570	129	803	0.84	674	206	1203	0.829	997	159	1011	0.843	852																												AT2G40710
					5	246	1502	0.836	1256	114	701	0.837	587	168	1019	0.835	851	140	872	0.839	732																												AT1G21310
					6	180	1126	0.84	946	136	807	0.831	671	171	1042	0.836	871	137	844	0.837	707																												AT4G02050
					7	96	562	0.83	466	120	632	0.81	512	115	732	0.843	617	164	1054	0.844	890																												AT2G21590
					8	119	698	0.829	579	87	516	0.831	429	109	678	0.839	569	141	875	0.839	734																												AT4G21470
				2	1	119	668	0.822	549	91	551	0.835	460	153	850	0.82	697	91	526	0.828	435																												AT5G55090
					2	291	1602	0.819	1311	81	484	0.832	403	164	975	0.832	811	102	580	0.824	478																												AT5G03210
					3	98	560	0.825	462	83	480	0.826	397	141	835	0.831	694	94	540	0.825	446																												AT1G74210
					4	100	593	0.832	493	54	298	0.82	244	157	944	0.834	787	119	699	0.83	580																												AT1G76960
					5	134	792	0.831	658	79	448	0.825	369	112	708	0.842	596	128	769	0.834	641																												AT1G47400
					6	81	473	0.829	392	58	335	0.827	277	70	421	0.833	351	122	733	0.834	611																												AT1G68670
					7	72	436	0.835	364	54	300	0.82	246	162	1021	0.841	859	137	866	0.842	729																												AT4G14060
					8	40	226	0.825	186	79	465	0.831	386	109	704	0.846	595	103	652	0.841	549																												AT1G72890
																																																	AT5G47740
Time	Person	Assay #	Experiment #	Plate #	Seedling #	100% Pi, 100% Fe				1% Pi, 100% Fe				100% Pi, 0% Fe				1% Pi, 0% Fe																															AT5G07010
						F0	Fm	Fv/Fm	Fv	F0	Fm	Fv/Fm	Fv	F0	Fm	Fv/Fm	Fv	F0	Fm	Fv/Fm	Fv																												AT2G14247
39 hrs	Hye In	#34-EX#1	4	1	1	103	586	0.824	483	141	700	0.799	559	127	739	0.828	612	161	993	0.838	832																												AT1G62710
					2	120	723	0.834	603	173	881	0.804	708	162	969	0.833	807	134	793	0.832	659																												AT3G15990
					3	96	586	0.836	490	129	639	0.799	510	153	893	0.829	740	120	702	0.829	582																												AT2G30432
					4	140	832	0.832	692	163	839	0.805	676	150	853	0.825	703	101	598	0.831	497																												AT1G23020
					5	120	684	0.824	564	125	623	0.8	498	142	854	0.834	712	75	475	0.842	400																												AT5G19470
					6	106	622	0.83	516	110	632	0.826	522	135	788	0.828	653	109	680	0.839	571																												AT1G13609
					7	91	558	0.837	467	110	569	0.806	459	122	660	0.815	538	111	659	0.832	548																												AT3G23870
					8	71	429	0.835	358	134	694	0.808	560	149	791	0.812	642	100	562	0.823	462																												AT2G38740
				2	1	107	593	0.819	486	99	586	0.831	487	86	480	0.82	394	73	420	0.826	347																												AT2G36270
					2	128	778	0.836	650	180	990	0.818	810	92	496	0.814	404	72	402	0.821	330																												AT3G56040
					3	113	687	0.836	574	157	822	0.809	665	107	629	0.829	522	82	489	0.832	407																												AT3G21600
					4	150	939	0.84	789	208	1090	0.81	882	109	632	0.827	523	118	706	0.833	588																												AT4G01480
					5	137	864	0.841	727	122	677	0.82	555	98	573	0.83	475	139	818	0.831	679																												AT5G04150
					6	114	714	0.841	600	190	1026	0.815	836	123	723	0.83	600	117	691	0.831	574																												AT5G15970
					7	109	671	0.837	562	162	866	0.813	704	85	506	0.832	421	100	570	0.825	470																												AT1G01580
					8	103	624	0.834	521	151	873	0.827	722	60	317	0.812	257	75	435	0.828	360																												AT3G03310
		#34-EX#2	5	1	1	75	395	0.81	320	63	337	0.813	274	102	593	0.829	491	65	386	0.831	321																												AT5G58650
					2	76	427	0.821	351	86	458	0.811	372	89	516	0.827	427	82	504	0.838	422																												AT1G74450
					3	90	549	0.835	459	73	392	0.813	319	82	467	0.825	385	94	575	0.837	481																												AT1G67810
					4	127	720	0.824	593	84	493	0.829	409	80	461	0.827	381	112	700	0.839	588																												AT5G53450
					5	106	605	0.825	499	75	444	0.83	369	92	502	0.816	410	119	760	0.843	641																												AT3G14060
					6	100	619	0.838	519	84	504	0.833	420	100	578	0.827	478	89	554	0.839	465																												AT5G01670
					7	109	649	0.833	540	79	446	0.822	367	71	409	0.826	338	73	418	0.825	345																												AT1G48300
					8	80	444	0.819	364	33	154	0.786	121	72	387	0.813	315	73	416	0.824	343																												AT2G39770
				2	1	98	576	0.83	478	86	481	0.822	395	111	638	0.826	527	144	782	0.816	638																												AT3G27580
					2	96	563	0.829	467	108	640	0.831	532	144	880	0.837	736	104	606	0.828	502																												AT3G27060
					3	91	513	0.823	422	88	473	0.813	385	121	791	0.846	670	101	535	0.812	434																												AT4G13000
					4	99	498	0.802	399	74	432	0.829	358	125	732	0.829	607	91	564	0.84	473																												AT3G10420
					5	96	564	0.83	468	88	442	0.802	354	113	669	0.831	556	87	546	0.841	459																												AT3G18290
					6	93	557	0.834	464	216	1235	0.825	1019	96	575	0.833	479	100	567	0.824	467																												AT4G15200
					7	81	450	0.821	369	69	389	0.822	320	72	450	0.839	378	96	564	0.829	468																												AT3G01970
					8	97	544	0.823	447	76	403	0.811	327	74	441	0.832	367	47	233	0.8	186																												AT2G32960
		#34-EX#3	6	1	1	94	554	0.831	460	130	659	0.803	529	66	376	0.824	310	201	1201	0.833	1000																												AT5G03350
					2	95	547	0.827	452	102	578	0.824	476	103	663	0.845	560	202	1170	0.828	968																												AT4G18700
					3	99	544	0.818	445	192	1067	0.82	875	156	906	0.827	750	169	1035	0.836	866																												AT5G20400
					4	112	670	0.833	558	165	930	0.823	765	98	576	0.83	478	141	873	0.839	732																												AT5G15190
					5	138	833	0.834	695	137	839	0.837	702	94	597	0.842	503	122	709	0.828	587																												AT4G31240
					6	104	626	0.834	522	156	921	0.831	765	147	909	0.838	762	140	845	0.835	705																												AT2G33770
					7	103	644	0.841	541	128	750	0.829	622	67	413	0.838	346	120	737	0.837	617																												AT2G47780
					8	113	689	0.836	576	176	1064	0.835	888	104	614	0.831	510	79	446	0.822	367																												AT3G53620
				2	1	125	758	0.835	633	88	471	0.813	383	99	579	0.829	480	199	1186	0.832	987																												AT4G16370
					2	149	919	0.837	770	82	457	0.82	375	108	640	0.831	532	135	812	0.834	677																												AT3G52720
					3	192	1196	0.84	1004	100	565	0.823	465	107	640	0.833	533	118	707	0.832	589																												AT1G56430
					4	119	742	0.84	623	72	396	0.819	324	139	825	0.832	686	79	469	0.83	390																												AT1G31120
					5	135	894	0.849	759	117	639	0.817	522	108	647	0.833	539	135	846	0.841	711																												AT5G15070
					6	120	800	0.85	680	56	326	0.829	270	161	912	0.824	751	114	683	0.833	569																												AT2G32830
					7	93	572	0.837	479	65	384	0.831	319	124	656	0.811	532	103	630	0.837	527																												AT3G10150
					8	94	560	0.832	466	122	638	0.809	516	135	794	0.83	659	94	588	0.84	494																												AT3G61830
Time	Person	Assay #	Experiment #	Plate #	Seedling #	100% Pi, 100% Fe				1% Pi, 100% Fe				100% Pi, 0% Fe				1% Pi, 0% Fe
						F0	Fm	Fv/Fm	Fv	F0	Fm	Fv/Fm	Fv	F0	Fm	Fv/Fm	Fv	F0	Fm	Fv/Fm	Fv
52 hrs	Sophie	#28-EX#1	2	1	1	99	578	0.829	479	76	429	0.823	353	118	630	0.812	512	134	737	0.819	603
					2	155	920	0.832	765	103	583	0.823	480	132	739	0.822	607	157	835	0.812	678
					3	105	624	0.832	519	83	480	0.827	397	126	691	0.818	565	135	720	0.813	585
					4	96	510	0.812	414	85	471	0.821	386	112	575	0.804	463	136	687	0.803	551
					5	180	1113	0.838	933	61	323	0.811	262	138	835	0.835	697	106	605	0.825	499
					6	140	830	0.831	690	129	755	0.83	626	127	713	0.822	586	128	729	0.825	601
					7	98	502	0.804	404	91	522	0.826	431	130	684	0.81	554	103	584	0.823	481
					8	61	330	0.814	269	63	347	0.82	284	84	448	0.813	364	86	463	0.815	377
				2	1	105	630	0.833	525	61	307	0.802	246	144	786	0.817	642	109	612	0.821	503
					2	35	185	0.812	150	60	312	0.808	252	145	745	0.805	600	56	309	0.819	253
					3	140	811	0.828	671	50	266	0.812	216	134	736	0.819	602	65	351	0.814	286
					4	156	925	0.831	769	61	354	0.827	293	56	268	0.792	212	149	807	0.816	658
					5	87	505	0.828	418	47	236	0.8	189	136	697	0.805	561	115	610	0.811	495
					6	92	523	0.824	431	63	310	0.798	247	139	740	0.812	601	127	659	0.807	532
					7	97	534	0.818	437	55	290	0.811	235	106	497	0.786	391	107	535	0.8	428
					8	53	309	0.83	256	44	224	0.802	180	105	486	0.784	381	110	632	0.826	522
				3	1	129	693	0.814	564	112	618	0.818	506	136	725	0.812	589	146	791	0.815	645
					2	104	575	0.82	471	164	903	0.818	739	110	524	0.791	414	139	816	0.83	677
					3	83	437	0.811	354	151	820	0.816	669	176	750	0.766	574	162	819	0.803	657
					4	94	509	0.815	415	136	706	0.808	570	160	810	0.803	650	131	706	0.814	575
					5	126	667	0.811	541	97	492	0.803	395	185	787	0.765	602	133	698	0.81	565
					6	117	687	0.83	570	136	705	0.808	569	108	535	0.797	427	163	892	0.817	729
					7	98	539	0.818	441	92	479	0.808	387	128	642	0.801	514	137	709	0.807	572
					8	89	490	0.818	401	93	528	0.823	435	85	437	0.806	352	95	547	0.826	452
		#30-EX#1	3	1	1	160	954	0.832	794	81	400	0.797	319	97	520	0.813	423	128	723	0.823	595
					2	88	516	0.83	428	135	683	0.803	548	101	491	0.794	390	121	657	0.816	536
				2	1	136	752	0.819	616	121	646	0.813	525	153	659	0.768	506	122	619	0.802	497
					2	137	746	0.816	609	62	334	0.814	272	108	515	0.791	407	76	388	0.804	312
				3	1	124	740	0.833	616	85	485	0.825	400	117	532	0.78	415	211	1088	0.806	877
					2	103	606	0.83	503	23	112	0.797	89	113	532	0.788	419	189	908	0.792	719
				4	1	114	619	0.816	505	144	807	0.822	663	161	762	0.789	601	159	815	0.804	656
					2	127	701	0.819	574	156	822	0.81	666	127	606	0.79	479	183	890	0.795	707
	Hye In	#34-EX#4	7	1	1	139	810	0.828	671	126	655	0.808	529	130	766	0.83	636	84	479	0.824	395
					2	147	939	0.844	792	128	658	0.805	530	121	743	0.837	622	72	410	0.824	338
					3	116	731	0.841	615	190	919	0.794	729	165	993	0.834	828	79	469	0.832	390
					4	92	553	0.833	461	139	748	0.815	609	156	964	0.838	808	88	519	0.831	431
					5	85	521	0.836	436	154	801	0.808	647	114	683	0.833	569	90	557	0.838	467
					6	97	615	0.842	518	127	648	0.803	521	138	824	0.832	686	90	547	0.836	457
					7	91	546	0.834	455	163	823	0.802	660	128	717	0.821	589	75	439	0.829	364
					8	65	396	0.835	331	108	546	0.802	438	147	830	0.823	683	62	350	0.822	288
				2	1	132	819	0.839	687	126	675	0.813	549	93	427	0.781	334	72	415	0.826	343
					2	144	913	0.842	769	112	628	0.822	516	95	475	0.801	380	93	495	0.813	402
					3	130	799	0.838	669	72	389	0.814	317	75	362	0.794	287	135	774	0.826	639
					4	139	784	0.823	645	99	537	0.816	438	113	606	0.813	493	88	515	0.83	427
					5	104	634	0.836	530	167	910	0.817	743	151	710	0.788	559	88	528	0.833	440
					6	142	883	0.84	741	114	616	0.815	502	100	523	0.809	423	88	511	0.827	423
					7	120	760	0.842	640	103	538	0.808	435	109	592	0.815	483	101	621	0.837	520
					8	170	1040	0.836	870	79	433	0.819	354	74	403	0.816	329	49	249	0.804	200
		#34-EX#5	8	1	1	71	388	0.818	317	65	322	0.797	257	125	765	0.836	640	88	506	0.825	418
					2	89	500	0.823	411	121	625	0.806	504	157	917	0.829	760	97	576	0.831	479
					3	121	768	0.843	647	75	381	0.803	306	146	807	0.819	661	111	638	0.825	527
					4	124	729	0.83	605	99	540	0.816	441	109	575	0.811	466	139	824	0.832	685
					5	151	917	0.835	766	76	412	0.816	336	119	694	0.828	575	114	648	0.825	534
					6	129	767	0.832	638	39	182	0.788	143	139	776	0.821	637	90	536	0.831	446
					7	154	897	0.828	743	63	347	0.818	284	74	421	0.824	347	128	744	0.829	616
					8	117	690	0.83	573	51	256	0.8	205	105	654	0.84	549	117	653	0.82	536
				2	1	90	515	0.826	425	102	531	0.808	429	110	619	0.822	509	134	789	0.83	655
					2	104	583	0.822	479	109	599	0.818	490	144	837	0.828	693	165	1035	0.841	870
					3	111	638	0.825	527	111	620	0.821	509	155	860	0.82	705	119	704	0.831	585
					4	112	638	0.825	526	174	915	0.81	741	137	778	0.823	641	137	826	0.834	689
					5	82	472	0.826	390	162	830	0.805	668	170	909	0.812	739	136	802	0.831	666
					6	136	795	0.829	659	117	643	0.818	526	175	970	0.819	795	118	700	0.832	582
					7	145	871	0.833	726	98	494	0.803	396	137	853	0.839	716	95	590	0.839	495
					8	113	637	0.822	524	133	677	0.804	544	159	958	0.834	799	113	655	0.827	542
		#34-EX#6	9	1	1	90	503	0.822	413	142	777	0.817	635	153	934	0.836	781	135	812	0.834	677
					2	122	721	0.831	599	142	724	0.804	582	169	824	0.795	655	152	893	0.829	741
					3	114	672	0.83	558	208	1082	0.808	874	156	760	0.794	604	110	624	0.825	514
					4	145	873	0.834	728	129	786	0.836	657	160	987	0.838	827	129	774	0.833	645
					5	103	668	0.845	565	143	788	0.819	645	155	931	0.834	776	114	692	0.835	578
					6	103	683	0.849	580	137	719	0.81	582	182	1118	0.837	936	93	568	0.836	475
					7	96	601	0.84	505	88	515	0.83	427	132	772	0.829	640	115	675	0.829	560
					8	100	617	0.838	517	80	483	0.835	403	117	678	0.827	561	103	610	0.831	507
				2	1	136	825	0.835	689	72	409	0.824	337	144	826	0.825	682	101	563	0.82	462
					2	138	815	0.831	677	78	450	0.826	372	117	716	0.837	599	107	626	0.829	519
					3	146	882	0.834	736	116	650	0.822	534	150	902	0.834	752	118	709	0.834	591
					4	115	734	0.843	619	97	516	0.813	419	172	997	0.827	825	99	597	0.834	498
					5	148	909	0.837	761	116	673	0.828	557	145	865	0.833	720	107	624	0.828	517
					6	134	821	0.836	687	104	576	0.819	472	115	701	0.836	586	131	832	0.843	701
					7	93	590	0.842	497	110	647	0.83	537	106	655	0.838	549	103	614	0.832	511
					8	94	559	0.832	465	90	464	0.806	374	124	733	0.831	609	70	421	0.834	351
Time	Person	Assay #	Experiment #	Plate #	Seedling #	100% Pi, 100% Fe				1% Pi, 100% Fe				100% Pi, 0% Fe				1% Pi, 0% Fe
						F0	Fm	Fv/Fm	Fv	F0	Fm	Fv/Fm	Fv	F0	Fm	Fv/Fm	Fv	F0	Fm	Fv/Fm	Fv
76 hrs	Sophie	#28-EX#1	2	1	1	122	699	0.825	577	107	479	0.778	372	199	838	0.762	639	199	1065	0.813	866
					2	151	862	0.824	711	102	495	0.794	393	169	772	0.781	603	222	786	0.718	564
					3	167	957	0.826	790	87	458	0.81	371	247	1006	0.754	759	238	1007	0.763	769
					4	153	837	0.817	684	129	645	0.8	516	217	855	0.746	638	206	958	0.785	752
					5	134	789	0.83	655	127	670	0.811	543	205	906	0.773	701	172	934	0.816	762
					6	151	843	0.821	692	89	469	0.809	380	219	886	0.753	667	140	770	0.819	630
					7	132	729	0.819	597	71	355	0.8	284	141	644	0.782	503	161	871	0.816	710
					8	104	568	0.818	464	72	392	0.817	320	128	521	0.754	393	154	746	0.794	592
				2	1	126	718	0.824	592	69	385	0.82	316	136	616	0.779	480	197	821	0.76	624
					2	93	517	0.819	424	79	426	0.815	347	198	637	0.689	439	132	600	0.78	468
					3	144	811	0.822	667	92	493	0.813	401	127	639	0.802	512	189	1016	0.814	827
					4	131	756	0.827	625	48	240	0.799	192	192	634	0.698	442	148	705	0.789	557
					5	128	722	0.823	594	85	432	0.804	347	112	522	0.786	410	161	732	0.78	571
					6	109	595	0.817	486	155	802	0.807	647	123	545	0.774	422	155	718	0.784	563
					7	133	732	0.819	599	98	548	0.82	450	134	490	0.727	356	173	622	0.721	449
					8	148	828	0.821	680	75	411	0.818	336	198	647	0.694	449	178	774	0.77	596
				3	1	165	855	0.807	690	142	711	0.8	569	200	740	0.73	540	217	992	0.781	775
					2	153	843	0.819	690	161	819	0.804	658	137	698	0.804	561	146	756	0.807	610
					3	97	514	0.81	417	157	843	0.814	686	241	1195	0.798	954	188	914	0.795	726
					4	75	420	0.821	345	121	684	0.823	563	202	665	0.696	463	229	1096	0.791	867
					5	108	610	0.823	502	118	594	0.801	476	231	735	0.686	504	176	959	0.816	783
					6	112	622	0.82	510	126	657	0.808	531	150	783	0.809	633	152	790	0.808	638
					7	123	703	0.825	580	104	557	0.813	453	232	732	0.684	500	178	814	0.782	636
					8	62	345	0.819	283	58	337	0.827	279	170	700	0.757	530	136	631	0.785	495
		#30-EX#1	3	1	1	128	780	0.836	652	70	364	0.809	294	142	643	0.779	501	165	919	0.82	754
					2	131	767	0.83	636	128	727	0.824	599	151	647	0.767	496	136	748	0.818	612
				2	1	127	777	0.837	650	157	859	0.817	702	166	572	0.71	406	187	937	0.8	750
					2	122	742	0.836	620	78	457	0.829	379	162	590	0.726	428	145	715	0.798	570
				3	1	123	763	0.839	640	123	707	0.826	584	156	681	0.771	525	218	1141	0.808	923
					2	136	851	0.84	715	73	454	0.839	381	158	696	0.773	538	183	923	0.802	740
				4	1	186	1172	0.841	986	166	959	0.827	793	173	723	0.76	550	227	1158	0.804	931
					2	165	1010	0.837	845	163	902	0.819	739	182	733	0.751	551	220	1104	0.8	884
	Hye In	#34-EX#4	7	1	1	118	712	0.834	594	53	263	0.798	210	80	409	0.805	329	138	789	0.825	651
					2	107	673	0.842	566	69	276	0.749	207	103	537	0.808	434	163	927	0.825	764
					3	156	923	0.831	767	128	376	0.659	248	146	769	0.81	623	170	974	0.825	804
					4	143	887	0.839	744	87	475	0.816	388	169	956	0.823	787	260	1439	0.819	1179
					5	127	793	0.84	666	93	437	0.787	344	129	657	0.803	528	162	916	0.823	754
					6	168	995	0.831	827	66	314	0.79	248	162	716	0.773	554	105	610	0.829	505
					7	122	734	0.834	612	243	774	0.686	531	114	577	0.802	463	107	618	0.827	511
					8	63	389	0.839	326	84	385	0.783	301	125	604	0.793	479	119	638	0.814	519
				2	1	81	470	0.827	389	89	427	0.792	338	142	822	0.827	680	108	637	0.83	529
					2	80	467	0.828	387	71	370	0.81	299	174	753	0.769	579	158	860	0.816	702
					3	78	463	0.832	385	114	631	0.819	517	232	939	0.753	707	194	1075	0.82	881
					4	119	726	0.836	607	140	642	0.782	502	127	794	0.84	667	124	701	0.823	577
					5	158	941	0.832	783	118	741	0.84	623	259	1041	0.752	782	137	727	0.812	590
					6	109	661	0.835	552	72	410	0.824	338	194	959	0.797	765	151	926	0.837	775
					7	95	574	0.835	479	59	290	0.797	231	130	786	0.834	656	116	705	0.836	589
					8	91	542	0.832	451	52	272	0.811	220	221	1260	0.824	1039	93	424	0.78	331
		#34-EX#5	8	1	1	93	543	0.828	450	81	381	0.786	300	115	633	0.819	518	148	808	0.816	660
					2	83	436	0.81	353	126	657	0.808	531	132	698	0.811	566	116	598	0.806	482
					3	108	620	0.827	512	157	748	0.79	591	150	798	0.812	648	203	1017	0.8	814
					4	157	942	0.834	785	166	780	0.787	614	139	613	0.774	474	167	864	0.807	697
					5	147	890	0.835	743	91	429	0.789	338	166	967	0.828	801	108	569	0.81	461
					6	104	621	0.833	517	123	587	0.79	464	113	600	0.811	487	121	689	0.824	568
					7	122	737	0.834	615	131	677	0.806	546	136	729	0.814	593	165	924	0.821	759
					8	98	555	0.824	457	106	431	0.754	325	103	607	0.83	504	135	737	0.817	602
				2	1	118	723	0.837	605	86	402	0.785	316	120	697	0.828	577	118	665	0.823	547
					2	133	806	0.835	673	120	587	0.795	467	127	712	0.821	585	135	703	0.808	568
					3	110	687	0.84	577	120	620	0.807	500	166	888	0.813	722	100	557	0.82	457
					4	120	750	0.84	630	146	678	0.785	532	136	754	0.819	618	128	685	0.813	557
					5	113	724	0.843	611	176	926	0.81	750	172	939	0.816	767	149	851	0.825	702
					6	95	609	0.844	514	74	364	0.795	290	148	726	0.796	578	172	1059	0.838	887
					7	157	1013	0.845	856	109	594	0.816	485	140	774	0.819	634	233	1242	0.812	1009
					8	109	677	0.839	568	115	586	0.804	471	161	936	0.828	775	110	582	0.811	472
		#34-EX#6	9	1	1	176	960	0.817	784	161	820	0.803	659	160	943	0.83	783	109	618	0.824	509
					2	154	907	0.83	753	178	872	0.796	694	118	667	0.823	549	110	623	0.823	513
					3	154	892	0.828	738	386	1070	0.639	684	193	677	0.714	484	115	665	0.827	550
					4	156	921	0.83	765	131	737	0.822	606	141	758	0.814	617	161	983	0.836	822
					5	145	849	0.83	704	153	872	0.825	719	143	809	0.823	666	100	584	0.83	484
					6	120	716	0.832	596	174	758	0.771	584	167	1009	0.834	842	153	888	0.827	735
					7	119	653	0.818	534	122	514	0.763	392	162	887	0.818	725	100	588	0.829	488
					8	62	341	0.817	279	81	401	0.798	320	142	718	0.803	576	139	728	0.808	589
				2	1	133	788	0.832	655	146	777	0.813	631	137	616	0.778	479	156	722	0.784	566
					2	187	1137	0.836	950	148	614	0.758	466	206	968	0.787	762	183	993	0.816	810
					3	136	831	0.836	695	228	905	0.748	677	157	763	0.794	606	174	910	0.809	736
					4	152	908	0.833	756	135	649	0.791	514	193	1054	0.817	861	160	865	0.815	705
					5	182	1108	0.836	926	165	908	0.818	743	195	1032	0.811	837	227	1166	0.806	939
					6	175	1060	0.835	885	110	644	0.83	534	185	1043	0.823	858	157	891	0.823	734
					7	130	749	0.827	619	138	743	0.815	605	143	791	0.819	648	131	743	0.824	612
					8	87	521	0.834	434	149	647	0.769	498	149	732	0.796	583	111	651	0.83	540
Time	Person	Assay #	Experiment #	Plate #	Seedling #	100% Pi, 100% Fe				1% Pi, 100% Fe				100% Pi, 0% Fe				1% Pi, 0% Fe
						F0	Fm	Fv/Fm	Fv	F0	Fm	Fv/Fm	Fv	F0	Fm	Fv/Fm	Fv	F0	Fm	Fv/Fm	Fv
100 hrs	Sophie	#28-EX#1	2	1	1	151	887	0.83	736	109	483	0.773	374	203	889	0.771	686	165	952	0.827	787
					2	154	934	0.835	780	130	529	0.754	399	315	882	0.643	567	153	762	0.799	609
					3	153	932	0.836	779	107	590	0.818	483	318	1132	0.719	814	188	821	0.771	633
					4	201	1211	0.834	1010	129	644	0.8	515	254	869	0.707	615	210	1149	0.818	939
					5	198	1229	0.839	1031	115	643	0.822	528	227	906	0.749	679	159	989	0.839	830
					6	230	1375	0.833	1145	106	576	0.816	470	273	895	0.695	622	146	852	0.829	706
					7	151	897	0.832	746	90	495	0.819	405	140	653	0.785	513	177	1006	0.824	829
					8	109	627	0.826	518	95	544	0.826	449	182	664	0.726	482	128	683	0.812	555
				2	1	151	911	0.834	760	125	604	0.793	479	117	537	0.781	420	144	703	0.795	559
					2	166	1055	0.842	889	73	383	0.811	310	214	627	0.658	413	102	540	0.812	438
					3	178	1105	0.839	927	137	625	0.781	488	179	668	0.732	489	219	1229	0.822	1010
					4	137	786	0.825	649	117	708	0.835	591	253	817	0.691	564	148	814	0.818	666
					5	165	1018	0.838	853	91	493	0.816	402	243	813	0.701	570	178	946	0.812	768
					6	192	1154	0.834	962	154	819	0.812	665	229	662	0.654	433	176	940	0.813	764
					7	149	907	0.836	758	128	736	0.827	608	149	632	0.764	483	192	923	0.792	731
					8	115	693	0.834	578	83	466	0.822	383	196	696	0.718	500	218	1094	0.801	876
				3	1	165	981	0.832	816	164	680	0.759	516	175	543	0.677	368	209	1024	0.796	815
					2	145	865	0.832	720	175	799	0.781	624	387	791	0.511	404	186	974	0.809	788
					3	152	895	0.83	743	160	930	0.828	770	167	812	0.795	645	248	1182	0.79	934
					4	128	724	0.823	596	152	847	0.821	695	121	606	0.8	485	181	990	0.817	809
					5	144	858	0.833	714	143	792	0.82	649	163	534	0.696	371	185	962	0.808	777
					6	131	787	0.834	656	136	637	0.786	501	164	558	0.706	394	134	706	0.81	572
					7	158	954	0.834	796	84	407	0.795	323	292	757	0.614	465	145	770	0.812	625
					8	130	783	0.834	653	56	295	0.811	239	172	403	0.573	231	80	427	0.813	347
		#30-EX#1	3	1	1	145	780	0.815	635	97	490	0.803	393	223	748	0.702	525	139	739	0.812	600
					2	153	863	0.823	710	138	715	0.807	577	180	961	0.813	781	154	750	0.794	596
				2	1	170	1013	0.832	843	152	871	0.825	719	212	671	0.685	459	145	737	0.803	592
					2	126	726	0.827	600	103	566	0.818	463	193	575	0.664	382	136	671	0.798	535
				3	1	183	1158	0.842	975	128	689	0.814	561	451	964	0.532	513	202	1028	0.804	826
					2	145	883	0.836	738	109	609	0.822	500	358	1047	0.658	689	202	1039	0.806	837
				4	1	206	1280	0.839	1074	147	734	0.799	587	224	882	0.746	658	283	964	0.706	681
					2	207	1275	0.838	1068	147	759	0.806	612	240	840	0.714	600	213	1049	0.797	836
	Hye In	#34-EX#4	7	1	1	146	873	0.833	727	172	559	0.692	387	123	551	0.776	428	158	911	0.827	753
					2	148	901	0.836	753	169	426	0.602	257	113	543	0.793	430	188	1018	0.815	830
					3	167	1054	0.842	887	380	728	0.478	348	179	809	0.779	630	161	879	0.817	718
					4	136	839	0.838	703	216	640	0.663	424	198	972	0.797	774	216	1115	0.806	899
					5	137	852	0.839	715	213	820	0.74	607	173	744	0.767	571	158	793	0.801	635
					6	149	946	0.842	797	96	428	0.775	332	144	641	0.776	497	135	697	0.807	562
					7	134	787	0.829	653	319	700	0.544	381	171	671	0.745	500	115	660	0.827	545
					8	124	764	0.838	640	71	313	0.772	242	130	533	0.756	403	125	657	0.81	532
				2	1	155	960	0.838	805	106	374	0.717	268	223	862	0.741	639	112	567	0.803	455
					2	149	906	0.836	757	78	376	0.793	298	151	864	0.825	713	142	715	0.801	573
					3	106	641	0.834	535	134	407	0.672	273	275	1106	0.752	831	181	829	0.782	648
					4	166	1011	0.836	845	87	459	0.811	372	119	628	0.81	509	217	1047	0.793	830
					5	230	1429	0.839	1199	94	581	0.837	487	230	991	0.768	761	199	1013	0.804	814
					6	211	1330	0.841	1119	98	455	0.785	357	64	361	0.824	297	129	722	0.821	593
					7	117	612	0.808	495	80	401	0.801	321	151	748	0.797	597	106	503	0.79	397
					8	105	620	0.831	515	56	296	0.811	240	201	1129	0.822	928	156	769	0.797	613
		#34-EX#5	8	1	1	126	688	0.817	562	191	639	0.701	448	94	362	0.739	268	151	707	0.786	556
					2	149	858	0.826	709	198	879	0.774	681	305	951	0.68	646	216	842	0.743	626
					3	183	1047	0.825	864	208	687	0.697	479	209	1086	0.808	877	253	1034	0.756	781
					4	178	1057	0.831	879	240	1057	0.773	817	426	1209	0.647	783	162	770	0.789	608
					5	182	1128	0.839	946	146	519	0.719	373	196	1020	0.808	824	207	964	0.785	757
					6	183	1042	0.825	859	153	494	0.691	341	199	861	0.769	662	152	804	0.811	652
					7	193	1164	0.834	971	103	539	0.808	436	121	611	0.802	490	160	768	0.791	608
					8	262	1453	0.82	1191	151	590	0.745	439	144	704	0.795	560	144	689	0.791	545
				2	1	137	852	0.839	715	122	350	0.652	228	304	807	0.624	503	118	632	0.814	514
					2	135	824	0.836	689	162	706	0.77	544	299	1083	0.724	784	200	940	0.787	740
					3	164	971	0.831	807	146	727	0.799	581	198	751	0.736	553	212	1108	0.808	896
					4	162	1000	0.838	838	302	719	0.58	417	221	968	0.772	747	216	1112	0.806	896
					5	131	831	0.843	700	171	821	0.792	650	308	1187	0.741	879	215	1158	0.815	943
					6	148	927	0.841	779	98	361	0.73	263	246	1001	0.754	755	123	614	0.8	491
					7	168	1068	0.843	900	143	668	0.786	525	206	1162	0.823	956	325	1068	0.696	743
					8	117	727	0.84	610	184	597	0.691	413	159	825	0.808	666	169	787	0.786	618
		#34-EX#6	9	1	1	102	602	0.83	500	133	582	0.772	449	181	758	0.761	577	175	918	0.81	743
					2	171	1083	0.842	912	165	780	0.789	615	116	625	0.815	509	114	562	0.797	448
					3	151	921	0.836	770	317	619	0.488	302	279	933	0.701	654	120	671	0.822	551
					4	225	1407	0.84	1182	52	255	0.796	203	200	919	0.782	719	140	824	0.83	684
					5	115	737	0.844	622	123	701	0.824	578	154	758	0.796	604	101	513	0.802	412
					6	128	782	0.837	654	195	443	0.559	248	140	741	0.811	601	173	1035	0.832	862
					7	153	957	0.841	804	87	346	0.748	259	176	802	0.781	626	120	689	0.826	569
					8	127	779	0.837	652	109	328	0.669	219	163	736	0.779	573	109	484	0.774	375
				2	1	141	909	0.845	768	125	453	0.725	328	232	828	0.72	596	189	875	0.784	686
					2	124	775	0.84	651	123	324	0.62	201	236	932	0.747	696	209	929	0.775	720
					3	209	1355	0.845	1146	243	548	0.557	305	185	841	0.78	656	186	733	0.746	547
					4	178	1104	0.839	926	152	589	0.742	437	216	1115	0.806	899	190	946	0.799	756
					5	174	1064	0.836	890	167	478	0.652	311	217	1053	0.794	836	232	1075	0.785	843
					6	231	1526	0.848	1295	145	793	0.817	648	170	891	0.809	721	197	1132	0.826	935
					7	163	985	0.835	822	121	438	0.724	317	203	934	0.783	731	162	920	0.824	758
					8	133	849	0.844	716	129	363	0.644	234	189	698	0.73	509	117	586	0.8	469
Time	Person	Assay #	Experiment #	Plate #	Seedling #	100% Pi, 100% Fe				1% Pi, 100% Fe				100% Pi, 0% Fe				1% Pi, 0% Fe
						F0	Fm	Fv/Fm	Fv	F0	Fm	Fv/Fm	Fv	F0	Fm	Fv/Fm	Fv	F0	Fm	Fv/Fm	Fv
124 hrs	Sophie	#28-EX#1	2	1	1	124	717	0.827	593	195	543	0.642	348	329	767	0.571	438	240	1027	0.766	787
					2	138	789	0.825	651	176	665	0.735	489	427	867	0.507	440	215	993	0.783	778
					3	170	966	0.824	796	163	459	0.644	296	197	898	0.781	701	222	1021	0.782	799
					4	156	861	0.818	705	146	806	0.818	660	124	517	0.761	393	233	1150	0.797	917
					5	148	812	0.818	664	148	806	0.817	658	199	695	0.714	496	213	1011	0.789	798
					6	217	1285	0.831	1068	176	605	0.71	429	234	670	0.651	436	158	734	0.785	576
					7	123	563	0.781	440	152	554	0.725	402	181	506	0.642	325	181	914	0.803	733
					8	147	847	0.826	700	118	531	0.778	413	298	831	0.641	533	148	735	0.798	587
				2	1	180	1039	0.827	859	118	598	0.802	480	130	430	0.697	300	209	1020	0.795	811
					2	178	1069	0.833	891	61	287	0.786	226	121	478	0.748	357	199	993	0.8	794
					3	144	802	0.821	658	123	626	0.803	503	200	548	0.635	348	143	731	0.804	588
					4	178	936	0.81	758	101	548	0.816	447	239	594	0.597	355	145	707	0.796	562
					5	209	1198	0.826	989	99	506	0.805	407	283	688	0.588	405	184	919	0.8	735
					6	233	1312	0.822	1079	89	410	0.783	321	157	689	0.772	532	175	829	0.789	654
					7	235	1278	0.816	1043	127	658	0.807	531	190	626	0.697	436	169	745	0.774	576
					8	187	1037	0.82	850	83	401	0.792	318	110	370	0.703	260	197	898	0.781	701
				3	1	189	1132	0.833	943	151	427	0.647	276	252	883	0.715	631	231	1278	0.82	1047
					2	164	1013	0.838	849	128	641	0.8	513	326	876	0.628	550	320	1180	0.729	860
					3	158	919	0.829	761	176	656	0.731	480	360	946	0.619	586	167	788	0.788	621
					4	147	861	0.83	714	149	701	0.787	552	469	1238	0.621	769	237	1194	0.802	957
					5	156	965	0.838	809	156	662	0.765	506	220	754	0.708	534	145	842	0.828	697
					6	167	1037	0.839	870	169	634	0.733	465	375	924	0.595	549	211	1163	0.818	952
					7	136	823	0.834	687	115	356	0.676	241	238	959	0.752	721	166	862	0.808	696
					8	114	645	0.822	531	101	461	0.782	360	349	913	0.618	564	196	918	0.786	722
		#30-EX#1	3	1	1	127	723	0.824	596	107	542	0.803	435	230	851	0.73	621	178	950	0.813	772
					2	233	1324	0.824	1091	134	660	0.797	526	204	736	0.723	532	194	1001	0.806	807
				2	1	189	1068	0.823	879	142	738	0.808	596	156	593	0.738	437	122	569	0.786	447
					2	155	887	0.825	732	119	542	0.78	423	172	578	0.702	406	138	648	0.787	510
				3	1	180	1060	0.83	880	159	622	0.745	463	391	889	0.56	498	206	1035	0.801	829
					2	220	1308	0.832	1088	108	577	0.813	469	445	1012	0.56	567	179	887	0.798	708
				4	1	213	1261	0.831	1048	155	741	0.791	586	214	772	0.723	558	273	1081	0.748	808
					2	220	1299	0.831	1079	176	704	0.75	528	185	731	0.747	546	208	978	0.788	770
	Hye In	#34-EX#4	7	1	1	160	976	0.836	816	122	619	0.803	497	236	840	0.719	604	134	789	0.831	655
					2	143	919	0.845	776	149	638	0.766	489	283	1085	0.739	802	174	923	0.811	749
					3	200	1246	0.84	1046	139	799	0.826	660	256	894	0.713	638	226	1156	0.804	930
					4	167	1014	0.835	847	194	977	0.801	783	233	1053	0.779	820	268	1112	0.759	844
					5	148	920	0.839	772	308	759	0.594	451	255	934	0.727	679	180	955	0.811	775
					6	130	784	0.834	654	162	828	0.805	666	307	1192	0.743	885	218	1098	0.801	880
					7	149	827	0.82	678	130	603	0.785	473	214	726	0.705	512	140	752	0.814	612
					8	114	629	0.819	515	119	459	0.742	340	152	783	0.806	631	157	757	0.793	600
				2	1	161	956	0.832	795	166	728	0.773	562	271	906	0.701	635	156	873	0.821	717
					2	188	1142	0.836	954	108	661	0.837	553	277	890	0.689	613	196	873	0.775	677
					3	216	1321	0.836	1105	140	714	0.804	574	333	1252	0.734	919	287	1104	0.74	817
					4	213	1276	0.833	1063	98	506	0.807	408	272	1288	0.789	1016	243	964	0.748	721
					5	248	1523	0.837	1275	113	678	0.833	565	296	1183	0.75	887	176	812	0.783	636
					6	210	1267	0.834	1057	112	665	0.832	553	199	1210	0.836	1011	185	800	0.769	615
					7	157	929	0.831	772	147	733	0.799	586	203	1152	0.824	949	193	810	0.762	617
					8	152	904	0.832	752	100	536	0.814	436	222	1023	0.783	801	166	627	0.736	461
		#34-EX#5	8	1	1	133	846	0.842	713	225	621	0.638	396	156	843	0.815	687	212	978	0.783	766
					2	191	1176	0.837	985	105	429	0.755	324	286	1090	0.738	804	277	1139	0.756	862
					3	174	1028	0.831	854	125	344	0.636	219	323	976	0.669	653	267	1210	0.779	943
					4	210	1321	0.841	1111	227	645	0.648	418	621	1396	0.555	775	256	1182	0.784	926
					5	228	1378	0.835	1150	228	478	0.524	250	320	988	0.676	668	200	929	0.785	729
					6	171	1082	0.842	911	289	526	0.449	237	150	817	0.817	667	189	1004	0.811	815
					7	189	1181	0.84	992	99	378	0.737	279	154	636	0.757	482	216	1003	0.785	787
					8	248	1317	0.812	1069	166	398	0.583	232	193	749	0.742	556	207	901	0.77	694
				2	1	175	1090	0.839	915	64	265	0.76	201	328	1024	0.68	696	140	720	0.806	580
					2	232	1434	0.838	1202	149	406	0.634	257	265	776	0.659	511	203	917	0.778	714
					3	163	1060	0.847	897	144	635	0.774	491	254	1012	0.749	758	269	1090	0.753	821
					4	144	903	0.841	759	143	506	0.716	363	233	1189	0.804	956	227	1035	0.781	808
					5	224	1487	0.849	1263	118	456	0.742	338	376	1241	0.697	865	186	850	0.781	664
					6	202	1315	0.846	1113	231	311	0.257	80	255	993	0.743	738	198	1005	0.803	807
					7	165	1073	0.846	908	111	345	0.678	234	268	1099	0.756	831	197	953	0.793	756
					8	159	1036	0.846	877	191	366	0.478	175	218	1059	0.794	841	162	671	0.759	509
		#34-EX#6	9	1	1	115	686	0.833	571	174	630	0.724	456	278	953	0.708	675	200	886	0.774	686
					2	139	879	0.842	740	200	799	0.749	599	352	1140	0.691	788	196	849	0.77	653
					3	159	991	0.839	832	240	412	0.418	172	353	1180	0.701	827	229	1187	0.807	958
					4	199	1253	0.841	1054	131	745	0.824	614	288	1053	0.727	765	204	1167	0.825	963
					5	143	873	0.836	730	115	583	0.803	468	198	861	0.77	663	229	1090	0.79	861
					6	151	930	0.838	779	302	592	0.49	290	202	815	0.752	613	161	876	0.817	715
					7	165	1008	0.837	843	146	531	0.726	385	217	907	0.761	690	169	934	0.819	765
					8	145	887	0.837	742	99	481	0.793	382	185	739	0.749	554	176	747	0.764	571
				2	1	186	1163	0.84	977	246	682	0.639	436	253	952	0.734	699	264	883	0.701	619
					2	277	1641	0.831	1364	198	710	0.721	512	205	785	0.739	580	222	939	0.764	717
					3	185	1172	0.842	987	240	377	0.364	137	233	772	0.698	539	318	1157	0.725	839
					4	183	1145	0.84	962	96	454	0.788	358	301	1333	0.774	1032	274	1106	0.752	832
					5	159	999	0.841	840	154	566	0.728	412	261	1089	0.761	828	253	1121	0.774	868
					6	160	1020	0.843	860	138	669	0.793	531	252	1059	0.762	807	227	1300	0.826	1073
					7	147	911	0.839	764	108	538	0.799	430	254	1055	0.76	801	188	1021	0.815	833
					8	137	828	0.835	691	102	595	0.828	493	275	964	0.715	689	132	534	0.753	402
Time	Person	Assay #	Experiment #	Plate #	Seedling #	100% Pi, 100% Fe				1% Pi, 100% Fe				100% Pi, 0% Fe				1% Pi, 0% Fe
						F0	Fm	Fv/Fm	Fv	F0	Fm	Fv/Fm	Fv	F0	Fm	Fv/Fm	Fv	F0	Fm	Fv/Fm	Fv
148 hrs	Sophie	#28-EX#1	2	1	1	146	830	0.825	684	145	491	0.703	346	218	743	0.706	525	137	764	0.821	627
					2	194	1080	0.821	886	119	353	0.664	234	246	803	0.694	557	116	662	0.825	546
					3	219	1259	0.826	1040	148	414	0.642	266	234	837	0.721	603
					4	181	1009	0.82	828	148	494	0.7	346	223	784	0.715	561
					5	217	1214	0.821	997	176	587	0.7	411	342	1000	0.658	658
					6	155	880	0.824	725	183	531	0.655	348	436	1173	0.628	737
					7	207	1194	0.826	987	102	511	0.8	409	234	901	0.74	667
					8	192	1081	0.822	889	100	468	0.786	368	346	632	0.453	286
				2	1	289	1613	0.821	1324	124	639	0.806	515	155	659	0.764	504	156	812	0.808	656
					2	324	1798	0.82	1474	89	460	0.808	371	272	900	0.698	628	167	871	0.808	704
					3	347	1918	0.819	1571	145	463	0.686	318	506	1088	0.535	582	201	1033	0.805	832
					4	269	1468	0.817	1199	224	986	0.773	762	334	765	0.563	431	192	929	0.793	737
					5	296	1698	0.825	1402	124	677	0.816	553	470	929	0.494	459	144	716	0.799	572
					6	252	1398	0.82	1146	138	406	0.66	268	355	890	0.601	535	148	793	0.813	645
					7	379	1970	0.808	1591	147	659	0.777	512	250	885	0.718	635	118	581	0.797	463
					8	151	767	0.803	616	69	330	0.792	261	251	937	0.732	686	93	499	0.814	406
				3	1	166	928	0.821	762	149	562	0.734	413	322	827	0.611	505
					2	217	1233	0.824	1016	294	642	0.543	348	261	932	0.72	671
					3	260	1519	0.829	1259	129	681	0.811	552	270	1312	0.794	1042
					4	271	1573	0.828	1302	147	665	0.78	518	365	854	0.573	489
					5	342	1927	0.823	1585	117	627	0.813	510	266	882	0.699	616
					6	262	1524	0.828	1262	156	602	0.74	446	423	1019	0.585	596
					7	189	992	0.809	803	108	351	0.694	243	329	864	0.619	535
					8	191	1072	0.822	881	83	351	0.764	268	348	954	0.635	606
	Hye In	#34-EX#4	7	1	1	235	1462	0.839	1227	53	232	0.772	179	217	761	0.715	544	174	1015	0.829	841
					2	140	891	0.843	751	69	315	0.782	246	289	1083	0.734	794	160	772	0.793	612
					3	159	977	0.838	818	79	432	0.817	353	213	672	0.683	459	207	1041	0.801	834
					4	154	984	0.843	830	156	525	0.704	369	191	853	0.777	662	223	915	0.756	692
					5	108	701	0.846	593	186	349	0.468	163	363	1219	0.702	856	160	819	0.805	659
					6	169	1036	0.837	867	87	462	0.812	375	295	1062	0.722	767	172	780	0.78	608
					7	179	1063	0.832	884	80	437	0.817	357	177	528	0.665	351	187	1022	0.817	835
					8	182	1095	0.834	913	106	345	0.693	239	133	637	0.791	504	190	925	0.794	735
				2	1	155	975	0.841	820	163	287	0.434	124	320	1134	0.718	814	159	896	0.822	737
					2	239	1422	0.832	1183	76	383	0.802	307	354	1155	0.694	801	254	1036	0.755	782
					3	233	1492	0.844	1259	80	393	0.797	313	341	1230	0.722	889	307	1072	0.714	765
					4	207	1258	0.835	1051	57	261	0.783	204	356	1209	0.706	853	222	831	0.732	609
					5	226	1427	0.842	1201	85	476	0.821	391	236	883	0.732	647	256	1051	0.756	795
					6	189	1204	0.843	1015	92	464	0.801	372	244	990	0.753	746	208	848	0.755	640
					7	124	769	0.839	645	70	298	0.765	228	157	583	0.731	426	253	972	0.739	719
					8	142	917	0.845	775	77	343	0.775	266	187	1038	0.819	851	185	853	0.784	668
		#34-EX#5	8	1	1	157	1003	0.843	846	194	427	0.546	233	164	681	0.759	517	145	750	0.807	605
					2	181	1115	0.837	934	152	483	0.685	331	217	812	0.732	595	161	780	0.794	619
					3	265	1417	0.813	1152	145	362	0.599	217	399	1182	0.662	783	166	815	0.796	649
					4	226	1459	0.845	1233	157	891	0.824	734	670	1847	0.637	1177	172	829	0.792	657
					5	271	1348	0.799	1077	186	303	0.387	117	354	1166	0.697	812	146	734	0.8	588
					6	137	851	0.839	714	118	561	0.79	443	176	920	0.808	744	141	654	0.785	513
					7	145	949	0.847	804	112	498	0.774	386	321	1029	0.688	708	151	752	0.799	601
					8	180	988	0.818	808	80	399	0.798	319	141	789	0.821	648	145	689	0.789	544
				2	1	157	957	0.836	800	99	470	0.789	371	228	831	0.725	603	139	584	0.763	445
					2	198	1226	0.839	1028	243	550	0.558	307	446	1347	0.669	901	147	743	0.802	596
					3	187	1145	0.837	958	119	566	0.79	447	192	745	0.742	553	199	931	0.786	732
					4	212	1305	0.838	1093	169	688	0.754	519	447	1248	0.642	801	184	860	0.787	676
					5	238	1564	0.848	1326	134	791	0.83	657	347	1240	0.72	893	215	910	0.763	695
					6	169	1118	0.849	949	133	533	0.751	400	329	1070	0.692	741	185	851	0.783	666
					7	203	1339	0.848	1136	165	573	0.712	408	245	928	0.736	683	144	679	0.789	535
					8	186	1208	0.846	1022	263	409	0.358	146	220	901	0.756	681	365	930	0.608	565
		#34-EX#6	9	1	1	195	1094	0.822	899	188	429	0.561	241	212	650	0.673	438	146	703	0.792	557
					2	195	1115	0.825	920	237	714	0.668	477	254	998	0.746	744	180	902	0.8	722
					3	178	1023	0.826	845	140	685	0.795	545	197	711	0.723	514	153	755	0.797	602
					4	253	1416	0.821	1163	128	672	0.81	544	213	898	0.762	685	177	984	0.82	807
					5	237	1349	0.825	1112	197	784	0.749	587	270	817	0.67	547	173	770	0.775	597
					6	202	1162	0.826	960	124	688	0.821	564	295	979	0.699	684	127	607	0.791	480
					7	176	962	0.817	786	133	695	0.808	562	241	948	0.746	707	128	637	0.799	509
					8	111	634	0.824	523	107	509	0.79	402	221	792	0.721	571	129	610	0.789	481
				2	1	150	870	0.827	720	119	544	0.781	425	242	831	0.709	589	174	733	0.762	559
					2	176	1116	0.842	940	145	738	0.804	593	225	1037	0.783	812	149	779	0.809	630
					3	194	1220	0.841	1026	165	760	0.783	595	345	1173	0.706	828	211	760	0.722	549
					4	233	1489	0.844	1256	141	725	0.806	584	301	1103	0.727	802	172	750	0.771	578
					5	217	1395	0.844	1178	195	758	0.743	563	240	839	0.714	599	193	850	0.773	657
					6	185	1196	0.845	1011	149	705	0.788	556	240	1070	0.776	830	184	731	0.748	547
					7	139	824	0.832	685	122	601	0.796	479	258	914	0.717	656	141	625	0.775	484
					8	144	892	0.838	748	125	528	0.762	403	303	919	0.67	616	111	512	0.784	401
Time	Person	Assay #	Experiment #	Plate #	Seedling #	100% Pi, 100% Fe				1% Pi, 100% Fe				100% Pi, 0% Fe				1% Pi, 0% Fe
						F0	Fm	Fv/Fm	Fv	F0	Fm	Fv/Fm	Fv	F0	Fm	Fv/Fm	Fv	F0	Fm	Fv/Fm	Fv
172 hrs	Sophie	#26-EX#1	1	1	1	375	2132	0.824	1757	169	898	0.812	729	408	1437	0.716	1029	366	1947	0.812	1581
					2	330	1991	0.834	1661	255	1137	0.776	882	322	1512	0.787	1190	398	2011	0.802	1613
					3	428	2543	0.832	2115	327	1292	0.747	965	403	1496	0.731	1093	388	2050	0.811	1662
					4	312	1743	0.821	1431	195	801	0.757	606	573	1854	0.691	1281	454	2399	0.811	1945
					5	495	2888	0.829	2393	215	982	0.781	767	455	1700	0.732	1245	440	2282	0.807	1842
					6	496	2861	0.827	2365	213	1067	0.8	854	417	1611	0.741	1194	370	2053	0.82	1683
					7	414	2453	0.831	2039	240	892	0.731	652	341	1250	0.727	909	356	1918	0.814	1562
					8	419	2367	0.823	1948	172	796	0.784	624	459	851	0.461	392	328	1662	0.803	1334
				2	1	324	1918	0.831	1594	174	941	0.816	767	410	1517	0.729	1107	309	1671	0.815	1362
					2	303	1795	0.831	1492	218	932	0.766	714	310	1300	0.762	990	385	2026	0.81	1641
					3	475	2763	0.828	2288	219	1063	0.794	844	346	1245	0.722	899	362	1982	0.817	1620
					4	366	2112	0.827	1746	213	1059	0.799	846	654	2277	0.713	1623	380	2083	0.818	1703
					5	487	2838	0.828	2351	236	1270	0.814	1034	423	1633	0.741	1210	393	1660	0.763	1267
					6	465	2725	0.829	2260	314	1523	0.794	1209	566	2014	0.719	1448	369	2089	0.823	1720
					7	365	2072	0.824	1707	253	867	0.709	614	542	1947	0.721	1405	339	1714	0.802	1375
					8	363	2123	0.829	1760	180	987	0.818	807	382	1293	0.704	911	398	1918	0.793	1520
				3	1	303	1744	0.826	1441	205	1006	0.797	801	472	1679	0.719	1207	372	1838	0.798	1466
					2	399	2301	0.827	1902	222	957	0.768	735	307	1219	0.748	912	383	2055	0.813	1672
					3	471	2659	0.823	2188	258	1321	0.804	1063	610	2015	0.697	1405	412	1784	0.769	1372
					4	481	2746	0.825	2265	234	1301	0.82	1067	750	2172	0.655	1422	389	2183	0.822	1794
					5	482	2765	0.826	2283	283	1263	0.776	980	713	2110	0.662	1397	409	1732	0.764	1323
					6	442	2563	0.827	2121	183	1005	0.818	822	502	1632	0.692	1130	387	2063	0.812	1676
					7	410	2342	0.825	1932	249	1069	0.767	820	412	1430	0.712	1018	294	1620	0.819	1326
					8	394	2256	0.826	1862	172	881	0.804	709	414	1382	0.701	968	359	1853	0.806	1494
				4	1	397	2302	0.828	1905	164	867	0.811	703	448	1267	0.646	819	446	1919	0.768	1473
					2	308	1795	0.828	1487	225	1261	0.822	1036	606	1959	0.69	1353	353	1968	0.821	1615
					3	344	1914	0.82	1570	204	972	0.79	768	668	1656	0.597	988	494	2348	0.79	1854
					4	455	2637	0.828	2182	273	1289	0.788	1016	857	2410	0.644	1553	340	1428	0.762	1088
					5	437	2510	0.826	2073	281	1538	0.817	1257	979	1897	0.484	918	443	1544	0.713	1101
					6	403	2378	0.831	1975	333	1180	0.718	847	577	1768	0.674	1191	433	1885	0.77	1452
					7	366	2170	0.831	1804	146	635	0.77	489	322	1314	0.755	992	539	2304	0.766	1765
					8	343	1994	0.828	1651	147	760	0.806	613	418	1702	0.755	1284	366	1797	0.796	1431
		#28-EX#1	2	1	1	187	1121	0.833	934	166	612	0.729	446	232	959	0.758	727	156	823	0.811	667
					2	244	1456	0.833	1212	157	759	0.793	602	300	1369	0.781	1069	349	1454	0.76	1105
					3	260	1520	0.829	1260	148	661	0.777	513	276	1149	0.76	873	292	1436	0.796	1144
					4	244	1457	0.832	1213	173	816	0.788	643	345	1539	0.776	1194	252	1258	0.799	1006
					5	322	1915	0.832	1593	151	790	0.808	639	345	1531	0.775	1186	225	1185	0.81	960
					6	239	1452	0.835	1213	187	831	0.775	644	247	1027	0.76	780	265	1413	0.812	1148
					7	255	1555	0.836	1300	144	723	0.8	579	289	1225	0.764	936	230	1129	0.797	899
					8	223	1311	0.83	1088	120	591	0.798	471	268	933	0.712	665	245	1246	0.804	1001
				2	1	203	1165	0.826	962	135	667	0.797	532	241	849	0.716	608	195	856	0.773	661
					2	277	1611	0.828	1334	122	632	0.808	510	276	1090	0.747	814	242	1237	0.804	995
					3	225	1315	0.829	1090	147	758	0.806	611	619	1446	0.572	827	240	1209	0.802	969
					4	237	1373	0.827	1136	179	940	0.81	761	422	1081	0.61	659	288	1414	0.797	1126
					5	222	1138	0.805	916	156	809	0.807	653	367	1005	0.635	638	210	1064	0.803	854
					6	263	1528	0.828	1265	119	655	0.818	536	427	948	0.549	521	245	1234	0.802	989
					7	242	1394	0.826	1152	139	653	0.787	514	292	1196	0.755	904	202	925	0.782	723
					8	223	1297	0.828	1074	132	582	0.774	450	218	883	0.754	665	175	923	0.81	748
				3	1	205	1217	0.831	1012	134	524	0.744	390	271	964	0.719	693	189	936	0.798	747
					2	232	1408	0.835	1176	174	677	0.742	503	352	1006	0.65	654	211	1085	0.806	874
					3	227	1280	0.822	1053	156	813	0.809	657	266	1378	0.807	1112	258	1252	0.794	994
					4	265	1336	0.802	1071	147	727	0.798	580	494	1406	0.649	912	238	1133	0.79	895
					5	246	1438	0.829	1192	158	827	0.809	669	370	1429	0.741	1059	241	1149	0.791	908
					6	189	1144	0.835	955	149	612	0.756	463	452	1376	0.671	924	219	1132	0.806	913
					7	243	1342	0.819	1099	114	615	0.814	501	419	1299	0.677	880	187	935	0.8	748
					8	204	1175	0.826	971	161	674	0.761	513	371	1192	0.689	821	143	733	0.804	590
		#30-EX#1	3	1	1	220	1343	0.836	1123	147	824	0.821	677	363	1576	0.77	1213	197	1105	0.822	908
					2	230	1377	0.833	1147	192	821	0.766	629	374	1543	0.758	1169	245	1289	0.81	1044
				2	1	280	1713	0.836	1433	185	902	0.795	717	435	1546	0.719	1111	292	1370	0.787	1078
					2	262	1616	0.838	1354	121	669	0.819	548	539	1441	0.626	902	240	1256	0.809	1016
				3	1	278	1791	0.845	1513	168	841	0.8	673	344	1439	0.761	1095	312	1605	0.806	1293
					2	245	1585	0.846	1340	167	862	0.806	695	341	1547	0.779	1206	235	1162	0.798	927
				4	1	213	1329	0.84	1116	157	730	0.785	573					288	1330	0.783	1042
					2	243	1564	0.844	1321	203	890	0.772	687					289	1551	0.813	1262
	Hye In	#34-EX#4	7	1	1	220	1368	0.839	1148	139	717	0.806	578	430	1341	0.679	911	194	882	0.781	688
					2	253	1586	0.84	1333	167	743	0.775	576	451	1452	0.689	1001	193	789	0.756	596
					3	255	1620	0.843	1365	158	944	0.832	786	354	1167	0.696	813	259	1199	0.784	940
					4	293	1822	0.839	1529	310	990	0.687	680	452	1650	0.726	1198	287	1262	0.773	975
					5	220	1157	0.81	937	178	994	0.821	816	572	1642	0.652	1070	239	1126	0.788	887
					6	207	1265	0.837	1058	183	1030	0.823	847	488	1570	0.689	1082	243	1012	0.76	769
					7	251	1462	0.828	1211	150	855	0.825	705	417	1073	0.611	656	242	1096	0.779	854
					8	219	1302	0.832	1083	155	642	0.758	487	282	1017	0.723	735	205	1083	0.81	878
				2	1	198	1228	0.839	1030	119	703	0.831	584	449	1603	0.72	1154	168	796	0.789	628
					2	261	1592	0.836	1331	165	913	0.819	748	475	1470	0.677	995	252	1094	0.77	842
					3	267	1663	0.839	1396	180	949	0.81	769	553	1792	0.691	1239	262	1138	0.77	876
					4	267	1659	0.839	1392	166	779	0.787	613	462	1432	0.677	970	306	1359	0.775	1053
					5	283	1776	0.841	1493	195	1058	0.815	863	563	1883	0.701	1320	283	1358	0.792	1075
					6	281	1734	0.838	1453	143	811	0.824	668	272	1263	0.784	991	257	1143	0.775	886
					7	251	1582	0.842	1331	122	725	0.832	603	381	1131	0.663	750	207	1010	0.795	803
					8	188	1209	0.845	1021	152	679	0.776	527	457	1444	0.684	987	255	1231	0.793	976
		#34-EX#5	8	1	1	179	1066	0.832	887	127	656	0.806	529	296	983	0.699	687	242	1162	0.792	920
					2	197	1184	0.834	987	167	834	0.8	667	469	1531	0.694	1062	242	1084	0.777	842
					3	317	1880	0.832	1563	256	876	0.708	620	586	1791	0.673	1205	280	1327	0.789	1047
					4	233	1403	0.834	1170	214	1078	0.802	864	532	1746	0.695	1214	273	1261	0.783	988
					5	244	1472	0.834	1228	163	963	0.83	800	594	1835	0.677	1241	273	1268	0.784	995
					6	237	1440	0.835	1203	180	998	0.82	818	368	1064	0.655	696	265	1198	0.779	933
					7	175	1038	0.831	863	149	746	0.801	597	502	1430	0.649	928	242	1081	0.776	839
					8	183	1015	0.82	832	131	716	0.818	585	324	1017	0.681	693	237	1008	0.764	771
				2	1	236	1468	0.839	1232	162	748	0.784	586	456	1497	0.695	1041	226	1019	0.778	793
					2	223	1387	0.839	1164	459	764	0.399	305	469	1644	0.715	1175	274	1321	0.793	1047
					3	320	1895	0.831	1575	183	1013	0.819	830	465	1526	0.695	1061	268	1187	0.774	919
					4	247	1558	0.842	1311	196	1013	0.807	817	472	1401	0.663	929	284	1356	0.791	1072
					5	277	1668	0.834	1391	179	938	0.809	759	444	1346	0.67	902	361	1463	0.753	1102
					6	306	1900	0.839	1594	211	928	0.772	717	607	1722	0.647	1115	250	1106	0.774	856
					7	191	1201	0.841	1010	163	919	0.822	756	421	1413	0.702	992	254	816	0.688	562
					8	231	1422	0.837	1191	147	690	0.788	543	368	1250	0.706	882	214	984	0.783	770
		#34-EX#6	9	1	1	234	1427	0.836	1193	108	593	0.819	485	271	835	0.676	564	379	1226	0.691	847
					2	245	1560	0.843	1315	168	854	0.803	686	413	1555	0.734	1142	364	1443	0.748	1079
					3	230	1374	0.833	1144	188	1044	0.82	856	550	1510	0.636	960	372	1719	0.783	1347
					4	267	1664	0.84	1397	176	932	0.811	756	441	1564	0.718	1123	315	1735	0.818	1420
					5	254	1619	0.843	1365	156	888	0.824	732	425	1380	0.692	955	336	1228	0.727	892
					6	298	1828	0.837	1530	177	885	0.8	708	501	1564	0.68	1063	253	1297	0.805	1044
					7	211	1264	0.833	1053	150	785	0.809	635	357	1380	0.741	1023	262	1336	0.804	1074
					8	205	1212	0.831	1007	130	541	0.759	411	394	1315	0.7	921	273	1163	0.765	890
				2	1	269	1645	0.837	1376	145	693	0.79	548	315	1130	0.721	815	237	957	0.753	720
					2	210	1220	0.828	1010	139	741	0.813	602	402	1411	0.715	1009	273	1312	0.792	1039
					3	229	1342	0.829	1113	180	873	0.794	693	534	1582	0.662	1048	360	1100	0.673	740
					4	347	2073	0.833	1726	183	1047	0.826	864	519	1767	0.706	1248	349	1470	0.763	1121
					5	286	1740	0.836	1454	165	897	0.816	732	523	1620	0.677	1097	304	1219	0.751	915
					6	256	1518	0.832	1262	289	808	0.642	519	344	1253	0.725	909	240	1132	0.788	892
					7	287	1771	0.838	1484	132	761	0.827	629	366	1207	0.697	841	235	1008	0.767	773
					8	200	1201	0.833	1001	140	820	0.83	680	437	1360	0.678	923	202	698	0.71	496
[truncated: 19 more columns]

## Sheet: Fig 3a,c,d,e
Figure 3a. Candidate Genes identified by eGWAS analysis						Figure 3c. Total chlorophyll content in Col-0, pht4;4, vtc4, and PHT4;4-CL grown under +Fe+P, -Fe+P, -Fe-P, or -Fe+P+AsA														Figure 3d. Relative mRNA abundance of VTC genes								Figure 3e. Total ascorbic acid (AsA) content in Col-0, pht4;4, vtc4, and PHT4;4-CL plants grown for 7 days on +Fe+P media and transferred to +Fe+P, -Fe+P or -Fe-P media for 52h
Chromosome	SNP Postion	Score	Genes			Genotype		Experiement	Growth condition	Genotype	Chlorophyll content	Genotype	Chlorophyll content	Genotype	Chlorophyll content	Genotype	Chlorophyll content			Plant Species	Genotype	Growth condition	VTC1	VTC2	VTC4			Plant Species	Genotype	Growth condition	Experiement	Ascorbic acid content	Genotype	Growth condition	Experiement	Ascorbic acid content	Genotype	Growth condition	Experiement	Ascorbic acid content	Genotype	Growth condition	Experiement	Ascorbic acid content
Chr1	152345	6.50	AT1G01410, AT1G01420, AT1G01430, AT1G01440, AT1G01450			Arabidopsis thaliana		1	+Fe+P	Col-0	1.38	pht4;4	1.28	pht4;4-CL	1.26	vtc4	1.41			Arabidopsis thaliana	Col-0	+Fe+P	1	1.00053	1.04226			Arabidopsis thaliana	Col-0	+Fe+P	1	2.3715	pht4;4	+Fe+P	1	2.658	pht4;4-CL	+Fe+P	1	2.57933	vtc4	+Fe+P	1	1.6614
Chr1	2641960	6.60	AT1G08340, AT1G08350, AT1G08360, AT1G08370,AT1G08380, AT1G08390, AT1G08400, AT1G08410, AT1G08420			Arabidopsis thaliana		1	+Fe+P	Col-0	1.18	pht4;4	1.39	pht4;4-CL	1.22	vtc4	1.01			Arabidopsis thaliana	Col-0	+Fe+P	0.972459	1.0041	1.00957			Arabidopsis thaliana	Col-0	+Fe+P	1	2.47838	pht4;4	+Fe+P	1	2.27215	pht4;4-CL	+Fe+P	1	2.54202	vtc4	+Fe+P	1	1.8666
Chr1	4788329	10.25	AT1G13580, AT1G13590, AT1G13600, AT1G13605, AT1G13607, AT1G13608, AT1G13609, AT1G13610			Arabidopsis thaliana		1	+Fe+P	Col-0	1.09	pht4;4	1.10	pht4;4-CL	1.52	vtc4	1.57			Arabidopsis thaliana	Col-0	+Fe+P	1.02983	0.999071	0.996516			Arabidopsis thaliana	Col-0	+Fe+P	1	2.44462	pht4;4	+Fe+P	1	2.29886	pht4;4-CL	+Fe+P	1	2.39368	vtc4	+Fe+P	1	1.81252
Chr1	6673628	8.05	AT1G19270, AT1G19280, AT1G19290, AT1G19300, AT1G19310, AT1G19320, AT1G19330, AT1G19340			Arabidopsis thaliana		1	+Fe+P	Col-0	1.50	pht4;4	1.01	pht4;4-CL	0.96	vtc4	1.39			Arabidopsis thaliana	Col-0	+Fe+P	1	0.997588	0.998831			Arabidopsis thaliana	Col-0	+Fe+P	1	2.421	pht4;4	+Fe+P	1	2.41763	pht4;4-CL	+Fe+P	1	2.30387	vtc4	+Fe+P	1	1.863
Chr1	9199104	6.18	AT1G26950, AT1G26600, AT1G26610, AT1G26620, AT1G26630, AT1G26640			Arabidopsis thaliana		1	+Fe+P	Col-0	1.24	pht4;4	1.32	pht4;4-CL	1.24	vtc4	1.50			Arabidopsis thaliana	Col-0	+Fe+P	1.09056	1.00537	0.980664			Arabidopsis thaliana	Col-0	+Fe+P	1	2.547	pht4;4	+Fe+P	1	2.385	pht4;4-CL	+Fe+P	1	2.53864	vtc4	+Fe+P	1	1.8336
Chr1	10361067	6.08	AT1G29630, AT1G29640			Arabidopsis thaliana		1	+Fe+P	Col-0	1.29	pht4;4	1.16	pht4;4-CL	1.35	vtc4	0.99			Arabidopsis thaliana	Col-0	+Fe+P	1.00642	0.999638	1			Arabidopsis thaliana	Col-0	+Fe+P	1	2.48625	pht4;4	+Fe+P	1	2.407	pht4;4-CL	+Fe+P	1	2.4705	vtc4	+Fe+P	1	1.94205
Chr1	12653693	7.46	AT1G34550, AT1G34560, AT1G34570, AT1G34575			Arabidopsis thaliana		2	+Fe+P	Col-0	1.41	pht4;4	1.22	pht4;4-CL	1.10	vtc4	1.19			Arabidopsis thaliana	Col-0	-Fe+P	1.06437	0.922316	0.602904			Arabidopsis thaliana	Col-0	+Fe+P	1	3.20962	pht4;4	+Fe+P	1	2.475	pht4;4-CL	+Fe+P	1	2.4045	vtc4	+Fe+P	1	1.68053
Chr1	14708183	6.04	AT1G39060, AT1G39070			Arabidopsis thaliana		2	+Fe+P	Col-0	1.47	pht4;4	1.18	pht4;4-CL	1.48	vtc4	1.01			Arabidopsis thaliana	Col-0	-Fe+P	0.773782	1.03766	0.547147			Arabidopsis thaliana	Col-0	+Fe+P	2	2.61	pht4;4	+Fe+P	2	2.62687	pht4;4-CL	+Fe+P	2	2.49995	vtc4	+Fe+P	2	1.7154
Chr1	16086322	6.44	NA			Arabidopsis thaliana		2	+Fe+P	Col-0	1.49	pht4;4	1.05	pht4;4-CL	1.36	vtc4	1.16			Arabidopsis thaliana	Col-0	-Fe+P	0.933033	0.908704	0.646176			Arabidopsis thaliana	Col-0	+Fe+P	2	2.43337	pht4;4	+Fe+P	2	2.627	pht4;4-CL	+Fe+P	2	2.44841	vtc4	+Fe+P	2	1.6884
Chr1	17029627	6.52	AT1G45015, AT1G45050, AT1G45063			Arabidopsis thaliana		2	+Fe+P	Col-0	1.27	pht4;4	1.26	pht4;4-CL	1.319	vtc4	1.00			Arabidopsis thaliana	Col-0	-Fe+P	0.825199	0.999228	0.467149			Arabidopsis thaliana	Col-0	+Fe+P	2	2.448	pht4;4	+Fe+P	2	2.3768	pht4;4-CL	+Fe+P	2	2.5095	vtc4	+Fe+P	2	1.845
Chr1	21456047	8.07	AT1G58025, AT1G58030			Arabidopsis thaliana		2	+Fe+P	Col-0	1.42	pht4;4	1.19	pht4;4-CL	1.58	vtc4	0.99			Arabidopsis thaliana	Col-0	-Fe+P	0.995921	0.862699	0.544274			Arabidopsis thaliana	Col-0	+Fe+P	2	2.46375	pht4;4	+Fe+P	2	2.586	pht4;4-CL	+Fe+P	2	2.6109	vtc4	+Fe+P	2	1.7145
Chr1	29462029	6.29	AT1G78300			Arabidopsis thaliana		3	+Fe+P	Col-0	1.04	pht4;4	1.09	pht4;4-CL	1.04	vtc4	1.02			Arabidopsis thaliana	Col-0	-Fe+P	0.962987	0.896978	0.545294			Arabidopsis thaliana	Col-0	+Fe+P	2	2.38388	pht4;4	+Fe+P	2	2.36475	pht4;4-CL	+Fe+P	2	2.5992	vtc4	+Fe+P	2	1.8225
Chr2	136901	7.10	AT2G01260, AT2G01270, AT2G01275, AT2G01280			Arabidopsis thaliana		3	+Fe+P	Col-0	1.34	pht4;4	1.43	pht4;4-CL	1.34	vtc4	1.01			Arabidopsis thaliana	Col-0	-Fe-P	2.05623	1.69741	2.63902			Arabidopsis thaliana	Col-0	+Fe+P	2	2.48738	pht4;4	+Fe+P	2	2.331	pht4;4-CL	+Fe+P	2	2.59062	vtc4	+Fe+P	2	1.8333
Chr2	1981531	8.30	AT2G05400, AT2G05410, AT5G05420, AT2G05430			Arabidopsis thaliana		3	+Fe+P	Col-0	1.39	pht4;4	1.04	pht4;4-CL	1.46	vtc4	1.28			Arabidopsis thaliana	Col-0	-Fe-P	2	1.25122	2.8481			Arabidopsis thaliana	Col-0	+Fe+P	3	2.81475	pht4;4	+Fe+P	3	2.408	pht4;4-CL	+Fe+P	3	2.5686	vtc4	+Fe+P	3	1.89
Chr2	3953567	7.64	NA			Arabidopsis thaliana		3	+Fe+P	Col-0	1.17	pht4;4	1.32	pht4;4-CL	1.19	vtc4	1.29			Arabidopsis thaliana	Col-0	-Fe-P	1.68179	1.44727	3.63008			Arabidopsis thaliana	Col-0	+Fe+P	3	2.4525	pht4;4	+Fe+P	3	2.519	pht4;4-CL	+Fe+P	3	2.50186	vtc4	+Fe+P	3	1.8774
Chr2	4493712	11.48	NA			Arabidopsis thaliana		3	+Fe+P	Col-0	1.12	pht4;4	1.28	pht4;4-CL	1.60	vtc4	1.15			Arabidopsis thaliana	Col-0	-Fe-P	1.9323	1.42605	3.52819			Arabidopsis thaliana	Col-0	+Fe+P	3	2.63925	pht4;4	+Fe+P	3	2.36285	pht4;4-CL	+Fe+P	3	2.55245	vtc4	+Fe+P	3	1.8261
Chr2	4792246	7.04	AT2G11851, AT2G11890			Arabidopsis thaliana		1	-Fe+P	Col-0	0.51	pht4;4	0.39	pht4;4-CL	0.51	vtc4	0.31			Arabidopsis thaliana	Col-0	-Fe-P	1.97164	1.44582	2.55491			Arabidopsis thaliana	Col-0	+Fe+P	3	2.72812	pht4;4	+Fe+P	3	2.425	pht4;4-CL	+Fe+P	3	2.53241	vtc4	+Fe+P	3	1.83967
Chr2	7749375	7.65	AT2G17770, AT2G17780, AT2G17785, AT2G17787, AT2G17790			Arabidopsis thaliana		1	-Fe+P	Col-0	0.53	pht4;4	0.42	pht4;4-CL	0.53	vtc4	0.28			Arabidopsis thaliana	Col-0	-Fe-P	1.92405	1.42158	2.99588			Arabidopsis thaliana	Col-0	+Fe+P	3	2.70788	pht4;4	+Fe+P	3	2.323	pht4;4-CL	+Fe+P	3	2.40545	vtc4	+Fe+P	3	1.54185
Chr2	10014870	7.33	AT2G23470, AT2G23510, AT2G23520, AT2G23530			Arabidopsis thaliana		1	-Fe+P	Col-0	0.39	pht4;4	0.35	pht4;4-CL	0.39	vtc4	0.21											Arabidopsis thaliana	Col-0	+Fe+P	3	2.56263	pht4;4	+Fe+P	3	2.49235	pht4;4-CL	+Fe+P	3	2.60963	vtc4	+Fe+P	3	1.75216
Chr3	12948675	7.08	NA			Arabidopsis thaliana		1	-Fe+P	Col-0	0.56	pht4;4	0.33	pht4;4-CL	0.56	vtc4	0.30											Arabidopsis thaliana	Col-0	-Fe+P	1	1.608	pht4;4	-Fe+P	1	1.5633	pht4;4-CL	-Fe+P	1	1.5255	vtc4	-Fe+P	1	1.6011
Chr3	14849244	7.25	AT3G42723, AT3G42725			Arabidopsis thaliana		1	-Fe+P	Col-0	0.44	pht4;4	0.40	pht4;4-CL	0.44	vtc4	0.24											Arabidopsis thaliana	Col-0	-Fe+P	1	1.6896	pht4;4	-Fe+P	1	1.5291	pht4;4-CL	-Fe+P	1	1.5975	vtc4	-Fe+P	1	1.6641
Chr3	15401218	7.79	AT3G34370, AT3G34480, AT3G34490, AT3G34500, AT3G34503, AT3G34505, AT3G34520			Arabidopsis thaliana		1	-Fe+P	Col-0	0.35	pht4;4	0.31	pht4;4-CL	0.35	vtc4	0.19											Arabidopsis thaliana	Col-0	-Fe+P	1	1.6864	pht4;4	-Fe+P	1	1.5372	pht4;4-CL	-Fe+P	1	1.5705	vtc4	-Fe+P	1	1.6434
Chr4	171674	7.26	AT4G00370, AT4G00380, AT4G00390, AT4G00400			Arabidopsis thaliana		2	-Fe+P	Col-0	0.40	pht4;4	0.37	pht4;4-CL	0.40	vtc4	0.21											Arabidopsis thaliana	Col-0	-Fe+P	1	1.6584	pht4;4	-Fe+P	1	1.70415	pht4;4-CL	-Fe+P	1	1.5579	vtc4	-Fe+P	1	1.6866
Chr4	1673882	7.66	NA			Arabidopsis thaliana		2	-Fe+P	Col-0	0.49	pht4;4	0.37	pht4;4-CL	0.49	vtc4	0.27											Arabidopsis thaliana	Col-0	-Fe+P	1	1.7264	pht4;4	-Fe+P	1	1.5885	pht4;4-CL	-Fe+P	1	1.7775	vtc4	-Fe+P	1	1.8063
Chr4	1888066	7.59	AT4G03940, AT4G03945, AT4G03950, AT4G03960, AT4G03965			Arabidopsis thaliana		2	-Fe+P	Col-0	0.42	pht4;4	0.43	pht4;4-CL	0.55	vtc4	0.44											Arabidopsis thaliana	Col-0	-Fe+P	1	1.6608	pht4;4	-Fe+P	1	1.5102	pht4;4-CL	-Fe+P	1	1.6407	vtc4	-Fe+P	1	1.6686
Chr4	3280365	7.73	AT4G06526, AT4G06534, AT4G06536			Arabidopsis thaliana		2	-Fe+P	Col-0	0.40	pht4;4	0.50	pht4;4-CL	0.57	vtc4	0.39											Arabidopsis thaliana	Col-0	-Fe+P	1	1.7592	pht4;4	-Fe+P	1	1.6011	pht4;4-CL	-Fe+P	1	1.73016	vtc4	-Fe+P	1	1.6968
Chr4	7130478	6.38	AT4G11830, AT4G11840, AT4G11845, AT4G11850, AT4G11860			Arabidopsis thaliana		2	-Fe+P	Col-0	0.35	pht4;4	0.50	pht4;4-CL	0.43	vtc4	0.42											Arabidopsis thaliana	Col-0	-Fe+P	2	1.7432	pht4;4	-Fe+P	2	1.6461	pht4;4-CL	-Fe+P	2	1.6902	vtc4	-Fe+P	2	1.7532
Chr4	7714037	6.21	AT4G13266, AT4G13261, AT4G13263, AT4G13260			Arabidopsis thaliana		3	-Fe+P	Col-0	0.51	pht4;4	0.45	pht4;4-CL	0.61	vtc4	0.31											Arabidopsis thaliana	Col-0	-Fe+P	2	1.7384	pht4;4	-Fe+P	2	1.5516	pht4;4-CL	-Fe+P	2	1.5867	vtc4	-Fe+P	2	1.6506
Chr4	7844058	6.38	AT4G13480, AT4G13490			Arabidopsis thaliana		3	-Fe+P	Col-0	0.53	pht4;4	0.40	pht4;4-CL	0.48	vtc4	0.39											Arabidopsis thaliana	Col-0	-Fe+P	2	1.716	pht4;4	-Fe+P	2	1.6029	pht4;4-CL	-Fe+P	2	1.5723	vtc4	-Fe+P	2	1.6803
Chr4	8454964	6.29	AT4G14730, AT4G14740, AT4G14746, AT4G14750			Arabidopsis thaliana		3	-Fe+P	Col-0	0.44	pht4;4	0.50	pht4;4-CL	0.38	vtc4	0.40											Arabidopsis thaliana	Col-0	-Fe+P	2	1.656	pht4;4	-Fe+P	2	1.6281	pht4;4-CL	-Fe+P	2	1.6047	vtc4	-Fe+P	2	1.674
Chr4	9387162	7.78	AT4G16660, AT4G16670, AT4G16680, AT4G16690, AT4G16695, AT4G16700, AT4G16710			Arabidopsis thaliana		3	-Fe+P	Col-0	0.42	pht4;4	0.36	pht4;4-CL	0.43	vtc4	0.44											Arabidopsis thaliana	Col-0	-Fe+P	2	1.6464	pht4;4	-Fe+P	2	1.59165	pht4;4-CL	-Fe+P	2	1.5291	vtc4	-Fe+P	2	1.6299
Chr4	10938412	7.71	AT4G20230, AT4G20240, AT4G20250, AT4G20260			Arabidopsis thaliana		3	-Fe+P	Col-0	0.36	pht4;4	0.47	pht4;4-CL	0.53	vtc4	0.46											Arabidopsis thaliana	Col-0	-Fe+P	2	1.7536	pht4;4	-Fe+P	2	1.6434	pht4;4-CL	-Fe+P	2	1.6596	vtc4	-Fe+P	2	1.6938
Chr4	14151532	6.48	AT4G28640, AT4G28650, AT4G28660, AT4G28670, AT4G28680			Arabidopsis thaliana		1	-Fe-P	Col-0	1.38	pht4;4	0.36	pht4;4-CL	0.84	vtc4	0.62											Arabidopsis thaliana	Col-0	-Fe+P	3	1.6224	pht4;4	-Fe+P	3	1.6905	pht4;4-CL	-Fe+P	3	1.7416	vtc4	-Fe+P	3	1.9251
Chr5	1444467	6.49	AT5G04895, AT5G04900, AT5G049010, AT5G04920, AT5G04930, AT5G04933, AT5G04937			Arabidopsis thaliana		1	-Fe-P	Col-0	0.91	pht4;4	0.42	pht4;4-CL	0.85	vtc4	0.62											Arabidopsis thaliana	Col-0	-Fe+P	3	1.6568	pht4;4	-Fe+P	3	1.7283	pht4;4-CL	-Fe+P	3	1.6191	vtc4	-Fe+P	3	1.7046
Chr5	12744051	8.39	NA			Arabidopsis thaliana		1	-Fe-P	Col-0	1.23	pht4;4	0.40	pht4;4-CL	0.85	vtc4	0.58											Arabidopsis thaliana	Col-0	-Fe+P	3	1.7784	pht4;4	-Fe+P	3	1.6434	pht4;4-CL	-Fe+P	3	1.773	vtc4	-Fe+P	3	1.8414
Chr5	17492802	6.97	AT5G43518, AT5G43520, AT5G43525, AT5G43530, AT5G43540, AT5G43550			Arabidopsis thaliana		1	-Fe-P	Col-0	1.26	pht4;4	0.35	pht4;4-CL	0.82	vtc4	0.60											Arabidopsis thaliana	Col-0	-Fe+P	3	1.7856	pht4;4	-Fe+P	3	1.6497	pht4;4-CL	-Fe+P	3	1.926	vtc4	-Fe+P	3	1.9035
Chr5	18882437	8.53	AT5G46520, AT5G46530, AT5G46540, AT5G46550, AT5G46560			Arabidopsis thaliana		1	-Fe-P	Col-0	1.36	pht4;4	0.51	pht4;4-CL	0.91	vtc4	0.60											Arabidopsis thaliana	Col-0	-Fe+P	3	1.7752	pht4;4	-Fe+P	3	1.6596	pht4;4-CL	-Fe+P	3	1.899	vtc4	-Fe+P	3	1.8298
Chr5	19674670	7.26	AT5G48520, AT5G48530, AT5G48540, AT5G48543, AT5G48545, AT5G48550			Arabidopsis thaliana		1	-Fe-P	Col-0	1.18	pht4;4	0.53	pht4;4-CL	1.02	vtc4	0.62											Arabidopsis thaliana	Col-0	-Fe+P	3	1.70338	pht4;4	-Fe+P	3	1.54475	pht4;4-CL	-Fe+P	3	1.66673	vtc4	-Fe+P	3	1.78115
						Arabidopsis thaliana		2	-Fe-P	Col-0	1.10	pht4;4	0.44	pht4;4-CL	0.99	vtc4	0.63											Arabidopsis thaliana	Col-0	-Fe-P	1	2.45602	pht4;4	-Fe-P	1	2.1666	pht4;4-CL	-Fe-P	1	2.53792	vtc4	-Fe-P	1	1.5756
						Arabidopsis thaliana		2	-Fe-P	Col-0	1.00	pht4;4	0.42	pht4;4-CL	0.89	vtc4	0.66											Arabidopsis thaliana	Col-0	-Fe-P	1	2.5872	pht4;4	-Fe-P	1	2.25975	pht4;4-CL	-Fe-P	1	2.30393	vtc4	-Fe-P	1	1.5714
						Arabidopsis thaliana		2	-Fe-P	Col-0	1.36	pht4;4	0.39	pht4;4-CL	0.91	vtc4	0.65											Arabidopsis thaliana	Col-0	-Fe-P	1	2.5235	pht4;4	-Fe-P	1	2.48625	pht4;4-CL	-Fe-P	1	2.50868	vtc4	-Fe-P	1	1.5696
						Arabidopsis thaliana		2	-Fe-P	Col-0	1.20	pht4;4	0.45	pht4;4-CL	0.91	vtc4	0.60											Arabidopsis thaliana	Col-0	-Fe-P	1	2.488	pht4;4	-Fe-P	1	2.55	pht4;4-CL	-Fe-P	1	2.6715	vtc4	-Fe-P	1	1.5642
						Arabidopsis thaliana		2	-Fe-P	Col-0	1.28	pht4;4	0.43	pht4;4-CL	1.09	vtc4	0.61											Arabidopsis thaliana	Col-0	-Fe-P	1	2.689	pht4;4	-Fe-P	1	2.5209	pht4;4-CL	-Fe-P	1	2.4723	vtc4	-Fe-P	1	1.761
						Arabidopsis thaliana		3	-Fe-P	Col-0	1.18	pht4;4	0.38	pht4;4-CL	0.89	vtc4	0.63											Arabidopsis thaliana	Col-0	-Fe-P	1	2.4552	pht4;4	-Fe-P	1	2.5587	pht4;4-CL	-Fe-P	1	2.4714	vtc4	-Fe-P	1	1.7724
						Arabidopsis thaliana		3	-Fe-P	Col-0	1.18	pht4;4	0.55	pht4;4-CL	0.99	vtc4	0.61											Arabidopsis thaliana	Col-0	-Fe-P	1	2.5947	pht4;4	-Fe-P	1	2.6037	pht4;4-CL	-Fe-P	1	2.65477	vtc4	-Fe-P	1	1.84518
						Arabidopsis thaliana		3	-Fe-P	Col-0	1.18	pht4;4	0.57	pht4;4-CL	1.10	vtc4	0.63											Arabidopsis thaliana	Col-0	-Fe-P	2	2.42409	pht4;4	-Fe-P	2	2.6289	pht4;4-CL	-Fe-P	2	2.4183	vtc4	-Fe-P	2	1.7226
						Arabidopsis thaliana		3	-Fe-P	Col-0	1.23	pht4;4	0.47	pht4;4-CL	1.07	vtc4	0.62											Arabidopsis thaliana	Col-0	-Fe-P	2	2.52309	pht4;4	-Fe-P	2	2.4045	pht4;4-CL	-Fe-P	2	2.57233	vtc4	-Fe-P	2	1.668
						Arabidopsis thaliana		3	-Fe-P	Col-0	1.11	pht4;4	0.45	pht4;4-CL	0.96	vtc4	0.66											Arabidopsis thaliana	Col-0	-Fe-P	2	2.52591	pht4;4	-Fe-P	2	2.444	pht4;4-CL	-Fe-P	2	2.42979	vtc4	-Fe-P	2	1.6392
						Arabidopsis thaliana		1	-Fe+P+AsA	Col-0	1.00	pht4;4	0.43	pht4;4-CL	1.28	vtc4	1.30											Arabidopsis thaliana	Col-0	-Fe-P	2	2.50611	pht4;4	-Fe-P	2	2.685	pht4;4-CL	-Fe-P	2	2.39044	vtc4	-Fe-P	2	1.6278
						Arabidopsis thaliana		1	-Fe+P+AsA	Col-0	1.33	pht4;4	0.50	pht4;4-CL	1.30	vtc4	1.19											Arabidopsis thaliana	Col-0	-Fe-P	2	2.61266	pht4;4	-Fe-P	2	2.677	pht4;4-CL	-Fe-P	2	2.51576	vtc4	-Fe-P	2	1.5564
						Arabidopsis thaliana		1	-Fe+P+AsA	Col-0	1.38	pht4;4	0.50	pht4;4-CL	1.11	vtc4	1.34											Arabidopsis thaliana	Col-0	-Fe-P	2	2.52248	pht4;4	-Fe-P	2	2.17043	pht4;4-CL	-Fe-P	2	2.49815	vtc4	-Fe-P	2	1.6662
						Arabidopsis thaliana		1	-Fe+P+AsA	Col-0	1.09	pht4;4	0.45	pht4;4-CL	1.12	vtc4	1.19											Arabidopsis thaliana	Col-0	-Fe-P	3	2.44431	pht4;4	-Fe-P	3	2.304	pht4;4-CL	-Fe-P	3	2.43999	vtc4	-Fe-P	3	1.8858
						Arabidopsis thaliana		1	-Fe+P+AsA	Col-0	1.19	pht4;4	0.40	pht4;4-CL	1.30	vtc4	1.29											Arabidopsis thaliana	Col-0	-Fe-P	3	2.50071	pht4;4	-Fe-P	3	2.502	pht4;4-CL	-Fe-P	3	2.20497	vtc4	-Fe-P	3	1.6842
						Arabidopsis thaliana		1	-Fe+P+AsA	Col-0	1.31	pht4;4	0.50	pht4;4-CL	1.42	vtc4	1.29											Arabidopsis thaliana	Col-0	-Fe-P	3	2.6205	pht4;4	-Fe-P	3	2.484	pht4;4-CL	-Fe-P	3	2.5116	vtc4	-Fe-P	3	1.7748
						Arabidopsis thaliana		2	-Fe+P+AsA	Col-0	1.28	pht4;4	0.36	pht4;4-CL	1.19	vtc4	1.30											Arabidopsis thaliana	Col-0	-Fe-P	3	2.661	pht4;4	-Fe-P	3	2.44013	pht4;4-CL	-Fe-P	3	2.5197	vtc4	-Fe-P	3	2.0298
						Arabidopsis thaliana		2	-Fe+P+AsA	Col-0	1.18	pht4;4	0.47	pht4;4-CL	1.28	vtc4	1.31											Arabidopsis thaliana	Col-0	-Fe-P	3	2.712	pht4;4	-Fe-P	3	2.34112	pht4;4-CL	-Fe-P	3	2.49025	vtc4	-Fe-P	3	2.0154
						Arabidopsis thaliana		2	-Fe+P+AsA	Col-0	1.09	pht4;4	0.47	pht4;4-CL	1.38	vtc4	1.00											Arabidopsis thaliana	Col-0	-Fe-P	3	2.74463	pht4;4	-Fe-P	3	2.53641	pht4;4-CL	-Fe-P	3	2.64481	vtc4	-Fe-P	3	1.7364
						Arabidopsis thaliana		2	-Fe+P+AsA	Col-0	1.30	pht4;4	0.54	pht4;4-CL	1.28	vtc4	1.10
						Arabidopsis thaliana		2	-Fe+P+AsA	Col-0	1.35	pht4;4	0.54	pht4;4-CL	1.20	vtc4	1.24
						Arabidopsis thaliana		3	-Fe+P+AsA	Col-0	1.39	pht4;4	0.49	pht4;4-CL	1.21	vtc4	1.16
						Arabidopsis thaliana		3	-Fe+P+AsA	Col-0	1.29	pht4;4	0.44	pht4;4-CL	1.09	vtc4	1.10
						Arabidopsis thaliana		3	-Fe+P+AsA	Col-0	1.26	pht4;4	0.54	pht4;4-CL	1.11	vtc4	1.14
						Arabidopsis thaliana		3	-Fe+P+AsA	Col-0	1.38	pht4;4	0.39	pht4;4-CL	1.29	vtc4	1.31
						Arabidopsis thaliana		3	-Fe+P+AsA	Col-0	1.27	pht4;4	0.51	pht4;4-CL	1.06	vtc4	1.19

## Sheet: Fig 4b,c,f,g
			Figure 4b. Relative mRNA abundance of bZIP58 in shoots of Col-0 plants grown for 7 days on +Fe+P and transferred to +Fe+P, -Fe+P, -Fe-P or -Fe-P+H2O2 for 76h																						Figure 4c. Relative mRNA abundance of VTC4 in the shoots of Col-0 and bzip58 mutants grown in the presence of +Fe+P for 7 days and transferred to +Fe+P, -Fe+P, or -Fe-P for 76h					Figure 4f. Total chlorophyll content in Col-0, bzip58, and bZIP58-CL plants grown for 7 days in +Fe+P and transferred to +Fe+P, -Fe+P, -Fe-P or -Fe+P+AsA for 7 days.											Figure 4g. Accumulation of H2O2 (a type of ROS) in shoots of Col-0, pht4;4 and bzip58 plants grown for 7 days in +Fe+P and transferred to +Fe+P, -Fe+P, or -Fe-P for 52h
Plant Species	Genotype	Growth condition	gene expression	Genotype	Growth condition	gene expression	Genotype	Growth condition	gene expression		Species	Growth condition	AGI	Genotype	Relative mRNA	Genotype	Relative mRNA	Genotype	Relative mRNA		Species	Growth condition	bZIP58 expression		Species	Genotype	Growth Condition	VTC4 expression		Species		Experience	Growth condition	Genotype	Chl content	Genotype	Chl content	Genotype	Chl content		Species		Experience	Growth condition	Genotype	ROS	Genotype	ROS	Genotype
Arabidopsis thaliana	Col-0	+Fe+P	1.36604	pht4;4	+Fe+P	0.965936	bzip58	+Fe+P	0.386891		Arabidopsis thaliana	+Fe+P	AT5G47550	Col-0	1.5265	pht4;4	1.0794	bzip58	0.47189		Arabidopsis thaliana	+Fe+P	0.994467		Arabidopsis thaliana	Col-0	+Fe+P	0.995341		Arabidopsis thaliana		1	+Fe+P	Col-0	1.30873	bzip58	0.64922	bzip58-CL	1.15332		Arabidopsis thaliana		1	+Fe+P	Col-0	78	pht4;4	79.6	bzip58
Arabidopsis thaliana	Col-0	+Fe+P	1.16473	pht4;4	+Fe+P	0.882703	bzip58	+Fe+P	0.913831		Arabidopsis thaliana	+Fe+P	AT3G46780	Col-0	1.20858	pht4;4	0.915934	bzip58	0.295661		Arabidopsis thaliana	+Fe+P	1.01485		Arabidopsis thaliana	Col-0	+Fe+P	1.01109		Arabidopsis thaliana		1	+Fe+P	Col-0	1.29148	bzip58	0.686664	bzip58-CL	1.11073		Arabidopsis thaliana		1	+Fe+P	Col-0	82.95	pht4;4	83.68	bzip58
Arabidopsis thaliana	Col-0	+Fe+P	1.05702	pht4;4	+Fe+P	0.952638	bzip58	+Fe+P	0.768438		Arabidopsis thaliana	+Fe+P	AT3G21470	Col-0	0.874334	pht4;4	0.787994	bzip58	0.711228		Arabidopsis thaliana	+Fe+P	1.0163		Arabidopsis thaliana	Col-0	+Fe+P	0.998545		Arabidopsis thaliana		1	+Fe+P	Col-0	1.27427	bzip58	0.680718	bzip58-CL	1.1225		Arabidopsis thaliana		1	+Fe+P	Col-0	83.81	pht4;4	81.84	bzip58
Arabidopsis thaliana	Col-0	+Fe+P	2.21914	pht4;4	+Fe+P	1.27456	bzip58	+Fe+P	1.49485		Arabidopsis thaliana	+Fe+P	AT1G76800	Col-0	2.28771	pht4;4	1.31394	bzip58	1.19833		Arabidopsis thaliana	+Fe+P	1.04483		Arabidopsis thaliana	Col-0	+Fe+P	1.01241		Arabidopsis thaliana		1	+Fe+P	Col-0	1.27999	bzip58	0.703205	bzip58-CL	1.11143		Arabidopsis thaliana		1	+Fe+P	Col-0	82.54	pht4;4	81.4	bzip58
Arabidopsis thaliana	Col-0	+Fe+P	1.39474	pht4;4	+Fe+P	0.907519	bzip58	+Fe+P	0.747425		Arabidopsis thaliana	+Fe+P	AT5G52570	Col-0	1.46243	pht4;4	0.951559	bzip58	1.39551		Arabidopsis thaliana	+Fe+P	0.94257		Arabidopsis thaliana	Col-0	+Fe+P	1.00482		Arabidopsis thaliana		2	+Fe+P	Col-0	1.282	bzip58	0.633478	bzip58-CL	1.07368		Arabidopsis thaliana		1	+Fe+P	Col-0	92.66	pht4;4	87.16	bzip58
Arabidopsis thaliana	Col-0	+Fe+P	2.01391	pht4;4	+Fe+P	1.1487	bzip58	+Fe+P	1.40444		Arabidopsis thaliana	+Fe+P	AT5G39530	Col-0	2.87875	pht4;4	1.64198	bzip58	1.9927		Arabidopsis thaliana	-Fe+P	0.0896222		Arabidopsis thaliana	Col-0	-Fe+P	0.543244		Arabidopsis thaliana		2	+Fe+P	Col-0	1.26964	bzip58	0.69868	bzip58-CL	1.1222		Arabidopsis thaliana		1	+Fe+P	Col-0	90.22	pht4;4	85.04	bzip58
Arabidopsis thaliana	Col-0	+Fe+P	1.33793	pht4;4	+Fe+P	1.10191	bzip58	+Fe+P	0.432269		Arabidopsis thaliana	+Fe+P	AT5G01530	Col-0	1.34738	pht4;4	1.10969	bzip58	0.32626		Arabidopsis thaliana	-Fe+P	0.0220676		Arabidopsis thaliana	Col-0	-Fe+P	0.531259		Arabidopsis thaliana		2	+Fe+P	Col-0	1.25306	bzip58	0.625806	bzip58-CL	1.13904		Arabidopsis thaliana		1	+Fe+P	Col-0	77.06	pht4;4	82.56	bzip58
Arabidopsis thaliana	Col-0	+Fe+P	1.82766	pht4;4	+Fe+P	1.01396	bzip58	+Fe+P	0.363493		Arabidopsis thaliana	+Fe+P	AT2G40230	Col-0	1.29784	pht4;4	0.72002	bzip58	0.395798		Arabidopsis thaliana	-Fe+P	0.015822		Arabidopsis thaliana	Col-0	-Fe+P	0.517632		Arabidopsis thaliana		2	+Fe+P	Col-0	1.23585	bzip58	0.687621	bzip58-CL	1.22577		Arabidopsis thaliana		1	+Fe+P	Col-0	87.13	pht4;4	86.8	bzip58
Arabidopsis thaliana	Col-0	+Fe+P	2	pht4;4	+Fe+P	1.29235	bzip58	+Fe+P	0.386891		Arabidopsis thaliana	+Fe+P	AT1G06980	Col-0	2.77226	pht4;4	1.79137	bzip58	0.363725		Arabidopsis thaliana	-Fe-P	1.09309		Arabidopsis thaliana	Col-0	-Fe-P	2.62769		Arabidopsis thaliana		3	+Fe+P	Col-0	1.24156	bzip58	0.619286	bzip58-CL	1.15212		Arabidopsis thaliana		1	+Fe+P	Col-0	87.09	pht4;4	81.24	bzip58
Arabidopsis thaliana	Col-0	+Fe+P	1.27456	pht4;4	+Fe+P	1.26576	bzip58	+Fe+P	0.348686		Arabidopsis thaliana	+Fe+P	AT2G44940	Col-0	1.0229	pht4;4	1.01584	bzip58	0.268462		Arabidopsis thaliana	-Fe-P	0.959264		Arabidopsis thaliana	Col-0	-Fe-P	2.60742		Arabidopsis thaliana		3	+Fe+P	Col-0	1.24358	bzip58	0.61769	bzip58-CL	1.28791		Arabidopsis thaliana		1	+Fe+P	Col-0	84.54	pht4;4	82.8	bzip58
Arabidopsis thaliana	Col-0	+Fe+P	1.22264	pht4;4	+Fe+P	1.28343	bzip58	+Fe+P	0.376312		Arabidopsis thaliana	+Fe+P	AT3G21055	Col-0	1.2469	pht4;4	1.02334	bzip58	0.210104		Arabidopsis thaliana	-Fe-P	0.750896		Arabidopsis thaliana	Col-0	-Fe-P	2.69101		Arabidopsis thaliana		3	+Fe+P	Col-0	1.29553	bzip58	0.6347	bzip58-CL	1.22789		Arabidopsis thaliana		1	+Fe+P	Col-0	85.27	pht4;4	81.32	bzip58
Arabidopsis thaliana	Col-0	+Fe+P	0.946058	pht4;4	+Fe+P	1.14076	bzip58	+Fe+P	0.329877		Arabidopsis thaliana	+Fe+P	AT1G10657	Col-0	1.03384	pht4;4	1.24661	bzip58	0.285903		Arabidopsis thaliana	-Fe-P+H2O2	0.116629		Arabidopsis thaliana	bzip58	+Fe+P	0.995401		Arabidopsis thaliana		3	+Fe+P	Col-0	1.29835	bzip58	0.684042	bzip58-CL	1.28496		Arabidopsis thaliana		1	+Fe+P	Col-0	81.9	pht4;4	79.52	bzip58
Arabidopsis thaliana	Col-0	+Fe+P	1.68179	pht4;4	+Fe+P	1.23971	bzip58	+Fe+P	1.07177		Arabidopsis thaliana	+Fe+P	AT2G30570	Col-0	1.23522	pht4;4	0.910522	bzip58	0.799207		Arabidopsis thaliana	-Fe-P+H2O2	0.411796		Arabidopsis thaliana	bzip58	+Fe+P	1.01926		Arabidopsis thaliana		1	-Fe+P	Col-0	0.72047	bzip58	0.423402	bzip58-CL	0.685442		Arabidopsis thaliana		2	+Fe+P	Col-0	91.09	pht4;4	84.28	bzip58
Arabidopsis thaliana	Col-0	+Fe+P	1.94531	pht4;4	+Fe+P	1.45397	bzip58	+Fe+P	1.15669		Arabidopsis thaliana	+Fe+P	AT1G51400	Col-0	1.88717	pht4;4	0.973965	bzip58	0.171111		Arabidopsis thaliana	-Fe-P+H2O2	0.351111		Arabidopsis thaliana	bzip58	+Fe+P	1.01274		Arabidopsis thaliana		1	-Fe+P	Col-0	0.71417	bzip58	0.472766	bzip58-CL	0.712636		Arabidopsis thaliana		2	+Fe+P	Col-0	92.8	pht4;4	91.88	bzip58
Arabidopsis thaliana	Col-0	+Fe+P	1.47427	pht4;4	+Fe+P	1.07923	bzip58	+Fe+P	0.952638		Arabidopsis thaliana	+Fe+P	AT1G13600	Col-0	1.57825	pht4;4	1.17962	bzip58	0						Arabidopsis thaliana	bzip58	-Fe+P	0.48376		Arabidopsis thaliana		1	-Fe+P	Col-0	0.718467	bzip58	0.469624	bzip58-CL	0.714827		Arabidopsis thaliana		2	+Fe+P	Col-0	90.59	pht4;4	84.64	bzip58
Arabidopsis thaliana	Col-0	+Fe+P	1.44393	pht4;4	+Fe+P	0.619854	bzip58	+Fe+P	0.876606		Arabidopsis thaliana	+Fe+P	AT5G51710	Col-0	1.53327	pht4;4	0.644662	bzip58	0.789828						Arabidopsis thaliana	bzip58	-Fe+P	0.526327		Arabidopsis thaliana		1	-Fe+P	Col-0	0.72555	bzip58	0.493398	bzip58-CL	0.711888		Arabidopsis thaliana		2	+Fe+P	Col-0	74.21	pht4;4	91.6	bzip58
Arabidopsis thaliana	Col-0	+Fe+P	1.89212	pht4;4	+Fe+P	1.14076	bzip58	+Fe+P	1.77769		Arabidopsis thaliana	+Fe+P	AT4G36060	Col-0	1.69059	pht4;4	1.01926	bzip58	1.79637						Arabidopsis thaliana	bzip58	-Fe+P	0.327544		Arabidopsis thaliana		2	-Fe+P	Col-0	0.691433	bzip58	0.389328	bzip58-CL	0.635146		Arabidopsis thaliana		2	+Fe+P	Col-0	73.53	pht4;4	92.2	bzip58
Arabidopsis thaliana	Col-0	+Fe+P	1.85318	pht4;4	+Fe+P	0.812252	bzip58	+Fe+P	1.31039		Arabidopsis thaliana	+Fe+P	AT2G39270	Col-0	1.88667	pht4;4	0.826932	bzip58	1.28624						Arabidopsis thaliana	bzip58	-Fe-P	1.42896		Arabidopsis thaliana		2	-Fe+P	Col-0	0.712082	bzip58	0.526283	bzip58-CL	0.735129		Arabidopsis thaliana		2	+Fe+P	Col-0	72.68	pht4;4	92.32	bzip58
Arabidopsis thaliana	Col-0	+Fe+P	0.721965	pht4;4	+Fe+P	1.02101	bzip58	+Fe+P	1.00696		Arabidopsis thaliana	+Fe+P	AT1G80340	Col-0	0.964978	pht4;4	1.36469	bzip58	2.58385						Arabidopsis thaliana	bzip58	-Fe-P	1.22699		Arabidopsis thaliana		2	-Fe+P	Col-0	0.701355	bzip58	0.391677	bzip58-CL	0.651538		Arabidopsis thaliana		2	+Fe+P	Col-0	66.21	pht4;4	76.12	bzip58
Arabidopsis thaliana	Col-0	+Fe+P	0.76313	pht4;4	+Fe+P	1.02101	bzip58	+Fe+P	1.02811		Arabidopsis thaliana	+Fe+P	AT5G49630	Col-0	1.00897	pht4;4	1.34993	bzip58	1.46178						Arabidopsis thaliana	bzip58	-Fe-P	1.02811		Arabidopsis thaliana		2	-Fe+P	Col-0	0.683525	bzip58	0.454969	bzip58-CL	0.795419		Arabidopsis thaliana		2	+Fe+P	Col-0	73.18	pht4;4	78.4	bzip58
Arabidopsis thaliana	Col-0	+Fe+P	1	pht4;4	+Fe+P	1.18099	bzip58	+Fe+P	0.946058		Arabidopsis thaliana	+Fe+P	AT3G16120	Col-0	1.05596	pht4;4	1.24708	bzip58	0.504285											Arabidopsis thaliana		3	-Fe+P	Col-0	0.707177	bzip58	0.345045	bzip58-CL	0.672276		Arabidopsis thaliana		2	+Fe+P	Col-0	78.09	pht4;4	78.96	bzip58
Arabidopsis thaliana	Col-0	+Fe+P	2.17347	pht4;4	+Fe+P	1.45397	bzip58	+Fe+P	0.895025		Arabidopsis thaliana	+Fe+P	AT1G32520	Col-0	1.32764	pht4;4	0.888141	bzip58	0.355993											Arabidopsis thaliana		3	-Fe+P	Col-0	0.680369	bzip58	0.509828	bzip58-CL	0.683796		Arabidopsis thaliana		2	+Fe+P	Col-0	80.36	pht4;4	76.84	bzip58
Arabidopsis thaliana	Col-0	+Fe+P	1.11729	pht4;4	+Fe+P	0.959264	bzip58	+Fe+P	1.00696		Arabidopsis thaliana	+Fe+P	AT4G01070	Col-0	0.741647	pht4;4	0.636753	bzip58	0.853289											Arabidopsis thaliana		3	-Fe+P	Col-0	0.690306	bzip58	0.526539	bzip58-CL	0.668713		Arabidopsis thaliana		2	+Fe+P	Col-0	76.18	pht4;4	81.72	bzip58
Arabidopsis thaliana	Col-0	+Fe+P	1.30134	pht4;4	+Fe+P	0.933033	bzip58	+Fe+P	0.668964		Arabidopsis thaliana	+Fe+P	AT5G59780	Col-0	1.4175	pht4;4	1.01632	bzip58	0.958676											Arabidopsis thaliana		3	-Fe+P	Col-0	0.679768	bzip58	0.480597	bzip58-CL	0.585766		Arabidopsis thaliana		2	+Fe+P	Col-0	81.18	pht4;4	78.48	bzip58
Arabidopsis thaliana	Col-0	+Fe+P	1.94531	pht4;4	+Fe+P	1.04972	bzip58	+Fe+P	0.532185		Arabidopsis thaliana	+Fe+P	AT3G55230	Col-0	2.63075	pht4;4	1.41959	bzip58	0.896919											Arabidopsis thaliana		1	-Fe-P	Col-0	1.09988	bzip58	0.505641	bzip58-CL	1.1669		Arabidopsis thaliana		3	+Fe+P	Col-0	78.31	pht4;4	82.72	bzip58
Arabidopsis thaliana	Col-0	+Fe+P	1.01396	pht4;4	+Fe+P	1.04247	bzip58	+Fe+P	0.82932		Arabidopsis thaliana	+Fe+P	AT5G46890	Col-0	1.36102	pht4;4	1.39928	bzip58	0.855017											Arabidopsis thaliana		1	-Fe-P	Col-0	1.17026	bzip58	0.490781	bzip58-CL	1.24645		Arabidopsis thaliana		3	+Fe+P	Col-0	84.81	pht4;4	79.2	bzip58
Arabidopsis thaliana	Col-0	+Fe+P	0.946058	pht4;4	+Fe+P	0.895025	bzip58	+Fe+P	0.726986		Arabidopsis thaliana	+Fe+P	AT5G06510	Col-0	0.702558	pht4;4	0.66466	bzip58	0.592125											Arabidopsis thaliana		1	-Fe-P	Col-0	1.12153	bzip58	0.495904	bzip58-CL	1.20767		Arabidopsis thaliana		3	+Fe+P	Col-0	84.81	pht4;4	80.52	bzip58
Arabidopsis thaliana	Col-0	+Fe+P	1.18099	pht4;4	+Fe+P	0.852635	bzip58	+Fe+P	0.353553		Arabidopsis thaliana	+Fe+P	AT1G50110	Col-0	1.27806	pht4;4	0.922714	bzip58	0.394059											Arabidopsis thaliana		1	-Fe-P	Col-0	1.13203	bzip58	0.46505	bzip58-CL	1.17971		Arabidopsis thaliana		3	+Fe+P	Col-0	81.54	pht4;4	80.16	bzip58
Arabidopsis thaliana	Col-0	+Fe+P	0.61132	pht4;4	+Fe+P	0.61132	bzip58	+Fe+P	0.381565		Arabidopsis thaliana	+Fe+P	AT5G63850	Col-0	0.653289	pht4;4	0.653289	bzip58	0.357752											Arabidopsis thaliana		2	-Fe-P	Col-0	1.12661	bzip58	0.473942	bzip58-CL	1.23413		Arabidopsis thaliana		3	+Fe+P	Col-0	80.4	pht4;4	76.12	bzip58
Arabidopsis thaliana	Col-0	+Fe+P	0.014082	pht4;4	+Fe+P	1.24833	bzip58	+Fe+P	0.80107		Arabidopsis thaliana	+Fe+P	AT1G64360	Col-0	0.0128971	pht4;4	1.14329	bzip58	0.906405											Arabidopsis thaliana		2	-Fe-P	Col-0	1.07797	bzip58	0.460452	bzip58-CL	1.15965		Arabidopsis thaliana		3	+Fe+P	Col-0	76.54	pht4;4	76.12	bzip58
Arabidopsis thaliana	Col-0	+Fe+P	0.441351	pht4;4	+Fe+P	1.09429	bzip58	+Fe+P	0.586417		Arabidopsis thaliana	+Fe+P	AT4G04955	Col-0	0.574164	pht4;4	1.42359	bzip58	0.660434											Arabidopsis thaliana		2	-Fe-P	Col-0	1.14666	bzip58	0.464093	bzip58-CL	1.26817		Arabidopsis thaliana		3	+Fe+P	Col-0	76.45	pht4;4	83.24	bzip58
Arabidopsis thaliana	Col-0	+Fe+P	0.281265	pht4;4	+Fe+P	0.716978	bzip58	+Fe+P	0.0536603		Arabidopsis thaliana	+Fe+P	AT5G08030	Col-0	0.213504	pht4;4	0.544248	bzip58	0.0601503											Arabidopsis thaliana		2	-Fe-P	Col-0	1.09962	bzip58	0.478657	bzip58-CL	1.25902		Arabidopsis thaliana		3	+Fe+P	Col-0	81.95	pht4;4	77.64	bzip58
Arabidopsis thaliana	Col-0	-Fe+P	1.30134	pht4;4	-Fe+P	0.570382	bzip58	-Fe+P	0.314253		Arabidopsis thaliana	-Fe+P	AT5G47550	Col-0	1.59	pht4;4	0.498258	bzip58	0.351166											Arabidopsis thaliana		3	-Fe-P	Col-0	1.11012	bzip58	0.461921	bzip58-CL	1.11507		Arabidopsis thaliana		3	+Fe+P	Col-0	76.18	pht4;4	79.44	bzip58
Arabidopsis thaliana	Col-0	-Fe+P	0.68302	pht4;4	-Fe+P	0.590496	bzip58	-Fe+P	1.36604		Arabidopsis thaliana	-Fe+P	AT3G46780	Col-0	0.64	pht4;4	0.586694	bzip58	0.172291											Arabidopsis thaliana		3	-Fe-P	Col-0	1.10469	bzip58	0.541474	bzip58-CL	1.17333		Arabidopsis thaliana		3	+Fe+P	Col-0	75.86	pht4;4	86.24	bzip58
Arabidopsis thaliana	Col-0	-Fe+P	0.97942	pht4;4	-Fe+P	0.417544	bzip58	-Fe+P	0.267943		Arabidopsis thaliana	-Fe+P	AT3G21470	Col-0	0.91	pht4;4	0.313191	bzip58	0.221635											Arabidopsis thaliana		3	-Fe-P	Col-0	1.25034	bzip58	0.481828	bzip58-CL	1.33814		Arabidopsis thaliana		3	+Fe+P	Col-0	85.04	pht4;4	86.12	bzip58
Arabidopsis thaliana	Col-0	-Fe+P	0.426317	pht4;4	-Fe+P	0.632878	bzip58	-Fe+P	0.176777		Arabidopsis thaliana	-Fe+P	AT1G76800	Col-0	0.34	pht4;4	0.382564	bzip58	0.182239											Arabidopsis thaliana		3	-Fe-P	Col-0	1.27021	bzip58	0.447394	bzip58-CL	1.2037		Arabidopsis thaliana		3	+Fe+P	Col-0	84.18	pht4;4	84.4	bzip58
Arabidopsis thaliana	Col-0	-Fe+P	0.558644	pht4;4	-Fe+P	0.757858	bzip58	-Fe+P	1.23114		Arabidopsis thaliana	-Fe+P	AT5G52570	Col-0	1.04	pht4;4	0.583633	bzip58	1.29089											Arabidopsis thaliana		1	-Fe-P+AsA	Col-0	1.46469	bzip58	0.554954	bzip58-CL	1.25809		Arabidopsis thaliana		1	-Fe+P	Col-0	110.38	pht4;4	105.95	bzip58
Arabidopsis thaliana	Col-0	-Fe+P	0.429283	pht4;4	-Fe+P	0.543367	bzip58	-Fe+P	0.287175		Arabidopsis thaliana	-Fe+P	AT5G39530	Col-0	0.61	pht4;4	0.419181	bzip58	0.410496											Arabidopsis thaliana		1	-Fe-P+AsA	Col-0	1.50455	bzip58	0.626196	bzip58-CL	1.21473		Arabidopsis thaliana		1	-Fe+P	Col-0	114.56	pht4;4	110.8	bzip58
Arabidopsis thaliana	Col-0	-Fe+P	0.189465	pht4;4	-Fe+P	0.109576	bzip58	-Fe+P	0.262429		Arabidopsis thaliana	-Fe+P	AT5G01530	Col-0	0.14	pht4;4	0.151758	bzip58	0.264284											Arabidopsis thaliana		1	-Fe-P+AsA	Col-0	1.50881	bzip58	0.629494	bzip58-CL	1.22464		Arabidopsis thaliana		1	-Fe+P	Col-0	119.73	pht4;4	109.35	bzip58
Arabidopsis thaliana	Col-0	-Fe+P	0.179244	pht4;4	-Fe+P	0.102949	bzip58	-Fe+P	0.316439		Arabidopsis thaliana	-Fe+P	AT2G40230	Col-0	0.2	pht4;4	0.13761	bzip58	0.224706											Arabidopsis thaliana		1	-Fe-P+AsA	Col-0	1.53118	bzip58	0.645771	bzip58-CL	1.24011		Arabidopsis thaliana		1	-Fe+P	Col-0	117.81	pht4;4	109.3	bzip58
Arabidopsis thaliana	Col-0	-Fe+P	0.144586	pht4;4	-Fe+P	0.293209	bzip58	-Fe+P	0.20166		Arabidopsis thaliana	-Fe+P	AT1G06980	Col-0	0.14	pht4;4	0.269203	bzip58	0.279527											Arabidopsis thaliana		2	-Fe-P+AsA	Col-0	1.33805	bzip58	0.582364	bzip58-CL	1.171		Arabidopsis thaliana		1	-Fe+P	Col-0	128.09	pht4;4	114.7	bzip58
Arabidopsis thaliana	Col-0	-Fe+P	0.582367	pht4;4	-Fe+P	0.570382	bzip58	-Fe+P	0.578344		Arabidopsis thaliana	-Fe+P	AT2G44940	Col-0	0.45	pht4;4	0.810994	bzip58	0.464151											Arabidopsis thaliana		2	-Fe-P+AsA	Col-0	1.07465	bzip58	0.641912	bzip58-CL	1.26142		Arabidopsis thaliana		1	-Fe+P	Col-0	121.49	pht4;4	113.25	bzip58
Arabidopsis thaliana	Col-0	-Fe+P	0.45376	pht4;4	-Fe+P	0.444421	bzip58	-Fe+P	0.946058		Arabidopsis thaliana	-Fe+P	AT3G21055	Col-0	0.49	pht4;4	0.495668	bzip58	0.148956											Arabidopsis thaliana		2	-Fe-P+AsA	Col-0	1.16019	bzip58	0.562054	bzip58-CL	1.22947		Arabidopsis thaliana		1	-Fe+P	Col-0	116.02	pht4;4	110.54	bzip58
Arabidopsis thaliana	Col-0	-Fe+P	0.664343	pht4;4	-Fe+P	0.63728	bzip58	-Fe+P	0.251739		Arabidopsis thaliana	-Fe+P	AT1G10657	Col-0	0.58	pht4;4	0.668828	bzip58	0.275096											Arabidopsis thaliana		2	-Fe-P+AsA	Col-0	1.19812	bzip58	0.658243	bzip58-CL	1.1553		Arabidopsis thaliana		1	-Fe+P	Col-0	121.99	pht4;4	115.8	bzip58
Arabidopsis thaliana	Col-0	-Fe+P	1.02811	pht4;4	-Fe+P	0.460094	bzip58	-Fe+P	0.176777		Arabidopsis thaliana	-Fe+P	AT2G30570	Col-0	0.77	pht4;4	0.493186	bzip58	0.129836											Arabidopsis thaliana		3	-Fe-P+AsA	Col-0	1.16485	bzip58	0.534179	bzip58-CL	1.11243		Arabidopsis thaliana		1	-Fe+P	Col-0	111.76	pht4;4	108.85	bzip58
Arabidopsis thaliana	Col-0	-Fe+P	1.82766	pht4;4	-Fe+P	0.864537	bzip58	-Fe+P	0.594604		Arabidopsis thaliana	-Fe+P	AT1G51400	Col-0	2	pht4;4	0.466026	bzip58	0.091776											Arabidopsis thaliana		3	-Fe-P+AsA	Col-0	1.12999	bzip58	0.540443	bzip58-CL	1.17482		Arabidopsis thaliana		1	-Fe+P	Col-0	115.5	pht4;4	110.85	bzip58
Arabidopsis thaliana	Col-0	-Fe+P	1	pht4;4	-Fe+P	0.514057	bzip58	-Fe+P	0.376312		Arabidopsis thaliana	-Fe+P	AT1G13600	Col-0	0.12	pht4;4	0.078977	bzip58	0											Arabidopsis thaliana		3	-Fe-P+AsA	Col-0	1.18162	bzip58	0.619492	bzip58-CL	1.12411		Arabidopsis thaliana		1	-Fe+P	Col-0	117.37	pht4;4	108.6	bzip58
Arabidopsis thaliana	Col-0	-Fe+P	0.346277	pht4;4	-Fe+P	0.692555	bzip58	-Fe+P	0.289172		Arabidopsis thaliana	-Fe+P	AT5G51710	Col-0	0.9	pht4;4	0.476699	bzip58	0.300746											Arabidopsis thaliana		3	-Fe-P+AsA	Col-0	1.19162	bzip58	0.637843	bzip58-CL	1.24334		Arabidopsis thaliana		1	-Fe+P	Col-0	115.61	pht4;4	106.15	bzip58
Arabidopsis thaliana	Col-0	-Fe+P	0.161544	pht4;4	-Fe+P	0.406126	bzip58	-Fe+P	0.160428		Arabidopsis thaliana	-Fe+P	AT4G36060	Col-0	0.16	pht4;4	0.258003	bzip58	0.143341																						Arabidopsis thaliana		2	-Fe+P	Col-0	121.99	pht4;4	112.55	bzip58
Arabidopsis thaliana	Col-0	-Fe+P	0.180491	pht4;4	-Fe+P	0.351111	bzip58	-Fe+P	0.200267		Arabidopsis thaliana	-Fe+P	AT2G39270	Col-0	0.18	pht4;4	0.213735	bzip58	0.203887																						Arabidopsis thaliana		2	-Fe+P	Col-0	118.7	pht4;4	120.55	bzip58
Arabidopsis thaliana	Col-0	-Fe+P	0.228458	pht4;4	-Fe+P	0.154963	bzip58	-Fe+P	0.175556		Arabidopsis thaliana	-Fe+P	AT1G80340	Col-0	0.59	pht4;4	0.0967678	bzip58	0.234648																						Arabidopsis thaliana		2	-Fe+P	Col-0	111.75	pht4;4	110.7	bzip58
Arabidopsis thaliana	Col-0	-Fe+P	0.323088	pht4;4	-Fe+P	0.473029	bzip58	-Fe+P	0.216134		Arabidopsis thaliana	-Fe+P	AT5G49630	Col-0	0.46	pht4;4	0.887744	bzip58	0.285761																						Arabidopsis thaliana		2	-Fe+P	Col-0	111	pht4;4	119.55	bzip58
Arabidopsis thaliana	Col-0	-Fe+P	0.438303	pht4;4	-Fe+P	0.514057	bzip58	-Fe+P	0.301452		Arabidopsis thaliana	-Fe+P	AT3G16120	Col-0	0.23	pht4;4	1.28445	bzip58	0.318322																						Arabidopsis thaliana		2	-Fe+P	Col-0	116.13	pht4;4	117	bzip58
Arabidopsis thaliana	Col-0	-Fe+P	0.479632	pht4;4	-Fe+P	0.348686	bzip58	-Fe+P	0.15283		Arabidopsis thaliana	-Fe+P	AT1G32520	Col-0	0.19	pht4;4	0.543546	bzip58	0.0933543																						Arabidopsis thaliana		2	-Fe+P	Col-0	117.325	pht4;4	120.2	bzip58
Arabidopsis thaliana	Col-0	-Fe+P	0.5	pht4;4	-Fe+P	0.420448	bzip58	-Fe+P	0.185565		Arabidopsis thaliana	-Fe+P	AT4G01070	Col-0	0.42	pht4;4	0.288687	bzip58	0.123177																						Arabidopsis thaliana		2	-Fe+P	Col-0	110.01	pht4;4	97.89	bzip58
Arabidopsis thaliana	Col-0	-Fe+P	0.646176	pht4;4	-Fe+P	0.768438	bzip58	-Fe+P	0.238159		Arabidopsis thaliana	-Fe+P	AT5G59780	Col-0	0.93	pht4;4	0.573518	bzip58	0.259418																						Arabidopsis thaliana		2	-Fe+P	Col-0	110.55	pht4;4	106.12	bzip58
Arabidopsis thaliana	Col-0	-Fe+P	0.384219	pht4;4	-Fe+P	0.554785	bzip58	-Fe+P	0.314253		Arabidopsis thaliana	-Fe+P	AT3G55230	Col-0	0.65	pht4;4	0.42324	bzip58	0.424983																						Arabidopsis thaliana		2	-Fe+P	Col-0	116.16	pht4;4	109.18	bzip58
Arabidopsis thaliana	Col-0	-Fe+P	0.403321	pht4;4	-Fe+P	0.61132	bzip58	-Fe+P	0.320856		Arabidopsis thaliana	-Fe+P	AT5G46890	Col-0	0.42	pht4;4	0.576992	bzip58	0.430679																						Arabidopsis thaliana		2	-Fe+P	Col-0	115.94	pht4;4	95.78	bzip58
Arabidopsis thaliana	Col-0	-Fe+P	0.25349	pht4;4	-Fe+P	0.479632	bzip58	-Fe+P	0.204476		Arabidopsis thaliana	-Fe+P	AT5G06510	Col-0	0.21	pht4;4	0.601712	bzip58	0.151847																						Arabidopsis thaliana		2	-Fe+P	Col-0	114.01	pht4;4	100.98	bzip58
Arabidopsis thaliana	Col-0	-Fe+P	0.00398833	pht4;4	-Fe+P	0.473029	bzip58	-Fe+P	0.157127		Arabidopsis thaliana	-Fe+P	AT1G50110	Col-0	0	pht4;4	0.353381	bzip58	0.170041																						Arabidopsis thaliana		2	-Fe+P	Col-0	118.69	pht4;4	106.27	bzip58
Arabidopsis thaliana	Col-0	-Fe+P	0.00487629	pht4;4	-Fe+P	0.287175	bzip58	-Fe+P	0.188156		Arabidopsis thaliana	-Fe+P	AT5G63850	Col-0	0	pht4;4	0.327317	bzip58	0.201073																						Arabidopsis thaliana		3	-Fe+P	Col-0	114.18	pht4;4	99.16	bzip58
Arabidopsis thaliana	Col-0	-Fe+P	0.00398833	pht4;4	-Fe+P	0.376312	bzip58	-Fe+P	0.192109		Arabidopsis thaliana	-Fe+P	AT1G64360	Col-0	0	pht4;4	0.304596	bzip58	0.175945																						Arabidopsis thaliana		3	-Fe+P	Col-0	120.94	pht4;4	99.63	bzip58
Arabidopsis thaliana	Col-0	-Fe+P	0.15932	pht4;4	-Fe+P	0.208772	bzip58	-Fe+P	0.327598		Arabidopsis thaliana	-Fe+P	AT4G04955	Col-0	0.18	pht4;4	0.241158	bzip58	0.42618																						Arabidopsis thaliana		3	-Fe+P	Col-0	119.84	pht4;4	101.78	bzip58
Arabidopsis thaliana	Col-0	-Fe+P	0.11744	pht4;4	-Fe+P	0.156041	bzip58	-Fe+P	0.19751		Arabidopsis thaliana	-Fe+P	AT5G08030	Col-0	0.13	pht4;4	0.105669	bzip58	0.149927																						Arabidopsis thaliana		3	-Fe+P	Col-0	119.51	pht4;4	101.69	bzip58
Arabidopsis thaliana	Col-0	-Fe-P	1.95884	pht4;4	-Fe-P	0.285191	bzip58	-Fe-P	0.779165		Arabidopsis thaliana	-Fe-P	AT5G47550	Col-0	2.18893	pht4;4	0.31869	bzip58	0.68064																						Arabidopsis thaliana		3	-Fe+P	Col-0	117.97	pht4;4	104.21	bzip58
Arabidopsis thaliana	Col-0	-Fe-P	1.02101	pht4;4	-Fe-P	0.493116	bzip58	-Fe-P	0.864537		Arabidopsis thaliana	-Fe-P	AT3G46780	Col-0	1.05945	pht4;4	0.511681	bzip58	0.163478																						Arabidopsis thaliana		3	-Fe+P	Col-0	113.85	pht4;4	103.26	bzip58
Arabidopsis thaliana	Col-0	-Fe-P	0.913831	pht4;4	-Fe-P	0.48971	bzip58	-Fe-P	0.607097		Arabidopsis thaliana	-Fe-P	AT3G21470	Col-0	0.755894	pht4;4	0.405074	bzip58	0.455371																						Arabidopsis thaliana		3	-Fe+P	Col-0	113.19	pht4;4	102.21	bzip58
Arabidopsis thaliana	Col-0	-Fe-P	2.42839	pht4;4	-Fe-P	0.650671	bzip58	-Fe-P	0.543367		Arabidopsis thaliana	-Fe-P	AT1G76800	Col-0	2.50342	pht4;4	0.670776	bzip58	0.328456																						Arabidopsis thaliana		3	-Fe+P	Col-0	120.56	pht4;4	99.63	bzip58
Arabidopsis thaliana	Col-0	-Fe-P	2.07053	pht4;4	-Fe-P	0.615572	bzip58	-Fe-P	0.582367		Arabidopsis thaliana	-Fe-P	AT5G52570	Col-0	2.17101	pht4;4	0.645444	bzip58	0.448486																						Arabidopsis thaliana		3	-Fe+P	Col-0	111.54	pht4;4	99.75	bzip58
Arabidopsis thaliana	Col-0	-Fe-P	1.34723	pht4;4	-Fe-P	0.395021	bzip58	-Fe-P	0.41466		Arabidopsis thaliana	-Fe-P	AT5G39530	Col-0	1.92578	pht4;4	0.564655	bzip58	0.31989																						Arabidopsis thaliana		3	-Fe+P	Col-0	113.9	pht4;4	100.27	bzip58
Arabidopsis thaliana	Col-0	-Fe-P	1.21419	pht4;4	-Fe-P	0.307786	bzip58	-Fe-P	0.403321		Arabidopsis thaliana	-Fe-P	AT5G01530	Col-0	1.22277	pht4;4	0.309961	bzip58	0.558582																						Arabidopsis thaliana		3	-Fe+P	Col-0	122.26	pht4;4	100.46	bzip58
Arabidopsis thaliana	Col-0	-Fe-P	1.23114	pht4;4	-Fe-P	0.80107	bzip58	-Fe-P	0.486327		Arabidopsis thaliana	-Fe-P	AT2G40230	Col-0	0.874245	pht4;4	0.568846	bzip58	0.650064																						Arabidopsis thaliana		3	-Fe+P	Col-0	122.76	pht4;4	101.16	bzip58
Arabidopsis thaliana	Col-0	-Fe-P	1.20581	pht4;4	-Fe-P	0.594604	bzip58	-Fe-P	0.371131		Arabidopsis thaliana	-Fe-P	AT1G06980	Col-0	1.6714	pht4;4	0.824197	bzip58	0.340746																						Arabidopsis thaliana		1	-Fe-P	Col-0	90.94	pht4;4	110.05	bzip58
Arabidopsis thaliana	Col-0	-Fe-P	0.795536	pht4;4	-Fe-P	0.395021	bzip58	-Fe-P	0.45376		Arabidopsis thaliana	-Fe-P	AT2G44940	Col-0	0.638459	pht4;4	0.317025	bzip58	0.645176																						Arabidopsis thaliana		1	-Fe-P	Col-0	94.23	pht4;4	121.05	bzip58
Arabidopsis thaliana	Col-0	-Fe-P	0.852635	pht4;4	-Fe-P	0.5	bzip58	-Fe-P	0.332171		Arabidopsis thaliana	-Fe-P	AT3G21055	Col-0	0.869554	pht4;4	0.509922	bzip58	0.147412																						Arabidopsis thaliana		1	-Fe-P	Col-0	96.16	pht4;4	116.05	bzip58
Arabidopsis thaliana	Col-0	-Fe-P	0.687771	pht4;4	-Fe-P	0.486327	bzip58	-Fe-P	0.432269		Arabidopsis thaliana	-Fe-P	AT1G10657	Col-0	0.751585	pht4;4	0.531451	bzip58	0.453667																						Arabidopsis thaliana		1	-Fe-P	Col-0	94.95	pht4;4	115.22	bzip58
Arabidopsis thaliana	Col-0	-Fe-P	2.17347	pht4;4	-Fe-P	0.532185	bzip58	-Fe-P	1.10957		Arabidopsis thaliana	-Fe-P	AT2G30570	Col-0	1.59634	pht4;4	0.390871	bzip58	1.18937																						Arabidopsis thaliana		1	-Fe-P	Col-0	96.79	pht4;4	122.7	bzip58
Arabidopsis thaliana	Col-0	-Fe-P	3.07375	pht4;4	-Fe-P	1.17283	bzip58	-Fe-P	1.90528		Arabidopsis thaliana	-Fe-P	AT1G51400	Col-0	2.98188	pht4;4	0.555714	bzip58	0.0134585																						Arabidopsis thaliana		1	-Fe-P	Col-0	94.09	pht4;4	117.2	bzip58
Arabidopsis thaliana	Col-0	-Fe-P	1.26576	pht4;4	-Fe-P	0.358489	bzip58	-Fe-P	0.721965		Arabidopsis thaliana	-Fe-P	AT1G13600	Col-0	0.998839	pht4;4	0.0639296	bzip58	0																						Arabidopsis thaliana		1	-Fe-P	Col-0	98.01	pht4;4	120.23	bzip58
Arabidopsis thaliana	Col-0	-Fe-P	0.913831	pht4;4	-Fe-P	0.45376	bzip58	-Fe-P	0.417544		Arabidopsis thaliana	-Fe-P	AT5G51710	Col-0	1.31642	pht4;4	0.47192	bzip58	0.287404																						Arabidopsis thaliana		1	-Fe-P	Col-0	95.26	pht4;4	117.59	bzip58
Arabidopsis thaliana	Col-0	-Fe-P	1.07177	pht4;4	-Fe-P	0.450625	bzip58	-Fe-P	0.411796		Arabidopsis thaliana	-Fe-P	AT4G36060	Col-0	0.95762	pht4;4	0.40263	bzip58	0.261605																						Arabidopsis thaliana		1	-Fe-P	Col-0	96.3	pht4;4	118.14	bzip58
Arabidopsis thaliana	Col-0	-Fe-P	1.31039	pht4;4	-Fe-P	0.747425	bzip58	-Fe-P	0.417544		Arabidopsis thaliana	-Fe-P	AT2G39270	Col-0	1.33408	pht4;4	0.760932	bzip58	0.254175																						Arabidopsis thaliana		1	-Fe-P	Col-0	91.57	pht4;4	117.75	bzip58
Arabidopsis thaliana	Col-0	-Fe-P	0.598739	pht4;4	-Fe-P	0.521233	bzip58	-Fe-P	0.496546		Arabidopsis thaliana	-Fe-P	AT1G80340	Col-0	0.800275	pht4;4	0.69668	bzip58	0.310071																						Arabidopsis thaliana		1	-Fe-P	Col-0	90.49	pht4;4	114.01	bzip58
Arabidopsis thaliana	Col-0	-Fe-P	0.578344	pht4;4	-Fe-P	0.329877	bzip58	-Fe-P	0.327598		Arabidopsis thaliana	-Fe-P	AT5G49630	Col-0	0.764656	pht4;4	0.436146	bzip58	0.614811																						Arabidopsis thaliana		1	-Fe-P	Col-0	97.89	pht4;4	114.95	bzip58
Arabidopsis thaliana	Col-0	-Fe-P	0.687771	pht4;4	-Fe-P	0.479632	bzip58	-Fe-P	0.356013		Arabidopsis thaliana	-Fe-P	AT3G16120	Col-0	0.726261	pht4;4	0.506474	bzip58	0.889551																						Arabidopsis thaliana		2	-Fe-P	Col-0	96.9	pht4;4	123.2	bzip58
Arabidopsis thaliana	Col-0	-Fe-P	2.60268	pht4;4	-Fe-P	1.30134	bzip58	-Fe-P	0.768438		Arabidopsis thaliana	-Fe-P	AT1G32520	Col-0	1.58982	pht4;4	0.794908	bzip58	1.19787																						Arabidopsis thaliana		2	-Fe-P	Col-0	91.85	pht4;4	116.38	bzip58
Arabidopsis thaliana	Col-0	-Fe-P	2.2974	pht4;4	-Fe-P	0.115023	bzip58	-Fe-P	0.348686		Arabidopsis thaliana	-Fe-P	AT4G01070	Col-0	1.525	pht4;4	0.0763518	bzip58	0.239413																						Arabidopsis thaliana		2	-Fe-P	Col-0	88.61	pht4;4	120.39	bzip58
Arabidopsis thaliana	Col-0	-Fe-P	1.26576	pht4;4	-Fe-P	0.392292	bzip58	-Fe-P	0.351111		Arabidopsis thaliana	-Fe-P	AT5G59780	Col-0	1.37874	pht4;4	0.427308	bzip58	0.262049																						Arabidopsis thaliana		2	-Fe-P	Col-0	95.96	pht4;4	131.01	bzip58
Arabidopsis thaliana	Col-0	-Fe-P	1.15669	pht4;4	-Fe-P	1.54756	bzip58	-Fe-P	0.0412346		Arabidopsis thaliana	-Fe-P	AT3G55230	Col-0	1.56426	pht4;4	2.09286	bzip58	0.0314575																						Arabidopsis thaliana		2	-Fe-P	Col-0	95.96	pht4;4	130.73	bzip58
Arabidopsis thaliana	Col-0	-Fe-P	0.840896	pht4;4	-Fe-P	0.959264	bzip58	-Fe-P	0.517632		Arabidopsis thaliana	-Fe-P	AT5G46890	Col-0	1.12872	pht4;4	1.2876	bzip58	0.488565																						Arabidopsis thaliana		2	-Fe-P	Col-0	92.26	pht4;4	128.04	bzip58
Arabidopsis thaliana	Col-0	-Fe-P	0.870551	pht4;4	-Fe-P	1.09429	bzip58	-Fe-P	0.408951		Arabidopsis thaliana	-Fe-P	AT5G06510	Col-0	0.646485	pht4;4	0.81264	bzip58	0.513041																						Arabidopsis thaliana		2	-Fe-P	Col-0	91.98	pht4;4	109.64	bzip58
Arabidopsis thaliana	Col-0	-Fe-P	0.993092	pht4;4	-Fe-P	0.716978	bzip58	-Fe-P	0.343885		Arabidopsis thaliana	-Fe-P	AT1G50110	Col-0	1.07472	pht4;4	0.775907	bzip58	0.256903																						Arabidopsis thaliana		2	-Fe-P	Col-0	93.85	pht4;4	114.03	bzip58
Arabidopsis thaliana	Col-0	-Fe-P	1.55833	pht4;4	-Fe-P	0.858565	bzip58	-Fe-P	0.524858		Arabidopsis thaliana	-Fe-P	AT5G63850	Col-0	1.66531	pht4;4	0.917508	bzip58	0.598225																						Arabidopsis thaliana		2	-Fe-P	Col-0	92.84	pht4;4	109.16	bzip58
Arabidopsis thaliana	Col-0	-Fe-P	1.70527	pht4;4	-Fe-P	0.952638	bzip58	-Fe-P	0.773782		Arabidopsis thaliana	-Fe-P	AT1G64360	Col-0	1.56178	pht4;4	0.872481	bzip58	0.626318																						Arabidopsis thaliana		2	-Fe-P	Col-0	96.33	pht4;4	106	bzip58
Arabidopsis thaliana	Col-0	-Fe-P	0.697372	pht4;4	-Fe-P	0.757858	bzip58	-Fe-P	0.493116		Arabidopsis thaliana	-Fe-P	AT4G04955	Col-0	0.907227	pht4;4	0.985915	bzip58	0.569611																						Arabidopsis thaliana		2	-Fe-P	Col-0	94.35	pht4;4	111.11	bzip58
Arabidopsis thaliana	Col-0	-Fe-P	0.554785	pht4;4	-Fe-P	0.707107	bzip58	-Fe-P	0.400535		Arabidopsis thaliana	-Fe-P	AT5G08030	Col-0	0.421129	pht4;4	0.536755	bzip58	0.271236																						Arabidopsis thaliana		2	-Fe-P	Col-0	98.56	pht4;4	110.16	bzip58
Arabidopsis thaliana	Col-0	-Fe+P+AsA	1.52626	pht4;4	-Fe+P+AsA	0.570382	bzip58	-Fe+P+AsA	0.400535		Arabidopsis thaliana	-Fe-P+AsA	AT5G47550	Col-0	1.33327	pht4;4	0.637379	bzip58	0.447582																						Arabidopsis thaliana		3	-Fe-P	Col-0	96.12	pht4;4	101.62	bzip58
Arabidopsis thaliana	Col-0	-Fe+P+AsA	1.08673	pht4;4	-Fe+P+AsA	0.460094	bzip58	-Fe+P+AsA	0.373712		Arabidopsis thaliana	-Fe-P+AsA	AT3G46780	Col-0	1.07974	pht4;4	0.477415	bzip58	0.180252																						Arabidopsis thaliana		3	-Fe-P	Col-0	100.26	pht4;4	99.68	bzip58
Arabidopsis thaliana	Col-0	-Fe+P+AsA	1.64718	pht4;4	-Fe+P+AsA	0.524858	bzip58	-Fe+P+AsA	0.852635		Arabidopsis thaliana	-Fe-P+AsA	AT3G21470	Col-0	1.23552	pht4;4	0.434147	bzip58	0.705274																						Arabidopsis thaliana		3	-Fe-P	Col-0	98.38	pht4;4	103.84	bzip58
Arabidopsis thaliana	Col-0	-Fe+P+AsA	3.13834	pht4;4	-Fe+P+AsA	0.582367	bzip58	-Fe+P+AsA	0.895025		Arabidopsis thaliana	-Fe-P+AsA	AT1G76800	Col-0	1.29259	pht4;4	0.600361	bzip58	0.92268																						Arabidopsis thaliana		3	-Fe-P	Col-0	97.2	pht4;4	101.6	bzip58
Arabidopsis thaliana	Col-0	-Fe+P+AsA	2.28153	pht4;4	-Fe+P+AsA	0.742262	bzip58	-Fe+P+AsA	0.817902		Arabidopsis thaliana	-Fe-P+AsA	AT5G52570	Col-0	1.75702	pht4;4	0.778282	bzip58	0.857593																						Arabidopsis thaliana		3	-Fe-P	Col-0	95.18	pht4;4	107.1	bzip58
Arabidopsis thaliana	Col-0	-Fe+P+AsA	2.2974	pht4;4	-Fe+P+AsA	0.532185	bzip58	-Fe+P+AsA	0.628507		Arabidopsis thaliana	-Fe-P+AsA	AT5G39530	Col-0	1.77233	pht4;4	0.760722	bzip58	0.898407																						Arabidopsis thaliana		3	-Fe-P	Col-0	91.15	pht4;4	108	bzip58
Arabidopsis thaliana	Col-0	-Fe+P+AsA	1.20581	pht4;4	-Fe+P+AsA	0.768438	bzip58	-Fe+P+AsA	0.400535		Arabidopsis thaliana	-Fe-P+AsA	AT5G01530	Col-0	1.66999	pht4;4	0.773868	bzip58	0.403365																						Arabidopsis thaliana		3	-Fe-P	Col-0	89.53	pht4;4	107.72	bzip58
Arabidopsis thaliana	Col-0	-Fe+P+AsA	1.38511	pht4;4	-Fe+P+AsA	0.371131	bzip58	-Fe+P+AsA	0.384219		Arabidopsis thaliana	-Fe-P+AsA	AT2G40230	Col-0	1.85145	pht4;4	0.263543	bzip58	0.272837																						Arabidopsis thaliana		3	-Fe-P	Col-0	95.76	pht4;4	104.21	bzip58
Arabidopsis thaliana	Col-0	-Fe+P+AsA	2.12874	pht4;4	-Fe+P+AsA	1.02811	bzip58	-Fe+P+AsA	0.438303		Arabidopsis thaliana	-Fe-P+AsA	AT1G06980	Col-0	1.95446	pht4;4	1.4251	bzip58	0.607544																						Arabidopsis thaliana		3	-Fe-P	Col-0	88.16	pht4;4	102.12	bzip58
Arabidopsis thaliana	Col-0	-Fe+P+AsA	1.52626	pht4;4	-Fe+P+AsA	0.476319	bzip58	-Fe+P+AsA	0.346277		Arabidopsis thaliana	-Fe-P+AsA	AT2G44940	Col-0	2.1701	pht4;4	0.382271	bzip58	0.277906																						Arabidopsis thaliana		3	-Fe-P	Col-0	94.64	pht4;4	102.36	bzip58
Arabidopsis thaliana	Col-0	-Fe+P+AsA	1.08673	pht4;4	-Fe+P+AsA	0.486327	bzip58	-Fe+P+AsA	0.48971		Arabidopsis thaliana	-Fe-P+AsA	AT3G21055	Col-0	1.21205	pht4;4	0.495978	bzip58	0.193475																						Arabidopsis thaliana		3	-Fe-P	Col-0	96.66	pht4;4	107.36	bzip58
Arabidopsis thaliana	Col-0	-Fe+P+AsA	0.779165	pht4;4	-Fe+P+AsA	0.366021	bzip58	-Fe+P+AsA	0.348686		Arabidopsis thaliana	-Fe-P+AsA	AT1G10657	Col-0	0.817736	pht4;4	0.399982	bzip58	0.381038																						Arabidopsis thaliana		3	-Fe-P	Col-0	98.67	pht4;4	102.9	bzip58
Arabidopsis thaliana	Col-0	-Fe+P+AsA	1.98618	pht4;4	-Fe+P+AsA	0.403321	bzip58	-Fe+P+AsA	0.48971		Arabidopsis thaliana	-Fe-P+AsA	AT2G30570	Col-0	2.12904	pht4;4	0.296225	bzip58	0.359675
Arabidopsis thaliana	Col-0	-Fe+P+AsA	1.44393	pht4;4	-Fe+P+AsA	0.429283	bzip58	-Fe+P+AsA	0.303549		Arabidopsis thaliana	-Fe-P+AsA	AT1G51400	Col-0	1.84593	pht4;4	0.416452	bzip58	0.0876543
Arabidopsis thaliana	Col-0	-Fe+P+AsA	1.38511	pht4;4	-Fe+P+AsA	0.473029	bzip58	-Fe+P+AsA	0.323088		Arabidopsis thaliana	-Fe-P+AsA	AT1G13600	Col-0	1.24876	pht4;4	0.0798222	bzip58	0
Arabidopsis thaliana	Col-0	-Fe+P+AsA	2.44528	pht4;4	-Fe+P+AsA	0.395021	bzip58	-Fe+P+AsA	0.63728		Arabidopsis thaliana	-Fe-P+AsA	AT5G51710	Col-0	0.953399	pht4;4	0.410831	bzip58	0.662786
Arabidopsis thaliana	Col-0	-Fe+P+AsA	0	pht4;4	-Fe+P+AsA	0.517632	bzip58	-Fe+P+AsA	0.41466		Arabidopsis thaliana	-Fe-P+AsA	AT4G36060	Col-0	0	pht4;4	0.4625	bzip58	0.370495
Arabidopsis thaliana	Col-0	-Fe+P+AsA	1.17283	pht4;4	-Fe+P+AsA	0.615572	bzip58	-Fe+P+AsA	0.438303		Arabidopsis thaliana	-Fe-P+AsA	AT2G39270	Col-0	0.713948	pht4;4	0.626697	bzip58	0.446224
Arabidopsis thaliana	Col-0	-Fe+P+AsA	0.566442	pht4;4	-Fe+P+AsA	0.366021	bzip58	-Fe+P+AsA	0.30566		Arabidopsis thaliana	-Fe-P+AsA	AT1G80340	Col-0	0.353718	pht4;4	0.489225	bzip58	0.408545
Arabidopsis thaliana	Col-0	-Fe+P+AsA	1.38511	pht4;4	-Fe+P+AsA	0.63728	bzip58	-Fe+P+AsA	0.664343		Arabidopsis thaliana	-Fe-P+AsA	AT5G49630	Col-0	2.59947	pht4;4	0.842579	bzip58	0.878359
Arabidopsis thaliana	Col-0	-Fe+P+AsA	1.02101	pht4;4	-Fe+P+AsA	0.50698	bzip58	-Fe+P+AsA	0.435275		Arabidopsis thaliana	-Fe-P+AsA	AT3G16120	Col-0	2.55115	pht4;4	0.535352	bzip58	0.459635
Arabidopsis thaliana	Col-0	-Fe+P+AsA	2.23457	pht4;4	-Fe+P+AsA	0.392292	bzip58	-Fe+P+AsA	0.90125		Arabidopsis thaliana	-Fe-P+AsA	AT1G32520	Col-0	3.48335	pht4;4	0.239627	bzip58	0.550518
Arabidopsis thaliana	Col-0	-Fe+P+AsA	2.56685	pht4;4	-Fe+P+AsA	0.371131	bzip58	-Fe+P+AsA	0.607097		Arabidopsis thaliana	-Fe-P+AsA	AT4G01070	Col-0	1.76244	pht4;4	0.246354	bzip58	0.402987
Arabidopsis thaliana	Col-0	-Fe+P+AsA	0.993092	pht4;4	-Fe+P+AsA	0.429283	bzip58	-Fe+P+AsA	0.325335		Arabidopsis thaliana	-Fe-P+AsA	AT5G59780	Col-0	0.741187	pht4;4	0.467601	bzip58	0.354375
Arabidopsis thaliana	Col-0	-Fe+P+AsA	1.85318	pht4;4	-Fe+P+AsA	0.248273	bzip58	-Fe+P+AsA	0.558644		Arabidopsis thaliana	-Fe-P+AsA	AT3G55230	Col-0	1.41377	pht4;4	0.335754	bzip58	0.755486
Arabidopsis thaliana	Col-0	-Fe+P+AsA	1.15669	pht4;4	-Fe+P+AsA	0.175556	bzip58	-Fe+P+AsA	0.295248		Arabidopsis thaliana	-Fe-P+AsA	AT5G46890	Col-0	1.09173	pht4;4	0.235645	bzip58	0.396306
Arabidopsis thaliana	Col-0	-Fe+P+AsA	1.40444	pht4;4	-Fe+P+AsA	0.163799	bzip58	-Fe+P+AsA	0.586417		Arabidopsis thaliana	-Fe-P+AsA	AT5G06510	Col-0	1.76192	pht4;4	0.12164	bzip58	0.435483
Arabidopsis thaliana	Col-0	-Fe+P+AsA	1.06437	pht4;4	-Fe+P+AsA	0.320856	bzip58	-Fe+P+AsA	0.348686		Arabidopsis thaliana	-Fe-P+AsA	AT1G50110	Col-0	0.795149	pht4;4	0.347228	bzip58	0.377345
Arabidopsis thaliana	Col-0	-Fe+P+AsA	1.02811	pht4;4	-Fe+P+AsA	0.30566	bzip58	-Fe+P+AsA	0.817902		Arabidopsis thaliana	-Fe-P+AsA	AT5G63850	Col-0	1.17183	pht4;4	0.326644	bzip58	0.874053
Arabidopsis thaliana	Col-0	-Fe+P+AsA	0.858565	pht4;4	-Fe+P+AsA	0.236514	bzip58	-Fe+P+AsA	0.562529		Arabidopsis thaliana	-Fe-P+AsA	AT1G64360	Col-0	0.694944	pht4;4	0.216614	bzip58	0.515197
Arabidopsis thaliana	Col-0	-Fe+P+AsA	1.18921	pht4;4	-Fe+P+AsA	0.882703	bzip58	-Fe+P+AsA	0.420448		Arabidopsis thaliana	-Fe-P+AsA	AT4G04955	Col-0	1.37368	pht4;4	1.14833	bzip58	0.54697
Arabidopsis thaliana	Col-0	-Fe+P+AsA	1.25701	pht4;4	-Fe+P+AsA	0.463294	bzip58	-Fe+P+AsA	0.503478		Arabidopsis thaliana	-Fe-P+AsA	AT5G08030	Col-0	0.851229	pht4;4	0.35168	bzip58	0.382183
[truncated: 1 more columns]

## Sheet: Figure 5a,c,d
Figure 5a. elative mRNA abundance of bZIP58 in shoots of plants expressing JUNGBRUNNEN1p::bZIP58 in the bzip58 (Line A1) and bzip58xpht4;4 (Line B1) mutant background									Figure 5c.Total chlorophyll content in Col-0, Line A1 and Line B1 grown under +Fe+P, -Fe+P or -Fe+P+AsA											Figure 5d. Relative mRNA abundance of PRGs genes (PSBTN (AT3G21055), AT1G5140 and PTAC16 (AT3G46780)) in shoots of Col-0, bzip58, Line A1, bzip58 pht4;4, and Line B1
Species	Tissue	Genotype	Treatments	bZIP58 expression	Genotype	Treatments	bZIP58 expression		Plant Species	Genotype	Tissues	Growth condition	Time (h)	Chlorophyll content	genotype	Chlorophyll content	genotype	Chlorophyll content		Plant Species	Genotype	Tissues	Growth condition	Time (h)	AGI	Fold change	AGI	Fold change	AGI	Fold change
Arabidopsis thaliana	Shoots	Line A1	+Fe+P	0.99802	Line B1	+Fe+P	0.99901		Arabidopsis thaliana	Col-0	Shoots	+Fe+P	76h	1.30646	Line A1	0.493183	Line B1	0.708992		Arabidopsis thaliana	Col-0	Shoots	+Fe+P	76h	AT3G21055	0.969828	AT1G51400	1.009	AT3G46780	1.04849
Arabidopsis thaliana	Shoots	Line A1	+Fe+P	0.994059	Line B1	+Fe+P	0.965347		Arabidopsis thaliana	Col-0	Shoots	+Fe+P	76h	1.25118	Line A1	0.508026	Line B1	0.776399		Arabidopsis thaliana	Col-0	Shoots	+Fe+P	76h	AT3G21055	1.00596	AT1G51400	0.989	AT3G46780	1.00126
Arabidopsis thaliana	Shoots	Line A1	+Fe+P	0.985149	Line B1	+Fe+P	0.97099		Arabidopsis thaliana	Col-0	Shoots	+Fe+P	76h	1.2941	Line A1	0.468928	Line B1	0.707716		Arabidopsis thaliana	Col-0	Shoots	+Fe+P	76h	AT3G21055	1.00561	AT1G51400	1.01	AT3G46780	0.995418
Arabidopsis thaliana	Shoots	Line A1	+Fe+P	0.99505	Line B1	+Fe+P	0.99703		Arabidopsis thaliana	Col-0	Shoots	+Fe+P	76h	1.31746	Line A1	0.46492	Line B1	0.769626		Arabidopsis thaliana	Col-0	Shoots	+Fe+P	76h	AT3G21055	0.98454	AT1G51400	0.99	AT3G46780	0.997555
Arabidopsis thaliana	Shoots	Line A1	+Fe+P	0.991089	Line B1	+Fe+P	0.99802		Arabidopsis thaliana	Col-0	Shoots	+Fe+P	76h	1.23682	Line A1	0.464175	Line B1	0.771446		Arabidopsis thaliana	Col-0	Shoots	+Fe+P	76h	AT3G21055	0.987375	AT1G51400	0.999	AT3G46780	1.0071
Arabidopsis thaliana	Shoots	Line A1	-Fe+P	2.41092	Line B1	-Fe+P	3.8938		Arabidopsis thaliana	Col-0	Shoots	+Fe+P	76h	1.2453	Line A1	0.466111	Line B1	0.77349		Arabidopsis thaliana	Col-0	Shoots	-Fe+P	76h	AT3G21055	0.324408	AT1G51400	0.154376	AT3G46780	0.534751
Arabidopsis thaliana	Shoots	Line A1	-Fe+P	2.28454	Line B1	-Fe+P	3.94461		Arabidopsis thaliana	Col-0	Shoots	+Fe+P	76h	1.30444	Line A1	0.446294	Line B1	0.770739		Arabidopsis thaliana	Col-0	Shoots	-Fe+P	76h	AT3G21055	0.42265	AT1G51400	0.135042	AT3G46780	0.561776
Arabidopsis thaliana	Shoots	Line A1	-Fe+P	2.54636	Line B1	-Fe+P	3.92158		Arabidopsis thaliana	Col-0	Shoots	+Fe+P	76h	1.28192	Line A1	0.496494	Line B1	0.772148		Arabidopsis thaliana	Col-0	Shoots	-Fe+P	76h	AT3G21055	0.328449	AT1G51400	0.159835	AT3G46780	0.493109
Arabidopsis thaliana	Shoots	Line A1	-Fe+P	2.50367	Line B1	-Fe+P	4.19363		Arabidopsis thaliana	Col-0	Shoots	+Fe+P	76h	1.22932	Line A1	0.461367	Line B1	0.766788		Arabidopsis thaliana	Col-0	Shoots	-Fe+P	76h	AT3G21055	0.345947	AT1G51400	0.124694	AT3G46780	0.760777
Arabidopsis thaliana	Shoots	Line A1	-Fe+P	2.53655	Line B1	-Fe+P	4.17532		Arabidopsis thaliana	Col-0	Shoots	+Fe+P	76h	1.2533	Line A1	0.466725	Line B1	0.752262		Arabidopsis thaliana	Col-0	Shoots	-Fe+P	76h	AT3G21055	0.371041	AT1G51400	0.0741912	AT3G46780	0.538062
Arabidopsis thaliana	Shoots	Line A1	-Fe+P+AsA	0.980786	Line B1	-Fe+P+AsA	3.41258		Arabidopsis thaliana	Col-0	Shoots	+Fe+P	76h	1.26394	Line A1	0.468488	Line B1	0.796625		Arabidopsis thaliana	Col-0	Shoots	-Fe+P+AsA	76h	AT3G21055	1.25342	AT1G51400	1.1808	AT3G46780	1.15433
Arabidopsis thaliana	Shoots	Line A1	-Fe+P+AsA	1.12033	Line B1	-Fe+P+AsA	4.49354		Arabidopsis thaliana	Col-0	Shoots	+Fe+P	76h	1.2899	Line A1	0.500623	Line B1	0.770079		Arabidopsis thaliana	Col-0	Shoots	-Fe+P+AsA	76h	AT3G21055	1.03047	AT1G51400	1.151	AT3G46780	1.17303
Arabidopsis thaliana	Shoots	Line A1	-Fe+P+AsA	1.4101	Line B1	-Fe+P+AsA	3.19755		Arabidopsis thaliana	Col-0	Shoots	+Fe+P	76h	1.32124	Line A1	0.510744	Line B1	0.80992		Arabidopsis thaliana	Col-0	Shoots	-Fe+P+AsA	76h	AT3G21055	1.13408	AT1G51400	1.35269	AT3G46780	1.16983
Arabidopsis thaliana	Shoots	Line A1	-Fe+P+AsA	1.14447	Line B1	-Fe+P+AsA	4.21101		Arabidopsis thaliana	Col-0	Shoots	+Fe+P	76h	1.27108	Line A1	0.500303	Line B1	0.718829		Arabidopsis thaliana	Col-0	Shoots	-Fe+P+AsA	76h	AT3G21055	1.2332	AT1G51400	1.55954	AT3G46780	1.17596
Arabidopsis thaliana	Shoots	Line A1	-Fe+P+AsA	1.29717	Line B1	-Fe+P+AsA	3.53475		Arabidopsis thaliana	Col-0	Shoots	-Fe+P	76h	0.384496	Line A1	0.785341	Line B1	1.03		Arabidopsis thaliana	Col-0	Shoots	-Fe+P+AsA	76h	AT3G21055	1.18254	AT1G51400	1.42802	AT3G46780	1.14561
									Arabidopsis thaliana	Col-0	Shoots	-Fe+P	76h	0.332742	Line A1	0.750909	Line B1	0.996364		Arabidopsis thaliana	bzip58	Shoots	+Fe+P	76h	AT3G21055	0.229444	AT1G51400	0.20425	AT3G46780	0.2575
									Arabidopsis thaliana	Col-0	Shoots	-Fe+P	76h	0.313307	Line A1	0.800909	Line B1	0.958636		Arabidopsis thaliana	bzip58	Shoots	+Fe+P	76h	AT3G21055	0.226944	AT1G51400	0.2075	AT3G46780	0.258125
									Arabidopsis thaliana	Col-0	Shoots	-Fe+P	76h	0.32984	Line A1	0.755455	Line B1	0.928409		Arabidopsis thaliana	bzip58	Shoots	+Fe+P	76h	AT3G21055	0.230556	AT1G51400	0.20525	AT3G46780	0.239679
									Arabidopsis thaliana	Col-0	Shoots	-Fe+P	76h	0.31062	Line A1	0.807045	Line B1	0.913182		Arabidopsis thaliana	bzip58	Shoots	+Fe+P	76h	AT3G21055	0.228056	AT1G51400	0.20475	AT3G46780	0.237959
									Arabidopsis thaliana	Col-0	Shoots	-Fe+P	76h	0.331496	Line A1	0.849886	Line B1	0.862955		Arabidopsis thaliana	bzip58	Shoots	+Fe+P	76h	AT3G21055	0.25	AT1G51400	0.20525	AT3G46780	0.231365
									Arabidopsis thaliana	Col-0	Shoots	-Fe+P	76h	0.340317	Line A1	0.822273	Line B1	0.930682		Arabidopsis thaliana	bzip58	Shoots	-Fe+P	76h	AT3G21055	0.246687	AT1G51400	0.20525	AT3G46780	0.255937
									Arabidopsis thaliana	Col-0	Shoots	-Fe+P	76h	0.380921	Line A1	0.845	Line B1	0.909545		Arabidopsis thaliana	bzip58	Shoots	-Fe+P	76h	AT3G21055	0.251807	AT1G51400	0.20575	AT3G46780	0.256875
									Arabidopsis thaliana	Col-0	Shoots	-Fe+P	76h	0.408624	Line A1	0.801932	Line B1	0.906364		Arabidopsis thaliana	bzip58	Shoots	-Fe+P	76h	AT3G21055	0.228889	AT1G51400	0.20425	AT3G46780	0.258437
									Arabidopsis thaliana	Col-0	Shoots	-Fe+P	76h	0.410969	Line A1	0.800455	Line B1	0.950682		Arabidopsis thaliana	bzip58	Shoots	-Fe+P	76h	AT3G21055	0.2275	AT1G51400	0.20475	AT3G46780	0.235952
									Arabidopsis thaliana	Col-0	Shoots	-Fe+P	76h	0.352839	Line A1	0.821818	Line B1	0.974091		Arabidopsis thaliana	bzip58	Shoots	-Fe+P	76h	AT3G21055	0.228333	AT1G51400	0.205	AT3G46780	0.255937
									Arabidopsis thaliana	Col-0	Shoots	-Fe+P	76h	0.36432	Line A1	0.849886	Line B1	0.959773		Arabidopsis thaliana	bzip58	Shoots	-Fe+P+AsA	76h	AT3G21055	0.228056	AT1G51400	0.20675	AT3G46780	0.252324
									Arabidopsis thaliana	Col-0	Shoots	-Fe+P	76h	0.404251	Line A1	0.746818	Line B1	0.955227		Arabidopsis thaliana	bzip58	Shoots	-Fe+P+AsA	76h	AT3G21055	0.228611	AT1G51400	0.20575	AT3G46780	0.250489
									Arabidopsis thaliana	Col-0	Shoots	-Fe+P	76h	0.373784	Line A1	0.842727	Line B1	0.828409		Arabidopsis thaliana	bzip58	Shoots	-Fe+P+AsA	76h	AT3G21055	0.227778	AT1G51400	0.20175	AT3G46780	0.23997
									Arabidopsis thaliana	Col-0	Shoots	-Fe+P+AsA	76h	1.21915	Line A1	0.358054	Line B1	0.83884		Arabidopsis thaliana	bzip58	Shoots	-Fe+P+AsA	76h	AT3G21055	0.246988	AT1G51400	0.20475	AT3G46780	0.249878
									Arabidopsis thaliana	Col-0	Shoots	-Fe+P+AsA	76h	1.2232	Line A1	0.410362	Line B1	0.889505		Arabidopsis thaliana	bzip58	Shoots	-Fe+P+AsA	76h	AT3G21055	0.248494	AT1G51400	0.209	AT3G46780	0.218423
									Arabidopsis thaliana	Col-0	Shoots	-Fe+P+AsA	76h	1.1232	Line A1	0.411311	Line B1	0.901638		Arabidopsis thaliana	Line A1	Shoots	+Fe+P	76h	AT3G21055	0.425443	AT1G51400	0.222279	AT3G46780	0.68454
									Arabidopsis thaliana	Col-0	Shoots	-Fe+P+AsA	76h	1.2962	Line A1	0.407875	Line B1	0.887372		Arabidopsis thaliana	Line A1	Shoots	+Fe+P	76h	AT3G21055	0.498737	AT1G51400	0.221853	AT3G46780	0.617375
									Arabidopsis thaliana	Col-0	Shoots	-Fe+P+AsA	76h	1.1313	Line A1	0.40937	Line B1	0.91884		Arabidopsis thaliana	Line A1	Shoots	+Fe+P	76h	AT3G21055	0.317061	AT1G51400	0.221696	AT3G46780	0.655641
									Arabidopsis thaliana	Col-0	Shoots	-Fe+P+AsA	76h	1.12185	Line A1	0.42867	Line B1	0.935239		Arabidopsis thaliana	Line A1	Shoots	+Fe+P	76h	AT3G21055	0.388841	AT1G51400	0.222232	AT3G46780	0.643347
									Arabidopsis thaliana	Col-0	Shoots	-Fe+P+AsA	76h	1.2854	Line A1	0.409407	Line B1	0.922705		Arabidopsis thaliana	Line A1	Shoots	+Fe+P	76h	AT3G21055	0.367727	AT1G51400	0.222432	AT3G46780	0.458047
									Arabidopsis thaliana	Col-0	Shoots	-Fe+P+AsA	76h	1.0989	Line A1	0.358885	Line B1	0.900572		Arabidopsis thaliana	Line A1	Shoots	-Fe+P	76h	AT3G21055	0.811428	AT1G51400	0.731101	AT3G46780	1.36625
									Arabidopsis thaliana	Col-0	Shoots	-Fe+P+AsA	76h	1.12455	Line A1	0.366669	Line B1	0.931351		Arabidopsis thaliana	Line A1	Shoots	-Fe+P	76h	AT3G21055	0.906939	AT1G51400	0.676088	AT3G46780	1.447
									Arabidopsis thaliana	Col-0	Shoots	-Fe+P+AsA	76h	1.3062	Line A1	0.40932	Line B1	0.831638		Arabidopsis thaliana	Line A1	Shoots	-Fe+P	76h	AT3G21055	0.94114	AT1G51400	0.788391	AT3G46780	1.32712
									Arabidopsis thaliana	Col-0	Shoots	-Fe+P+AsA	76h	1.2178	Line A1	0.410322	Line B1	0.891638		Arabidopsis thaliana	Line A1	Shoots	-Fe+P	76h	AT3G21055	0.865065	AT1G51400	0.740185	AT3G46780	1.41055
									Arabidopsis thaliana	Col-0	Shoots	-Fe+P+AsA	76h	1.22185	Line A1	0.352509	Line B1	0.845904		Arabidopsis thaliana	Line A1	Shoots	-Fe+P	76h	AT3G21055	0.846662	AT1G51400	0.663078	AT3G46780	1.35395
									Arabidopsis thaliana	Col-0	Shoots	-Fe+P+AsA	76h	1.2578	Line A1	0.411787	Line B1	0.996971		Arabidopsis thaliana	Line A1	Shoots	-Fe+P+AsA	76h	AT3G21055	0.248193	AT1G51400	0.218021	AT3G46780	0.514824
									Arabidopsis thaliana	Col-0	Shoots	-Fe+P+AsA	76h	1.2124	Line A1	0.370343	Line B1	0.955571		Arabidopsis thaliana	Line A1	Shoots	-Fe+P+AsA	76h	AT3G21055	0.248795	AT1G51400	0.225435	AT3G46780	0.424752
																				Arabidopsis thaliana	Line A1	Shoots	-Fe+P+AsA	76h	AT3G21055	0.246084	AT1G51400	0.202801	AT3G46780	0.362614
																				Arabidopsis thaliana	Line A1	Shoots	-Fe+P+AsA	76h	AT3G21055	0.25	AT1G51400	0.246687	AT3G46780	0.433775
																				Arabidopsis thaliana	Line A1	Shoots	-Fe+P+AsA	76h	AT3G21055	0.247289	AT1G51400	0.251193	AT3G46780	0.310079
																				Arabidopsis thaliana	bzip58pht4;4	Shoots	+Fe+P	76h	AT3G21055	0.246687	AT1G51400	0.2075	AT3G46780	0.244507
																				Arabidopsis thaliana	bzip58pht4;4	Shoots	+Fe+P	76h	AT3G21055	0.246386	AT1G51400	0.2045	AT3G46780	0.244208
																				Arabidopsis thaliana	bzip58pht4;4	Shoots	+Fe+P	76h	AT3G21055	0.248193	AT1G51400	0.247892	AT3G46780	0.246
																				Arabidopsis thaliana	bzip58pht4;4	Shoots	+Fe+P	76h	AT3G21055	0.246687	AT1G51400	0.20475	AT3G46780	0.244507
																				Arabidopsis thaliana	bzip58pht4;4	Shoots	+Fe+P	76h	AT3G21055	0.24759	AT1G51400	0.243072	AT3G46780	0.251713
																				Arabidopsis thaliana	bzip58pht4;4	Shoots	-Fe+P	76h	AT3G21055	0.249096	AT1G51400	0.243976	AT3G46780	0.234785
																				Arabidopsis thaliana	bzip58pht4;4	Shoots	-Fe+P	76h	AT3G21055	0.247892	AT1G51400	0.247289	AT3G46780	0.235354
																				Arabidopsis thaliana	bzip58pht4;4	Shoots	-Fe+P	76h	AT3G21055	0.246084	AT1G51400	0.20625	AT3G46780	0.24391
																				Arabidopsis thaliana	bzip58pht4;4	Shoots	-Fe+P	76h	AT3G21055	0.246687	AT1G51400	0.2025	AT3G46780	0.247791
																				Arabidopsis thaliana	bzip58pht4;4	Shoots	-Fe+P	76h	AT3G21055	0.247289	AT1G51400	0.20475	AT3G46780	0.250795
																				Arabidopsis thaliana	bzip58pht4;4	Shoots	-Fe+P+AsA	76h	AT3G21055	0.437122	AT1G51400	0.2275	AT3G46780	0.246819
																				Arabidopsis thaliana	bzip58pht4;4	Shoots	-Fe+P+AsA	76h	AT3G21055	0.456807	AT1G51400	0.225	AT3G46780	0.250489
																				Arabidopsis thaliana	bzip58pht4;4	Shoots	-Fe+P+AsA	76h	AT3G21055	0.414904	AT1G51400	0.228056	AT3G46780	0.247737
																				Arabidopsis thaliana	bzip58pht4;4	Shoots	-Fe+P+AsA	76h	AT3G21055	0.420677	AT1G51400	0.228611	AT3G46780	0.251101
																				Arabidopsis thaliana	bzip58pht4;4	Shoots	-Fe+P+AsA	76h	AT3G21055	0.413352	AT1G51400	0.227778	AT3G46780	0.245104
																				Arabidopsis thaliana	Line B1	Shoots	+Fe+P	76h	AT3G21055	0.894883	AT1G51400	0.592	AT3G46780	0.891309
																				Arabidopsis thaliana	Line B1	Shoots	+Fe+P	76h	AT3G21055	0.791284	AT1G51400	0.602	AT3G46780	0.780577
																				Arabidopsis thaliana	Line B1	Shoots	+Fe+P	76h	AT3G21055	0.786805	AT1G51400	0.758	AT3G46780	0.907559
																				Arabidopsis thaliana	Line B1	Shoots	+Fe+P	76h	AT3G21055	0.75933	AT1G51400	0.7092	AT3G46780	0.822854
																				Arabidopsis thaliana	Line B1	Shoots	+Fe+P	76h	AT3G21055	0.717894	AT1G51400	0.716	AT3G46780	0.846311
																				Arabidopsis thaliana	Line B1	Shoots	-Fe+P	76h	AT3G21055	1.2585	AT1G51400	1.3442	AT3G46780	1.58016
																				Arabidopsis thaliana	Line B1	Shoots	-Fe+P	76h	AT3G21055	1.19377	AT1G51400	1.78311	AT3G46780	1.55897
																				Arabidopsis thaliana	Line B1	Shoots	-Fe+P	76h	AT3G21055	1.43716	AT1G51400	1.4379	AT3G46780	1.62603
																				Arabidopsis thaliana	Line B1	Shoots	-Fe+P	76h	AT3G21055	1.18672	AT1G51400	1.68605	AT3G46780	1.87598
																				Arabidopsis thaliana	Line B1	Shoots	-Fe+P	76h	AT3G21055	1.14439	AT1G51400	1.955	AT3G46780	1.60888
																				Arabidopsis thaliana	Line B1	Shoots	-Fe+P+AsA	76h	AT3G21055	1.37954	AT1G51400	1.415	AT3G46780	1.5587
																				Arabidopsis thaliana	Line B1	Shoots	-Fe+P+AsA	76h	AT3G21055	1.46263	AT1G51400	1.663	AT3G46780	1.67989
																				Arabidopsis thaliana	Line B1	Shoots	-Fe+P+AsA	76h	AT3G21055	1.27459	AT1G51400	1.656	AT3G46780	1.28853
																				Arabidopsis thaliana	Line B1	Shoots	-Fe+P+AsA	76h	AT3G21055	1.37785	AT1G51400	1.608	AT3G46780	1.48667
																				Arabidopsis thaliana	Line B1	Shoots	-Fe+P+AsA	76h	AT3G21055	1.34011	AT1G51400	1.403	AT3G46780	1.31596

## Sheet: Supp Fig 1
Supplementary Figure 1
Genotype	Growth condition	Experiment	Iron Concentration
Arabidopsis thaliana	+Fe+P	1	132.236
Arabidopsis thaliana	+Fe+P	2	118.352
Arabidopsis thaliana	+Fe+P	3	120.446
Arabidopsis thaliana	-Fe+P	1	62.7863
Arabidopsis thaliana	-Fe+P	2	60.2975
Arabidopsis thaliana	-Fe+P	3	59.7363
Arabidopsis thaliana	+Fe-P	1	221.482
Arabidopsis thaliana	+Fe-P	2	231.05
Arabidopsis thaliana	+Fe-P	3	225.008
Arabidopsis thaliana	-Fe-P	1	69.3393
Arabidopsis thaliana	-Fe-P	2	65.8783
Arabidopsis thaliana	-Fe-P	3	60.6667

## Sheet: Supp Fig 2a,b,c,d
Supplementary Figure 2a
Time after transplating
Fluorescence
15 hours		+Pi +Fe																+Pi +Fe																+Pi +Fe
		Experiment #1																Experiment #2																Experiment #3
[ms]	[s]	1	2	3	4	5	6	7	8	9	10	11	12	13	14	15	16	1	2	3	4	5	6	7	8	9	10	11	12	13	14	15	16	1	2	3	4	5	6	7	8	9	10	11	12	13	14	15	16
-12.9925	-0.0129925	0	0	0	0	0	0	0	0	0	0	0	0	0	0	0	0	0	0	0	0	0	0	0	0	0	0	0	0	0	0	0	0	0	0	0	0	0	0	0	0	0	0	0	0	0	0	0	0
-2.9925	-0.0029925	0.173137	0.168869	0.168869	0.243427	0.212361	0.165476	0.118745	0.122575	0.206271	0.18835	0.208569	0.198469	0.15893	0.168337	0.134361	0.120689	0.158655	0.187402	0.299645	0.204741	0.148495	0.116533	0.130785	0.102273	0.209624	0.184967	0.186368	0.206395	0.195399	0.158254	0.168347	0.174739	0.183172	0.136066	0.202649	0.199025	0.18309	0.120001	0.151737	0.169157	0.154928	0.17244	0.287563	0.197464	0.169757	0.14989	0.163789	0.117952
5.0125	0.0050125	0.195201	0.188569	0.188569	0.27273	0.236161	0.184838	0.138444	0.135407	0.23385	0.209582	0.24381	0.22656	0.176898	0.198061	0.15593	0.137543	0.176404	0.21387	0.34055	0.231365	0.163773	0.134617	0.151592	0.121151	0.226326	0.200381	0.211903	0.228776	0.216548	0.177716	0.185279	0.194022	0.211221	0.151415	0.225088	0.210977	0.209269	0.137562	0.162296	0.185367	0.177757	0.196099	0.332685	0.225367	0.200855	0.177207	0.188581	0.13805
16.1175	0.0161175	0.219409	0.210457	0.210457	0.306629	0.265273	0.20796	0.150811	0.149197	0.260089	0.235957	0.266984	0.24801	0.201135	0.217673	0.170544	0.151215	0.188237	0.236658	0.393912	0.261725	0.194523	0.154978	0.170134	0.131563	0.249256	0.221244	0.220155	0.244638	0.240421	0.197512	0.200654	0.208154	0.227806	0.172359	0.243904	0.239513	0.230245	0.154147	0.182268	0.20698	0.203318	0.22805	0.386466	0.256392	0.238538	0.201686	0.215094	0.151123
27.2225	0.0272225	0.229675	0.220964	0.220964	0.334017	0.282536	0.220914	0.162412	0.157432	0.278858	0.248543	0.292169	0.283557	0.217432	0.238511	0.185277	0.168541	0.208789	0.258739	0.435525	0.286637	0.206492	0.163601	0.185845	0.144603	0.263551	0.236658	0.24818	0.253104	0.25119	0.218753	0.225954	0.223604	0.247075	0.183546	0.26244	0.251221	0.248619	0.161139	0.197992	0.22214	0.220684	0.251221	0.425368	0.281172	0.255733	0.215522	0.234377	0.164489
43.1915	0.0431915	0.245763	0.229719	0.229719	0.347424	0.302761	0.232336	0.167337	0.166626	0.295521	0.266273	0.304906	0.282433	0.22551	0.2475	0.189874	0.17573	0.221556	0.270062	0.443734	0.300494	0.217196	0.170907	0.192922	0.151901	0.284783	0.247557	0.254719	0.264392	0.269225	0.228318	0.232377	0.232706	0.260001	0.191871	0.278329	0.269026	0.262115	0.173659	0.212684	0.230695	0.233562	0.260733	0.434515	0.289953	0.26866	0.231664	0.246888	0.174635
66.8405	0.0668405	0.242086	0.234753	0.234753	0.337656	0.299696	0.230664	0.169088	0.171031	0.291499	0.264303	0.301458	0.286928	0.220357	0.246274	0.195885	0.17573	0.218286	0.268647	0.425617	0.289907	0.215542	0.165278	0.18726	0.145868	0.27997	0.252384	0.252695	0.258456	0.268187	0.220978	0.231793	0.229113	0.26366	0.194603	0.274705	0.274636	0.266505	0.167155	0.205912	0.228594	0.225562	0.254879	0.420734	0.282928	0.257562	0.226697	0.236787	0.17522
101.498	0.101498	0.237796	0.233112	0.233112	0.339571	0.292342	0.222864	0.163944	0.167583	0.281923	0.26288	0.296574	0.277837	0.219242	0.240247	0.190227	0.169484	0.216418	0.261287	0.413445	0.285858	0.208536	0.165397	0.188676	0.148885	0.272185	0.241796	0.246312	0.260207	0.263127	0.215195	0.218559	0.227077	0.251221	0.193562	0.274705	0.280733	0.255611	0.161302	0.205453	0.231746	0.222245	0.245611	0.410856	0.283123	0.255001	0.21907	0.228409	0.166733
152.794	0.152794	0.235497	0.227968	0.227968	0.334975	0.29418	0.233311	0.163397	0.164327	0.289775	0.260253	0.298394	0.2856	0.222167	0.24086	0.187752	0.170544	0.214238	0.269072	0.444867	0.295823	0.21924	0.171984	0.190657	0.148301	0.278838	0.247869	0.255965	0.259234	0.265332	0.216195	0.224981	0.229712	0.253904	0.192521	0.275542	0.258782	0.260327	0.171871	0.202698	0.228594	0.230635	0.256831	0.453783	0.284099	0.263416	0.222795	0.24046	0.168001
229.691	0.229691	0.235497	0.241648	0.241648	0.363129	0.305416	0.240693	0.169854	0.166626	0.303182	0.267586	0.320898	0.306029	0.236514	0.259042	0.199774	0.175259	0.222023	0.295257	0.508419	0.314195	0.237923	0.206597	0.217975	0.166595	0.282943	0.251917	0.26842	0.275485	0.274674	0.234434	0.234907	0.239892	0.266099	0.195904	0.291291	0.282684	0.287644	0.176749	0.212914	0.244204	0.247806	0.311953	0.628662	0.327612	0.307563	0.256676	0.267319	0.17405
343.452	0.343452	0.284987	0.307094	0.307094	0.529754	0.420739	0.339171	0.21965	0.219103	0.385537	0.334127	0.442228	0.445356	0.313542	0.377429	0.231361	0.20166	0.253629	0.438073	0.875438	0.431902	0.385056	0.354149	0.36348	0.2424	0.331633	0.293332	0.358257	0.355571	0.358361	0.381233	0.302829	0.294027	0.364636	0.2227	0.381884	0.373661	0.436588	0.257237	0.260661	0.308745	0.385953	0.500247	1.13696	0.541076	0.515247	0.407452	0.440863	0.215318
512.51	0.512509	0.462108	0.532655	0.532655	1.01163	0.829834	0.668731	0.41588	0.41484	0.714383	0.614736	0.817136	0.894798	0.580282	0.695103	0.418877	0.33991	0.39142	0.765743	1.45052	0.78144	0.6548	0.56386	0.59476	0.395663	0.601979	0.538242	0.681016	0.58172	0.718928	0.690402	0.583666	0.553081	0.705614	0.402604	0.702861	0.709272	0.800817	0.495938	0.477133	0.576063	0.619516	0.770736	1.4655	0.858932	0.83098	0.708651	0.740894	0.362051
613.982	0.613982	0.598167	0.632028	0.632028	1.15106	0.971408	0.797713	0.514378	0.490109	0.883498	0.73764	0.97677	1.05394	0.70035	0.814205	0.528134	0.449638	0.491378	0.877561	1.5697	0.901793	0.717176	0.61009	0.640761	0.456969	0.824483	0.712311	0.833754	0.673581	0.900833	0.769473	0.722431	0.683147	0.831712	0.535418	0.83429	0.871956	0.916265	0.591548	0.587665	0.690285	0.701272	0.852444	1.52598	0.95942	0.912078	0.805326	0.82537	0.444685
715.456	0.715456	0.727177	0.705354	0.705354	1.23609	1.05619	0.853847	0.576212	0.554844	0.97792	0.839092	1.05194	1.11441	0.779884	0.873654	0.597554	0.550881	0.5781	0.933045	1.63793	0.993654	0.753862	0.632606	0.680676	0.490346	0.948473	0.842473	0.922968	0.716203	0.990877	0.814959	0.813902	0.76363	0.894639	0.621532	0.89882	0.968542	0.96716	0.618377	0.664566	0.775239	0.751614	0.880005	1.53306	1.00176	0.951103	0.847189	0.868757	0.496881
816.929	0.816929	0.815584	0.753946	0.753946	1.27746	1.07968	0.887137	0.609373	0.582423	1.02695	0.888998	1.0914	1.1521	0.823761	0.91012	0.644344	0.599322	0.64396	0.962628	1.65873	1.01841	0.772935	0.636918	0.687895	0.504845	1.03467	0.893697	0.94819	0.737027	1.0407	0.818963	0.851659	0.808782	0.9422	0.674475	0.949692	1.03025	1.00049	0.649272	0.695097	0.815314	0.775419	0.914395	1.56318	1.03064	0.968542	0.871668	0.883448	0.52732
918.402	0.918402	0.864921	0.778899	0.778899	1.28417	1.10134	0.898559	0.630167	0.600618	1.05204	0.913294	1.1072	1.16457	0.832954	0.929222	0.685714	0.632676	0.691292	0.987539	1.66227	1.0332	0.78578	0.643864	0.698369	0.514674	1.06411	0.949125	0.979485	0.755614	1.06107	0.832864	0.867034	0.834412	0.950981	0.69854	0.968925	1.03391	1.00667	0.657402	0.728612	0.847434	0.796882	0.916346	1.56233	1.01874	0.962932	0.877699	0.877135	0.548198
1019.88	1.01988	0.889282	0.791157	0.791157	1.29566	1.11268	0.908449	0.636515	0.625516	1.0777	0.925989	1.11773	1.16661	0.8434	0.944033	0.691607	0.655541	0.707951	0.980887	1.66807	1.0332	0.784028	0.636678	0.690159	0.522166	1.08478	0.957999	0.983533	0.761647	1.06587	0.831752	0.894864	0.844952	0.968542	0.712199	0.964605	1.05684	1.00814	0.659678	0.747206	0.854188	0.808395	0.907322	1.57903	1.04996	0.957322	0.877699	0.894811	0.561369
1121.35	1.12135	0.901234	0.79838	0.79838	1.30466	1.114	0.912488	0.633998	0.628006	1.09073	0.936715	1.12415	1.16753	0.861229	0.949855	0.702568	0.661552	0.720874	0.987964	1.66765	1.04114	0.783542	0.642547	0.694264	0.5282	1.10247	0.974503	0.97824	0.764858	1.08391	0.838869	0.868591	0.847826	0.979518	0.71337	0.973246	1.0583	1.01627	0.657402	0.749846	0.860793	0.80059	0.910493	1.56842	1.03844	0.975981	0.881069	0.888957	0.56654
1222.82	1.22282	0.89725	0.808339	0.808339	1.2924	1.11431	0.909006	0.637828	0.631262	1.08919	0.938028	1.12137	1.17161	0.862901	0.960989	0.696203	0.665795	0.720562	0.986973	1.68973	1.04176	0.790451	0.650691	0.695679	0.52927	1.11082	0.986803	0.985246	0.763106	1.08157	0.836979	0.883382	0.856569	0.968542	0.727679	0.980493	1.05318	1.00244	0.659841	0.759258	0.869048	0.798638	0.898298	1.57123	1.04215	0.969883	0.889229	0.894237	0.566052
1324.29	1.32429	0.914257	0.810637	0.810637	1.28915	1.12034	0.914717	0.648335	0.628006	1.10337	0.938575	1.11572	1.18183	0.86499	0.952	0.704218	0.665677	0.733797	0.991927	1.68025	1.04799	0.787239	0.644702	0.699218	0.527227	1.10134	0.97606	0.979797	0.756392	1.07262	0.836423	0.878516	0.848066	0.970249	0.724687	0.983141	1.04464	1.00537	0.662605	0.758684	0.861243	0.794736	0.924639	1.56123	1.03181	0.96842	0.880005	0.892745	0.575125
1425.77	1.42577	0.933563	0.81994	0.81994	1.30562	1.11748	0.911792	0.647459	0.629921	1.1003	0.944923	1.12415	1.16988	0.866662	0.96344	0.702685	0.670274	0.737066	0.994758	1.66114	1.05578	0.791229	0.649493	0.704313	0.530243	1.10743	0.973258	0.975904	0.755322	1.08222	0.852437	0.879295	0.851539	0.979274	0.726768	0.983559	1.06196	1.02553	0.653825	0.768326	0.868598	0.808785	0.918298	1.56501	1.02771	0.967932	0.863863	0.897451	0.571027
1527.24	1.52724	0.909661	0.809762	0.809762	1.30581	1.11686	0.924189	0.642534	0.626091	1.08632	0.935949	1.12367	1.17039	0.861508	0.962623	0.713764	0.66827	0.730838	0.996315	1.66751	1.0455	0.785293	0.647577	0.695821	0.528784	1.10346	0.979641	0.98727	0.7561	1.08897	0.842206	0.876959	0.849263	0.953908	0.73028	0.978263	1.06464	1.00505	0.659191	0.766604	0.8728	0.803517	0.910249	1.57794	1.04293	0.969761	0.877167	0.899288	0.567223
1729.07	1.72907	0.913031	0.815343	0.815343	1.30025	1.12361	0.917781	0.646037	0.630687	1.08977	0.953131	1.11572	1.16865	0.84939	0.957823	0.70575	0.670156	0.742671	0.989662	1.67642	1.06107	0.788115	0.647577	0.693415	0.529465	1.11111	0.971078	0.974036	0.762036	1.08455	0.846098	0.883966	0.847467	0.975371	0.72937	0.988716	1.05464	1.01155	0.648621	0.767407	0.873701	0.798248	0.907078	1.57635	1.03942	0.971713	0.886213	0.885858	0.570832
1930.89	1.93089	0.913491	0.812279	0.812279	1.29566	1.11482	0.91402	0.641549	0.626474	1.09111	0.944923	1.12032	1.18499	0.854126	0.959457	0.708696	0.668859	0.739869	0.988105	1.6726	1.05671	0.791326	0.648056	0.699501	0.530535	1.11295	0.985402	0.990384	0.768069	1.09623	0.843985	0.88163	0.858006	0.98903	0.724037	0.987462	1.05757	1.02017	0.65415	0.771539	0.875502	0.796492	0.913664	1.57489	1.04371	0.983298	0.886036	0.886547	0.578832
2132.72	2.13272	0.927128	0.815891	0.815891	1.3037	1.12524	0.914299	0.653807	0.637965	1.0936	0.94153	1.12597	1.15742	0.851897	0.953941	0.706339	0.666856	0.75248	0.999429	1.66015	1.05484	0.786947	0.636079	0.701907	0.534622	1.10927	0.96812	0.985869	0.758241	1.09273	0.847321	0.882798	0.855491	0.970249	0.72898	0.973803	1.05537	1.0174	0.650247	0.767178	0.87175	0.815419	0.915859	1.57025	1.03727	0.977078	0.880537	0.891024	0.574637
2334.54	2.33454	0.913338	0.812389	0.812389	1.29872	1.10961	0.921124	0.645599	0.628581	1.08536	0.957837	1.12214	1.17264	0.862065	0.954452	0.703039	0.669684	0.737378	0.997447	1.67331	1.05453	0.787434	0.65105	0.690584	0.532092	1.10771	0.975437	0.984468	0.751721	1.08429	0.842317	0.868785	0.847108	0.974396	0.72976	0.989134	1.08123	1.01513	0.663906	0.772113	0.857641	0.806639	0.917566	1.5694	1.03747	0.97342	0.872909	0.887465	0.578052
2601.87	2.60187	1.00787	0.900708	0.900708	1.39372	1.20287	0.980601	0.701852	0.688719	1.22115	1.06268	1.22288	1.24812	0.924467	1.02749	0.774581	0.741579	0.827526	1.09171	1.77904	1.16165	0.853021	0.696921	0.755693	0.585321	1.2266	1.0975	1.07773	0.847474	1.17862	0.921611	0.959284	0.940286	1.0661	0.805858	1.06718	1.15854	1.0896	0.707483	0.857279	0.960005	0.879224	0.990737	1.67037	1.11493	1.04086	0.958763	0.972172	0.660882
2615.85	2.61585	0.896484	0.785028	0.785028	1.24663	1.07754	0.875158	0.626118	0.62226	1.05683	0.948644	1.08106	1.11462	0.830725	0.909201	0.687364	0.648352	0.749989	0.959655	1.57819	1.02246	0.751721	0.610809	0.664399	0.512922	1.07331	0.949903	0.94134	0.748705	1.03823	0.805061	0.832781	0.826388	0.917322	0.715581	0.958193	1.01391	0.957566	0.623255	0.755585	0.855389	0.779516	0.886346	1.46403	1.00118	0.919639	0.831047	0.842013	0.57971
2630.86	2.63086	0.845309	0.744863	0.744863	1.15795	1.02054	0.827521	0.59241	0.571506	1.01316	0.897534	1.0303	1.04812	0.792002	0.860273	0.653773	0.61759	0.69643	0.901623	1.49752	0.975749	0.716398	0.576196	0.628588	0.492487	1.01882	0.903973	0.896188	0.705207	0.98945	0.752347	0.802031	0.787224	0.896102	0.671353	0.915406	0.959517	0.91155	0.593662	0.717134	0.800004	0.737565	0.816102	1.37708	0.921566	0.859639	0.792377	0.806317	0.541661
2650.74	2.65074	0.810834	0.714766	0.714766	1.11773	0.971408	0.79437	0.568114	0.556568	0.969301	0.854852	0.98922	1.01431	0.740187	0.830344	0.628433	0.583646	0.671207	0.874306	1.45732	0.929974	0.681171	0.563501	0.608065	0.47283	0.974942	0.858042	0.860378	0.67543	0.935086	0.719539	0.75863	0.762313	0.846102	0.63493	0.863977	0.917078	0.873175	0.566995	0.678569	0.759029	0.697955	0.799517	1.32098	0.893859	0.824395	0.748918	0.774294	0.523613
2700.82	2.70082	0.771304	0.677228	0.677228	1.05261	0.930856	0.748822	0.526745	0.518454	0.90878	0.808886	0.92707	0.961091	0.708846	0.777433	0.585885	0.550763	0.625588	0.835948	1.36404	0.86536	0.640496	0.518469	0.569848	0.436436	0.912805	0.820208	0.801057	0.637966	0.880722	0.67461	0.715619	0.713927	0.807078	0.591353	0.814778	0.872688	0.812362	0.536914	0.638052	0.71415	0.669662	0.756346	1.24293	0.829468	0.76537	0.713441	0.713921	0.490832
2801.33	2.80133	0.676308	0.610358	0.610358	0.9377	0.836779	0.667756	0.473227	0.449889	0.821828	0.713343	0.811007	0.84107	0.629173	0.688974	0.525069	0.491361	0.548674	0.727809	1.19546	0.762756	0.568291	0.459903	0.505164	0.38564	0.7949	0.714957	0.707951	0.575882	0.772773	0.591868	0.639133	0.632726	0.702687	0.52332	0.729342	0.748297	0.725858	0.469759	0.563217	0.629947	0.58654	0.67537	1.10781	0.735224	0.69037	0.627941	0.633346	0.433173
3100.5	3.1005	0.559249	0.512517	0.512517	0.783715	0.700721	0.556324	0.386768	0.380366	0.67627	0.590549	0.682399	0.69684	0.525123	0.567319	0.435731	0.407444	0.462729	0.611037	0.987681	0.647074	0.468062	0.378581	0.411888	0.321805	0.65718	0.585574	0.580436	0.490833	0.649902	0.491333	0.520415	0.520984	0.593418	0.433693	0.608226	0.624881	0.600816	0.389596	0.46049	0.514674	0.496588	0.550247	0.900249	0.624784	0.568784	0.523817	0.528324	0.361758
3600.37	3.60037	0.475898	0.454075	0.454075	0.674546	0.600516	0.487654	0.326466	0.328846	0.587786	0.519193	0.60081	0.598575	0.460214	0.492854	0.383401	0.347453	0.406212	0.52314	0.863548	0.565645	0.409773	0.330435	0.359234	0.277529	0.570556	0.5043	0.49854	0.429333	0.552203	0.422048	0.449184	0.45619	0.520978	0.370734	0.529759	0.544637	0.525857	0.339189	0.404823	0.455387	0.432588	0.48171	0.795736	0.532881	0.488051	0.456588	0.454292	0.308685
4100.24	4.10024	0.457205	0.422337	0.422337	0.63605	0.568646	0.449349	0.311582	0.30548	0.549481	0.485923	0.566718	0.568544	0.435002	0.469565	0.349339	0.330481	0.380522	0.488603	0.810895	0.523918	0.384473	0.308877	0.344797	0.260305	0.538285	0.475185	0.479233	0.410357	0.518598	0.406367	0.425246	0.431518	0.491954	0.351612	0.506205	0.504637	0.494312	0.322929	0.373259	0.430621	0.41288	0.467564	0.757687	0.508686	0.473417	0.423062	0.432829	0.30127
4600.11	4.60011	0.435908	0.405702	0.405702	0.622835	0.549545	0.442524	0.295056	0.292265	0.543161	0.462612	0.536649	0.551179	0.414945	0.450361	0.337671	0.318106	0.372737	0.476855	0.786974	0.50975	0.374936	0.305883	0.327245	0.253882	0.522007	0.455879	0.462107	0.400334	0.505364	0.388129	0.414931	0.411996	0.480247	0.34823	0.48725	0.500247	0.476263	0.307644	0.357534	0.405706	0.393953	0.453417	0.734028	0.498344	0.454393	0.41508	0.420318	0.283221
5099.99	5.09999	0.422578	0.395305	0.395305	0.604066	0.521149	0.423302	0.299215	0.288243	0.528222	0.445101	0.521232	0.540046	0.407841	0.440658	0.332721	0.315749	0.356545	0.46808	0.763903	0.488575	0.365108	0.2975	0.325688	0.246195	0.507145	0.450118	0.448872	0.391284	0.49732	0.38368	0.404032	0.403014	0.462929	0.338213	0.470525	0.495369	0.465368	0.295611	0.355583	0.407357	0.390051	0.44171	0.725248	0.486247	0.450368	0.407984	0.40884	0.273953
28 hours		+Pi +Fe																+Pi +Fe																+Pi +Fe
		Experiment #1																Experiment #2																Experiment #3
[ms]	[s]	1	2	3	4	5	6	7	8	9	10	11	12	13	14	15	16	1	2	3	4	5	6	7	8	9	10	11	12	13	14	15	16	1	2	3	4	5	6	7	8	9	10	11	12	13	14	15	16
-12.9925	-0.0129925	0	0	0	0	0	0	0	0	0	0	0	0	0	0	0	0	0	0	0	0	0	0	0	0	0	0	0	0	0	0	0	0	0	0	0	0	0	0	0	0	0	0	0	0	0	0	0	0
-2.9925	-0.0029925	0.166952	0.209483	0.275579	0.187403	0.182376	0.121226	0.175902	0.0673592	0.236368	0.233698	0.109124	0.198052	0.206951	0.184819	0.0694445	0.11844	0.200259	0.123607	0.223047	0.254607	0.199735	0.19738	0.131046	0.12199	0.141258	0.19898	0.139264	0.187952	0.128708	0.167538	0.142153	0.177566	0.126546	0.182634	0.114826	0.152799	0.334361	0.244105	0.129968	0.16229	0.161283	0.395065	0.133284	0.135261	0.181751	0.109645	0.0980661	0.0536759
5.0125	0.0050125	0.185391	0.229472	0.306895	0.212548	0.207295	0.132219	0.192959	0.0770617	0.250477	0.253592	0.121421	0.218086	0.224408	0.199844	0.0808048	0.130656	0.220093	0.137084	0.248831	0.287261	0.228962	0.224465	0.14879	0.131693	0.158725	0.225745	0.161764	0.210478	0.147795	0.191698	0.160805	0.202266	0.139965	0.213617	0.130226	0.17137	0.386452	0.282648	0.148118	0.179373	0.175381	0.467827	0.157064	0.151568	0.20655	0.119242	0.111315	0.0625653
16.1175	0.0161175	0.198815	0.254658	0.340343	0.243894	0.235879	0.146731	0.211482	0.0825761	0.28639	0.278721	0.136324	0.240888	0.25026	0.224519	0.0875844	0.143164	0.238648	0.148559	0.279329	0.313908	0.253683	0.250164	0.162283	0.137646	0.175637	0.25219	0.183304	0.238088	0.164324	0.223582	0.181598	0.233015	0.159329	0.236718	0.145627	0.190697	0.448507	0.311432	0.167046	0.199271	0.188715	0.542565	0.171333	0.172578	0.226254	0.13385	0.126263	0.0689067
27.2225	0.0272225	0.210696	0.269449	0.365396	0.264529	0.257501	0.159118	0.230804	0.0882301	0.305996	0.303326	0.144875	0.257826	0.265985	0.235635	0.0942418	0.153523	0.26456	0.156415	0.281962	0.337782	0.265004	0.267652	0.17134	0.147513	0.183539	0.275436	0.19866	0.262578	0.182451	0.23883	0.202896	0.252297	0.169861	0.253568	0.161254	0.209419	0.497276	0.345651	0.184808	0.219072	0.199501	0.581108	0.180618	0.190139	0.246468	0.143872	0.140418	0.0738327
43.1915	0.0431915	0.218103	0.280243	0.386451	0.278624	0.26373	0.16784	0.243064	0.0919994	0.32212	0.316937	0.154403	0.273788	0.279444	0.251759	0.0971735	0.164175	0.272024	0.166658	0.309133	0.360116	0.279791	0.27565	0.181136	0.155993	0.195738	0.291645	0.20847	0.271358	0.190982	0.257248	0.218901	0.269562	0.178693	0.271505	0.168049	0.221045	0.500371	0.361587	0.182673	0.231204	0.218271	0.595315	0.192169	0.195261	0.25547	0.152705	0.140531	0.0780792
66.8405	0.0668405	0.229907	0.282509	0.380321	0.269378	0.260066	0.163295	0.237867	0.0927672	0.31644	0.313377	0.15367	0.271182	0.276512	0.250416	0.0950969	0.159289	0.270318	0.163885	0.308994	0.355033	0.278867	0.273624	0.181783	0.1595	0.204333	0.287166	0.205058	0.271704	0.191195	0.248138	0.205542	0.268554	0.175466	0.274495	0.163293	0.220743	0.48482	0.357016	0.181702	0.230525	0.217082	0.593215	0.184808	0.194216	0.253941	0.155847	0.140984	0.0749085
101.498	0.101498	0.223426	0.275979	0.366329	0.26701	0.259211	0.164761	0.238533	0.0926974	0.311126	0.307619	0.148295	0.272322	0.271715	0.244064	0.0947915	0.161439	0.268185	0.164578	0.293884	0.352415	0.272975	0.273517	0.180304	0.155667	0.20059	0.28418	0.205058	0.267777	0.186397	0.242593	0.206929	0.263639	0.17003	0.269059	0.165331	0.213345	0.4932	0.352445	0.184226	0.22509	0.21878	0.63917	0.185148	0.186272	0.245618	0.152365	0.137474	0.0717378
152.794	0.152794	0.224275	0.276379	0.371392	0.270505	0.260799	0.164175	0.241865	0.0922786	0.316806	0.313901	0.150249	0.271508	0.276112	0.247606	0.0958909	0.160168	0.26328	0.164039	0.305529	0.352723	0.281177	0.27533	0.18206	0.155749	0.200174	0.284394	0.208044	0.272513	0.188316	0.252099	0.211339	0.270444	0.172748	0.272592	0.162613	0.211533	0.528908	0.353928	0.185585	0.23266	0.214958	0.800877	0.188432	0.190348	0.254281	0.150921	0.139172	0.0748519
229.691	0.229691	0.224275	0.281443	0.401242	0.304558	0.285962	0.172384	0.260654	0.0986306	0.3278	0.338925	0.159533	0.28584	0.302498	0.268861	0.101937	0.166813	0.275863	0.17228	0.3266	0.403552	0.316526	0.324488	0.191302	0.160723	0.216116	0.311159	0.245366	0.305205	0.207084	0.306955	0.239821	0.303462	0.187356	0.272864	0.166463	0.2295	0.72889	0.402847	0.214704	0.275562	0.220394	1.19335	0.209381	0.212195	0.275344	0.152705	0.146986	0.0793249
343.452	0.343452	0.235693	0.345407	0.600065	0.495456	0.464552	0.225594	0.42856	0.114685	0.418133	0.50467	0.224682	0.401968	0.42896	0.392603	0.142187	0.201603	0.345282	0.220105	0.494751	0.631666	0.508637	0.545434	0.239728	0.195298	0.267823	0.457035	0.399345	0.482414	0.314251	0.538062	0.38462	0.468425	0.228293	0.345972	0.20338	0.303333	1.37995	0.710079	0.374858	0.433096	0.245364	1.70503	0.3327	0.336167	0.415649	0.191348	0.210967	0.100444
512.51	0.512509	0.337839	0.5958	1.1343	0.87996	0.868148	0.386544	0.766372	0.194329	0.778548	0.944425	0.422001	0.728852	0.82887	0.702263	0.256523	0.363237	0.600565	0.382604	0.872919	1.11547	0.880266	0.895302	0.438146	0.350231	0.436668	0.769687	0.625837	0.81234	0.546501	0.825807	0.612217	0.781591	0.340231	0.647101	0.358745	0.573298	1.8197	1.21274	0.595774	0.636928	0.353395	1.99373	0.582282	0.590174	0.768109	0.339296	0.38966	0.165671
613.982	0.613982	0.435665	0.771702	1.30234	0.977833	0.957321	0.461449	0.861652	0.241376	0.973323	1.09363	0.504089	0.875925	0.979053	0.824417	0.299705	0.467899	0.750386	0.475714	1.02818	1.23684	0.991743	0.978476	0.534352	0.434384	0.524694	0.891676	0.687791	0.922662	0.632768	0.880068	0.694761	0.89186	0.399682	0.801198	0.46723	0.707224	1.86952	1.3238	0.659059	0.71322	0.441213	2.04648	0.648527	0.677038	0.892107	0.41998	0.463153	0.199699
715.456	0.715456	0.5338	0.885638	1.40455	1.02282	1.00606	0.516345	0.911224	0.274113	1.09517	1.17352	0.546598	0.958176	1.06194	0.889892	0.327067	0.525946	0.865551	0.527544	1.08404	1.32001	1.03426	1.03222	0.598119	0.503778	0.586105	0.970585	0.730019	0.970257	0.67137	0.920666	0.733576	0.937858	0.43858	0.904745	0.546045	0.789814	1.90591	1.3894	0.691769	0.766313	0.531578	2.07885	0.675705	0.709233	0.943915	0.476204	0.493615	0.221158
816.929	0.816929	0.61743	0.962662	1.45292	1.04289	1.02487	0.541631	0.929081	0.293728	1.1615	1.2043	0.567527	1.01355	1.11444	0.924339	0.338611	0.561615	0.938275	0.567591	1.11926	1.35344	1.06926	1.05376	0.629633	0.537619	0.635178	1.00535	0.7458	1.00988	0.687471	0.930171	0.754118	0.962055	0.470683	0.977038	0.599947	0.815632	1.92063	1.39977	0.696913	0.80873	0.593408	2.05945	0.703449	0.725644	0.977887	0.510601	0.51162	0.23503
918.402	0.918402	0.670741	0.998375	1.47784	1.04132	1.03159	0.564058	0.93028	0.305245	1.18825	1.23267	0.58357	1.03131	1.12817	0.935333	0.351559	0.584775	0.974211	0.585997	1.14393	1.3616	1.09294	1.06666	0.648486	0.559473	0.667755	1.03318	0.747507	1.02929	0.701334	0.947202	0.782347	0.974027	0.507373	1.00123	0.630069	0.838582	1.92901	1.41682	0.704775	0.830375	0.653708	2.06575	0.704695	0.741219	0.993854	0.534296	0.527474	0.24726
1019.88	1.01988	0.705999	1.01703	1.47544	1.05124	1.03391	0.570141	0.944939	0.31055	1.20328	1.2489	0.578114	1.04385	1.12884	0.958298	0.355651	0.608815	0.998097	0.598396	1.15072	1.36037	1.08855	1.07221	0.662164	0.573743	0.680785	1.03691	0.763075	1.02571	0.70176	0.951361	0.777558	0.974153	0.526568	1.01264	0.633919	0.837526	1.92811	1.42436	0.704678	0.842799	0.68768	2.08193	0.706167	0.737247	0.992665	0.546951	0.534155	0.248393
1121.35	1.12135	0.735855	1.02529	1.47957	1.05597	1.04222	0.580476	0.951202	0.307828	1.22417	1.23812	0.594075	1.05671	1.14403	0.967826	0.359438	0.61634	1.02668	0.611027	1.14878	1.38101	1.09144	1.07327	0.667246	0.575945	0.685221	1.04651	0.758383	1.0242	0.704106	0.955124	0.771509	0.98247	0.540836	1.02922	0.642526	0.838733	1.92675	1.43634	0.713802	0.846973	0.711546	2.07428	0.70628	0.741114	1.00218	0.558332	0.525322	0.25598
1222.82	1.22282	0.7509	1.02476	1.4909	1.04966	1.03599	0.577471	0.9552	0.312924	1.2183	1.25466	0.592691	1.04873	1.14003	0.957687	0.359011	0.617708	1.02582	0.605019	1.16084	1.38578	1.09467	1.0834	0.668633	0.582957	0.695064	1.05088	0.760623	1.03102	0.707199	0.951163	0.778566	0.980832	0.544233	1.03955	0.636864	0.843565	1.92863	1.42806	0.71157	0.856873	0.732948	2.07637	0.70628	0.746759	0.993514	0.557482	0.539364	0.26351
1324.29	1.32429	0.763398	1.03542	1.49103	1.05394	1.04478	0.581795	0.946005	0.317182	1.21904	1.25759	0.595623	1.07186	1.15242	0.965261	0.357361	0.620835	1.02145	0.609794	1.15696	1.36776	1.08728	1.08042	0.671128	0.575211	0.701163	1.06421	0.764995	1.02894	0.714343	0.958094	0.787388	0.996837	0.556293	1.04525	0.637317	0.839639	1.92244	1.42769	0.720694	0.853962	0.741101	2.09849	0.701298	0.758675	1.00914	0.555699	0.539024	0.260962
1425.77	1.42577	0.772887	1.03462	1.48824	1.05327	1.04454	0.584214	0.94827	0.315018	1.23058	1.26283	0.595297	1.06974	1.14896	0.962085	0.361637	0.62494	1.03766	0.608639	1.15696	1.36422	1.09502	1.07637	0.681109	0.587768	0.707124	1.05675	0.764461	1.02975	0.705386	0.954134	0.777306	0.985873	0.554255	1.02895	0.656341	0.840243	1.93067	1.42609	0.708076	0.852409	0.747131	2.09762	0.707865	0.751149	1.0015	0.556888	0.53993	0.260962
1527.24	1.52724	0.764478	1.03635	1.48824	1.04774	1.03489	0.582455	0.940408	0.319066	1.22142	1.27058	0.594564	1.0717	1.14669	0.964406	0.361515	0.620347	1.03883	0.605328	1.1607	1.371	1.08797	1.07295	0.67695	0.578391	0.703936	1.05451	0.762542	1.03784	0.713384	0.960471	0.784489	0.985999	0.556123	1.03982	0.645696	0.849605	1.91935	1.41769	0.709338	0.857941	0.757748	2.07848	0.713074	0.75554	1.00523	0.561219	0.54027	0.259943
1729.07	1.72907	0.778674	1.03369	1.4905	1.06172	1.03758	0.58458	0.948004	0.316623	1.23534	1.2444	0.602382	1.07381	1.15149	0.971613	0.364996	0.630412	1.0447	0.605482	1.17041	1.39148	1.09502	1.0929	0.672791	0.57994	0.697975	1.05568	0.764675	1.03056	0.706772	0.955124	0.783733	0.985999	0.554934	1.03792	0.645017	0.844471	1.92199	1.43214	0.718364	0.857844	0.762079	2.07773	0.711602	0.747386	0.990457	0.5602	0.536533	0.261642
1930.89	1.93089	0.783997	1.04262	1.50529	1.05417	1.04332	0.585973	0.943073	0.31753	1.22765	1.26052	0.592121	1.05753	1.15016	0.976499	0.359377	0.625428	1.03499	0.605867	1.16417	1.37177	1.10472	1.07818	0.676673	0.58573	0.701163	1.06154	0.756357	1.02998	0.711251	0.959679	0.78575	0.976547	0.558332	1.0227	0.647735	0.850209	1.93203	1.4204	0.715938	0.86425	0.774734	2.09985	0.707865	0.747177	0.995383	0.56589	0.536306	0.26351
2132.72	2.13272	0.777439	1.04515	1.49943	1.05259	1.03464	0.582821	0.954	0.319345	1.21464	1.25948	0.605069	1.05688	1.13963	0.960497	0.362248	0.622887	1.03798	0.602016	1.16847	1.36915	1.0971	1.07018	0.680277	0.581	0.707124	1.05568	0.761476	1.02397	0.708692	0.948589	0.78638	0.97932	0.562408	1.06319	0.654982	0.845528	1.93135	1.43226	0.712541	0.862406	0.767939	2.08737	0.706507	0.742578	0.997081	0.563597	0.542421	0.264416
2334.54	2.33454	0.791095	1.05141	1.4897	1.05417	1.03257	0.586559	0.946405	0.318438	1.23021	1.2688	0.601079	1.06144	1.14243	0.970391	0.363103	0.624549	1.03446	0.603017	1.1607	1.37223	1.09825	1.08415	0.667431	0.583528	0.70754	1.05653	0.764781	1.0279	0.711571	0.9474	0.785245	0.991166	0.555953	1.03194	0.647508	0.832694	1.93067	1.42312	0.714094	0.858524	0.771676	2.08193	0.715679	0.74979	0.994024	0.566145	0.537665	0.258698
2601.87	2.60187	0.951875	1.18054	1.61936	1.13524	1.11465	0.667547	1.01876	0.361646	1.35646	1.37727	0.650592	1.17349	1.24011	1.05443	0.395779	0.702239	1.14973	0.68573	1.25039	1.47235	1.1864	1.16626	0.775651	0.649823	0.792378	1.16221	0.835373	1.12101	0.781523	1.0385	0.863631	1.06905	0.640884	1.15369	0.725191	0.92691	2.04112	1.53023	0.764275	0.949083	0.90731	2.17693	0.760975	0.806132	1.07573	0.642073	0.5927	0.306768
2615.85	2.61585	0.830827	1.03009	1.42161	1.00253	0.983462	0.581648	0.896299	0.310969	1.20071	1.21351	0.579906	1.03668	1.10378	0.920552	0.343619	0.620249	1.01089	0.595393	1.11343	1.30415	1.04777	1.02614	0.672422	0.572193	0.698114	1.02827	0.725646	0.988625	0.672329	0.914328	0.755882	0.944664	0.559181	1.01346	0.635052	0.812915	1.7821	1.35827	0.680121	0.837946	0.819067	1.95457	0.680688	0.709024	0.96209	0.563088	0.516036	0.26436
2630.86	2.63086	0.770959	0.977054	1.33539	0.946261	0.923973	0.550792	0.836333	0.295333	1.1375	1.13205	0.540328	0.969577	1.03929	0.865705	0.324624	0.577153	0.956083	0.564895	1.05216	1.22991	1.01069	0.970799	0.641277	0.544795	0.664705	0.971865	0.696002	0.936063	0.644604	0.839075	0.715429	0.890222	0.528946	0.950132	0.589756	0.783925	1.68622	1.27402	0.640617	0.796209	0.764287	1.84994	0.638336	0.670661	0.915548	0.528691	0.491576	0.248053
2650.74	2.65074	0.742799	0.935344	1.29274	0.899467	0.88415	0.522648	0.796222	0.27879	1.09645	1.08211	0.525832	0.929836	0.992379	0.829548	0.308317	0.554188	0.91343	0.544718	1.01709	1.18247	0.959167	0.933797	0.603479	0.520658	0.634901	0.930064	0.670517	0.894129	0.607922	0.810162	0.674346	0.846744	0.502447	0.905832	0.579111	0.737119	1.62334	1.22831	0.620622	0.75816	0.733118	1.79805	0.619878	0.649338	0.871724	0.501258	0.476968	0.238427
2700.82	2.70082	0.691031	0.874578	1.19773	0.843201	0.830769	0.491792	0.736522	0.256523	1.0217	1.01311	0.490489	0.855241	0.928814	0.77128	0.2881	0.510701	0.858833	0.505826	0.93835	1.10253	0.892396	0.86683	0.561799	0.488366	0.593729	0.861712	0.61688	0.83556	0.573906	0.766	0.6194	0.791673	0.469155	0.856097	0.522264	0.695145	1.52746	1.14727	0.577817	0.710114	0.676385	1.70911	0.581829	0.595818	0.807687	0.467031	0.440165	0.219969
2801.33	2.80133	0.608018	0.759442	1.05195	0.748935	0.728771	0.436676	0.654034	0.225601	0.914689	0.899297	0.430389	0.768267	0.828071	0.684795	0.262448	0.455976	0.749533	0.453148	0.840897	0.982232	0.812802	0.775658	0.502745	0.432183	0.530239	0.766487	0.542875	0.733555	0.505127	0.678072	0.55034	0.704087	0.411912	0.766139	0.478101	0.614367	1.353	1.01002	0.511426	0.620331	0.591369	1.5264	0.510601	0.527038	0.727343	0.409024	0.38966	0.195906
3100.5	3.1005	0.505563	0.634712	0.880441	0.62276	0.606861	0.363457	0.543563	0.192305	0.746849	0.738683	0.352618	0.622497	0.667227	0.563008	0.209555	0.371934	0.614	0.37136	0.693539	0.806949	0.653037	0.632875	0.411715	0.355694	0.432786	0.638206	0.453302	0.607638	0.419073	0.565588	0.462124	0.586508	0.342609	0.616118	0.387735	0.493879	1.12727	0.818172	0.411159	0.508611	0.488349	1.2776	0.427369	0.43777	0.591454	0.343373	0.321829	0.16267
3600.37	3.60037	0.438597	0.555956	0.765306	0.54101	0.536256	0.316696	0.475468	0.16599	0.64424	0.642146	0.306362	0.554742	0.575545	0.492158	0.183842	0.321802	0.540316	0.327308	0.612166	0.710528	0.564087	0.559084	0.354694	0.312476	0.375534	0.553645	0.394974	0.524579	0.364689	0.48677	0.4068	0.499931	0.300823	0.535672	0.334285	0.431068	0.983304	0.717738	0.365831	0.446005	0.428643	1.12861	0.363275	0.37777	0.501938	0.291481	0.27223	0.139286
4100.24	4.10024	0.415992	0.531436	0.744917	0.511581	0.5172	0.301598	0.449882	0.158102	0.614373	0.60173	0.288446	0.518747	0.5373	0.469804	0.173214	0.298544	0.50598	0.306283	0.567391	0.672946	0.529777	0.523255	0.337782	0.292987	0.352938	0.520482	0.376419	0.499395	0.343896	0.456669	0.377689	0.478507	0.282988	0.512571	0.314129	0.407061	0.931666	0.687595	0.341468	0.412324	0.400276	1.08735	0.353423	0.364704	0.481215	0.277637	0.267247	0.133963
4600.11	4.60011	0.399328	0.499987	0.70907	0.496697	0.494724	0.285547	0.439088	0.15189	0.583041	0.59639	0.281443	0.505229	0.533302	0.454046	0.168023	0.286329	0.494143	0.300969	0.554914	0.654462	0.512911	0.504594	0.330666	0.281653	0.345453	0.517283	0.360317	0.485648	0.337711	0.446173	0.368993	0.463888	0.278062	0.493003	0.309146	0.395737	0.91702	0.6703	0.334091	0.411742	0.386687	1.05795	0.342439	0.349965	0.464399	0.274325	0.254225	0.12598
5099.99	5.09999	-0.0813545	-0.0855522	0.249194	0.35819	0.221995	0.303593	0.219144	0.228526	0.387601	0.496789	0.720931	0.496584	0.488982	0.275946	0.43629	0.147143	-0.0812687	-0.078818	-0.0770137	-0.0779378	-0.0781339	-0.078785	-0.0782651	-0.076798	0.483267	0.284642	0.543547	0.638135	0.50494	0.492437	0.31782	0.276597	0.329122	0.486062	0.351115	0.466324	0.319756	0.431543	0.346886	0.437808	0.276873	0.497895	0.305069	0.384715	0.901846	0.659182	0.322638	0.394465
39 hours		+Pi +Fe																+Pi +Fe																+Pi +Fe
		Experiment #1																Experiment #2																Experiment #3
[ms]	[s]	1	2	3	4	5	6	7	8	9	10	11	12	13	14	15	16	1	2	3	4	5	6	7	8	9	10	11	12	13	14	15	16	1	2	3	4	5	6	7	8	9	10	11	12	13	14	15	16
-12.9925	-0.0129925	0	0	0	0	0	0	0	0	0	0	0	0	0	0	0	0	0	0	0	0	0	0	0	0	0	0	0	0	0	0	0	0	0	0	0	0	0	0	0	0	0	0	0	0	0	0	0	0
-2.9925	-0.0029925	0.151751	0.176624	0.141309	0.205051	0.17633	0.155067	0.133815	0.103594	0.15784	0.187561	0.165457	0.220805	0.201678	0.166828	0.160412	0.151969	0.138351	0.140699	0.16668	0.234044	0.195376	0.184837	0.200456	0.147926	0.180933	0.178012	0.167559	0.182272	0.176536	0.171064	0.148907	0.178073	0.129562	0.130994	0.137123	0.15541	0.191225	0.143534	0.142237	0.156874	0.172707	0.206929	0.265406	0.164589	0.187175	0.166535	0.129032	0.130575
5.0125	0.0050125	0.166044	0.200723	0.15784	0.234439	0.191444	0.172873	0.156836	0.11737	0.171922	0.207608	0.184265	0.246471	0.225923	0.186518	0.183922	0.174242	0.150779	0.15118	0.185654	0.259754	0.214063	0.213491	0.225512	0.159785	0.20476	0.196643	0.186928	0.204408	0.193046	0.19775	0.162845	0.196889	0.147022	0.143373	0.150317	0.178008	0.215528	0.159239	0.161066	0.180942	0.192737	0.230794	0.304851	0.181833	0.219685	0.190469	0.143704	0.145177
16.1175	0.0161175	0.176464	0.215123	0.178167	0.261023	0.212366	0.18895	0.170747	0.128758	0.192494	0.22776	0.211156	0.287517	0.255495	0.216299	0.209515	0.187931	0.165342	0.167782	0.199357	0.284081	0.235718	0.235013	0.248725	0.176211	0.217058	0.209925	0.198508	0.220308	0.216289	0.215459	0.179754	0.214352	0.155336	0.156029	0.163391	0.193996	0.238125	0.175751	0.177287	0.195309	0.216419	0.262665	0.352427	0.206468	0.255393	0.217049	0.165957	0.163724
27.2225	0.0272225	0.190357	0.23114	0.191637	0.282129	0.22713	0.204941	0.179857	0.138677	0.207188	0.25358	0.233344	0.312595	0.284516	0.238438	0.220291	0.203553	0.165245	0.178263	0.209108	0.296072	0.248631	0.251984	0.265173	0.182887	0.230893	0.229017	0.213368	0.2377	0.228187	0.238456	0.192462	0.226896	0.165174	0.170347	0.177187	0.209985	0.256885	0.1888	0.194893	0.210552	0.236701	0.291303	0.388547	0.228177	0.273194	0.236323	0.181444	0.174703
43.1915	0.0431915	0.200375	0.239809	0.198739	0.286003	0.243364	0.214708	0.189163	0.144003	0.219189	0.267644	0.245834	0.331501	0.296272	0.245687	0.241107	0.215773	0.175342	0.190841	0.226632	0.317285	0.269404	0.267602	0.289615	0.196503	0.244728	0.24027	0.223002	0.252107	0.24276	0.241408	0.197381	0.241408	0.175844	0.179123	0.183634	0.221604	0.267758	0.206352	0.208179	0.226815	0.250558	0.305467	0.402404	0.239416	0.286731	0.250054	0.197501	0.186002
66.8405	0.0668405	0.198372	0.234373	0.19531	0.288407	0.239585	0.213152	0.190045	0.141983	0.21478	0.271108	0.24025	0.323762	0.294435	0.242748	0.230821	0.21469	0.185536	0.189499	0.224788	0.316824	0.268361	0.261084	0.279316	0.198435	0.248571	0.244052	0.228126	0.244377	0.242668	0.23575	0.193897	0.248786	0.175428	0.174966	0.188213	0.214462	0.265732	0.194227	0.202148	0.22171	0.247282	0.300079	0.392981	0.243265	0.288543	0.246023	0.186579	0.186535
101.498	0.101498	0.196101	0.239956	0.195678	0.27919	0.236857	0.207707	0.18309	0.143268	0.206821	0.258303	0.233197	0.317297	0.283598	0.241279	0.226658	0.212215	0.184565	0.183881	0.228345	0.310483	0.259138	0.257149	0.283774	0.197557	0.238579	0.235105	0.221772	0.244552	0.235935	0.230339	0.197279	0.235136	0.173904	0.176075	0.18514	0.215954	0.261789	0.192611	0.201495	0.222075	0.241866	0.30054	0.386053	0.230794	0.281934	0.240354	0.188128	0.182911
152.794	0.152794	0.199708	0.236136	0.194331	0.284667	0.235457	0.214363	0.189849	0.147126	0.21429	0.264286	0.231728	0.318668	0.28617	0.246079	0.227025	0.214381	0.186022	0.184133	0.223338	0.314864	0.263228	0.259485	0.28116	0.194922	0.241039	0.235474	0.224027	0.237437	0.237872	0.23821	0.19154	0.237718	0.172795	0.175705	0.185562	0.219045	0.262108	0.202195	0.204185	0.219304	0.252195	0.313166	0.398616	0.235721	0.289502	0.243755	0.190899	0.185895
229.691	0.229691	0.201845	0.247891	0.195678	0.296556	0.237556	0.220067	0.192004	0.14382	0.217964	0.268064	0.248332	0.348546	0.303803	0.264985	0.24821	0.224435	0.18107	0.190002	0.228741	0.322474	0.277745	0.273259	0.297455	0.202212	0.241653	0.246911	0.228126	0.253249	0.252998	0.250508	0.20476	0.246081	0.181248	0.188269	0.189779	0.238019	0.288223	0.214551	0.22114	0.240672	0.275122	0.355968	0.522035	0.252503	0.323185	0.270713	0.224563	0.195489
343.452	0.343452	0.209994	0.271843	0.22727	0.379378	0.283458	0.263545	0.238242	0.169718	0.255924	0.317395	0.309313	0.520665	0.427601	0.393707	0.352416	0.274859	0.188352	0.215828	0.248637	0.359021	0.332765	0.356885	0.375085	0.226808	0.253644	0.289707	0.260613	0.323698	0.301144	0.374102	0.257026	0.293059	0.225174	0.229008	0.227916	0.419117	0.416346	0.331411	0.346341	0.370271	0.371994	0.573367	1.00185	0.375676	0.536048	0.425532	0.372017	0.247612
512.51	0.512509	0.30083	0.454345	0.400662	0.764499	0.541516	0.534005	0.472174	0.315374	0.413397	0.549773	0.560437	0.971385	0.806712	0.688081	0.643116	0.483981	0.235246	0.330366	0.429416	0.643679	0.607943	0.698766	0.729418	0.357868	0.342957	0.519924	0.436882	0.532586	0.557832	0.715245	0.458096	0.502861	0.433166	0.432982	0.389921	0.72205	0.787391	0.596424	0.643693	0.677456	0.626331	0.932876	1.41386	0.698849	0.929158	0.774222	0.604894	0.44342
613.982	0.613982	0.416514	0.627736	0.545522	0.948711	0.698954	0.673945	0.572878	0.403356	0.530461	0.730092	0.709583	1.11793	0.963572	0.805438	0.753568	0.608572	0.293499	0.443982	0.596096	0.844519	0.761132	0.847693	0.882681	0.465651	0.447182	0.667867	0.563858	0.634219	0.691941	0.821622	0.566215	0.643056	0.535846	0.537462	0.480533	0.785579	0.91658	0.697232	0.724471	0.777444	0.736556	1.0599	1.49534	0.806625	1.04193	0.896415	0.67263	0.549905
715.456	0.715456	0.535938	0.743674	0.642382	1.02672	0.789848	0.757097	0.641843	0.463235	0.623646	0.83715	0.801569	1.18945	1.04862	0.861472	0.8241	0.683358	0.375636	0.518104	0.719295	0.999818	0.852163	0.926523	0.979988	0.561662	0.561091	0.763699	0.658039	0.693249	0.775043	0.87561	0.62176	0.726436	0.601943	0.607671	0.552348	0.820754	0.996417	0.740073	0.768813	0.835279	0.815919	1.10717	1.52795	0.861744	1.10237	0.963683	0.702707	0.609063
816.929	0.816929	0.608474	0.833602	0.700913	1.08216	0.843587	0.790894	0.68328	0.512093	0.686709	0.917233	0.838892	1.2204	1.09013	0.902616	0.856182	0.726435	0.447384	0.586106	0.79743	1.06519	0.914241	0.975099	1.02103	0.617969	0.658091	0.818947	0.729367	0.727332	0.833059	0.908322	0.670337	0.799117	0.650304	0.640835	0.599822	0.843991	1.03266	0.768711	0.788864	0.859273	0.860513	1.14781	1.54624	0.892383	1.12486	0.990515	0.717461	0.64701
918.402	0.918402	0.664312	0.874158	0.727363	1.11275	0.877384	0.813972	0.705616	0.526971	0.71022	0.956803	0.876215	1.23706	1.11253	0.912314	0.872101	0.757525	0.508356	0.631301	0.840385	1.10635	0.947686	1.00695	1.059	0.653721	0.73649	0.866724	0.760932	0.752543	0.865525	0.930212	0.690936	0.840929	0.670258	0.668549	0.633079	0.85998	1.04204	0.779219	0.799624	0.863649	0.888226	1.16336	1.55456	0.909782	1.1271	1.00135	0.722188	0.655111
1019.88	1.01988	0.706524	0.893261	0.7532	1.12945	0.884591	0.831692	0.721583	0.542951	0.723077	0.988185	0.899138	1.25645	1.12062	0.933768	0.890958	0.783201	0.550589	0.649496	0.878464	1.14209	0.974153	1.03315	1.07284	0.674627	0.800592	0.885724	0.787065	0.772483	0.877239	0.927261	0.711535	0.850768	0.678572	0.678803	0.649948	0.851133	1.05206	0.778411	0.804922	0.867368	0.900572	1.16629	1.55594	0.929643	1.15375	1.02667	0.730421	0.678668
1121.35	1.12135	0.722287	0.919563	0.765568	1.12224	0.900825	0.834371	0.729126	0.555992	0.757731	0.992803	0.890469	1.24715	1.12484	0.933964	0.895979	0.783665	0.578357	0.667104	0.889928	1.14716	0.982574	1.01039	1.07668	0.685168	0.820115	0.901035	0.799158	0.786889	0.881666	0.934639	0.726498	0.864664	0.688133	0.693029	0.658383	0.85998	1.06261	0.798157	0.815111	0.871015	0.918334	1.17907	1.56306	0.931029	1.15119	1.01911	0.735312	0.68517
1222.82	1.22282	0.751274	0.938519	0.776466	1.13359	0.908381	0.839039	0.738825	0.568849	0.750139	1.0034	0.897522	1.25616	1.1568	0.946307	0.897816	0.792714	0.596221	0.677502	0.896648	1.1678	0.990434	1.02405	1.08191	0.698783	0.847478	0.90039	0.808893	0.789788	0.890059	0.93673	0.734389	0.864541	0.698526	0.696078	0.663142	0.859873	1.06272	0.79908	0.826278	0.882757	0.922869	1.17922	1.55604	0.937495	1.1498	1.01558	0.736534	0.682185
1324.29	1.32429	0.745664	0.939841	0.770588	1.12651	0.902854	0.844744	0.736375	0.569217	0.759445	1.02503	0.906191	1.25606	1.15882	0.951205	0.90651	0.79457	0.605347	0.681023	0.900996	1.16964	1.00038	1.02958	1.08329	0.699574	0.862082	0.91321	0.807254	0.789963	0.908783	0.929474	0.745047	0.866263	0.693121	0.689519	0.665251	0.86435	1.0624	0.800928	0.819512	0.881225	0.928537	1.18261	1.55751	0.935802	1.14682	1.01483	0.729932	0.68922
1425.77	1.42577	0.743794	0.944396	0.774384	1.12184	0.905023	0.829963	0.743135	0.566094	0.767405	1.0244	0.896346	1.26801	1.15827	0.939449	0.891693	0.796812	0.604473	0.68312	0.89981	1.18567	1.00102	1.04016	1.0879	0.707743	0.862082	0.905555	0.817092	0.798835	0.905555	0.949151	0.746174	0.872535	0.704068	0.6958	0.665191	0.868507	1.06378	0.789612	0.816741	0.879621	0.935844	1.18045	1.57109	0.940421	1.14842	1.01987	0.735312	0.683677
1527.24	1.52724	0.76156	0.931612	0.770588	1.13359	0.901104	0.847596	0.733926	0.572707	0.773527	1.01873	0.908689	1.26351	1.16103	0.942388	0.906877	0.798127	0.621367	0.688402	0.898361	1.15858	1.0011	1.0468	1.08314	0.707041	0.862082	0.912657	0.81453	0.795146	0.903341	0.942879	0.739205	0.878561	0.693537	0.6958	0.666456	0.871705	1.05888	0.797348	0.818616	0.886987	0.928915	1.18276	1.55724	0.943346	1.14522	1.01936	0.736534	0.691352
1729.07	1.72907	0.76156	0.941458	0.783201	1.13947	0.910761	0.854857	0.746563	0.583176	0.778425	1.02408	0.900461	1.27164	1.16911	0.945229	0.911898	0.80269	0.623794	0.68748	0.905476	1.17483	0.997572	1.04409	1.09666	0.707919	0.862543	0.9062	0.824778	0.790051	0.910535	0.941034	0.748326	0.87647	0.690627	0.704299	0.680072	0.873837	1.06847	0.797464	0.825463	0.886549	0.937985	1.198	1.56777	0.939035	1.15193	1.01558	0.740528	0.686449
1930.89	1.93089	0.76156	0.948364	0.775609	1.12558	0.903274	0.83878	0.745976	0.572339	0.769854	1.02618	0.916477	1.26703	1.15496	0.956201	0.910061	0.804237	0.625736	0.689911	0.911932	1.17645	1.00062	1.03917	1.09851	0.710994	0.877608	0.921419	0.824368	0.790051	0.922987	0.936976	0.75468	0.890121	0.700881	0.696909	0.674107	0.869786	1.05909	0.787649	0.825707	0.876849	0.929923	1.18276	1.57294	0.940421	1.14671	1.01785	0.737757	0.687088
2132.72	2.13272	0.764499	0.943809	0.770344	1.13867	0.915099	0.84604	0.750678	0.581156	0.77365	1.03048	0.896787	1.27017	1.15643	0.951303	0.907	0.812667	0.621076	0.689744	0.900601	1.16953	1.00543	1.03856	1.08683	0.701507	0.882681	0.928337	0.821704	0.7897	0.910997	0.94005	0.763801	0.888645	0.695754	0.694322	0.674469	0.873197	1.0721	0.789612	0.823996	0.875391	0.942646	1.18399	1.56472	0.923177	1.15918	1.02944	0.735556	0.68954
2334.54	2.33454	0.762763	0.942339	0.773527	1.136	0.902504	0.841546	0.751853	0.584462	0.770588	1.02324	0.909424	1.26057	1.17645	0.951988	0.902224	0.804314	0.635542	0.68312	0.899415	1.17253	0.996289	1.04323	1.09113	0.708095	0.874226	0.915424	0.830722	0.799978	0.916531	0.941403	0.750683	0.890859	0.710027	0.699218	0.671276	0.8684	1.06432	0.795616	0.829538	0.886039	0.937985	1.18153	1.56989	0.936572	1.14692	1.02327	0.73466	0.683677
2601.87	2.60187	0.860412	1.0618	0.86108	1.22216	1.00459	0.914412	0.820035	0.629647	0.871121	1.14342	1.00949	1.38018	1.26958	1.04877	0.986226	0.917073	0.729038	0.786841	1.01207	1.32852	1.11627	1.14161	1.19781	0.819039	1.06192	1.03874	0.946322	0.919267	1.03976	1.02835	0.830927	1.00351	0.767394	0.758156	0.753694	0.928625	1.15375	0.867095	0.892465	0.955323	1.04972	1.27314	1.65701	1.02849	1.23827	1.10817	0.792288	0.776412
2615.85	2.61585	0.758354	0.929114	0.750874	1.07268	0.884521	0.817257	0.725796	0.556543	0.773772	1.01694	0.888118	1.21688	1.14358	0.916526	0.864264	0.814368	0.643989	0.694691	0.89085	1.17633	0.989151	1.00966	1.065	0.710554	0.909275	0.911919	0.822011	0.799978	0.9062	0.902173	0.729777	0.879176	0.676632	0.682128	0.667962	0.819368	1.01454	0.757741	0.785359	0.831851	0.911405	1.13426	1.46162	0.893461	1.0915	0.986988	0.699039	0.683038
2630.86	2.63086	0.721752	0.875774	0.719526	1.03274	0.838829	0.770322	0.675541	0.524583	0.731894	0.948091	0.840508	1.15467	1.06606	0.860199	0.829243	0.761237	0.606998	0.649915	0.843415	1.11488	0.945681	0.954316	1.01073	0.665403	0.857778	0.862113	0.78645	0.755178	0.859807	0.859499	0.699442	0.840069	0.647532	0.647209	0.633742	0.770016	0.960709	0.716401	0.735964	0.785029	0.861142	1.08145	1.37183	0.846964	1.02754	0.928537	0.667413	0.638802
2650.74	2.65074	0.676601	0.850207	0.687199	0.988118	0.807132	0.739983	0.646349	0.508052	0.695403	0.908522	0.812149	1.1052	1.01023	0.827382	0.784915	0.722027	0.581075	0.627611	0.811924	1.05873	0.897238	0.911027	0.970611	0.642301	0.797672	0.813413	0.743305	0.725224	0.816088	0.808955	0.676281	0.789524	0.616909	0.615061	0.600304	0.745287	0.925533	0.680604	0.706783	0.75768	0.828516	1.04142	1.32112	0.819866	0.987996	0.887345	0.626331	0.602988
2700.82	2.70082	0.639465	0.787756	0.643728	0.932147	0.755212	0.687516	0.60883	0.472051	0.649116	0.847016	0.770123	1.02517	0.939143	0.759103	0.7352	0.679104	0.543016	0.587783	0.75184	0.991517	0.839571	0.849292	0.9062	0.593461	0.745867	0.765267	0.694933	0.674188	0.771262	0.754844	0.623503	0.741439	0.579495	0.567578	0.568012	0.697215	0.859873	0.637301	0.659262	0.714432	0.765656	0.968596	1.23336	0.758896	0.921376	0.823855	0.584598	0.564082
2801.33	2.80133	0.563589	0.684603	0.569523	0.821272	0.672295	0.606525	0.530167	0.401335	0.56989	0.74867	0.677109	0.910453	0.8271	0.680146	0.636626	0.593723	0.471948	0.521794	0.67186	0.876801	0.743888	0.752139	0.81289	0.525471	0.661319	0.673586	0.618481	0.613401	0.679304	0.665685	0.554122	0.655231	0.508825	0.497832	0.503306	0.606292	0.75616	0.56155	0.577099	0.624216	0.678861	0.862668	1.08906	0.657894	0.818942	0.724967	0.50977	0.490321
3100.5	3.1005	0.450845	0.56558	0.467643	0.680074	0.555721	0.502023	0.429071	0.337416	0.466174	0.610019	0.550298	0.73422	0.675566	0.545057	0.521399	0.488389	0.391267	0.434423	0.546817	0.721386	0.605136	0.610344	0.660396	0.437014	0.548639	0.552759	0.519176	0.512207	0.556172	0.548978	0.457071	0.544673	0.411827	0.414968	0.418839	0.497249	0.620682	0.457508	0.479122	0.513872	0.549615	0.698233	0.890905	0.542882	0.658628	0.590681	0.417174	0.403022
3600.37	3.60037	0.402354	0.487994	0.402744	0.587367	0.48134	0.442036	0.378327	0.290945	0.402254	0.528676	0.472419	0.641255	0.59438	0.471978	0.453806	0.419172	0.350101	0.370865	0.480013	0.631458	0.530707	0.532007	0.56186	0.379214	0.485305	0.4822	0.446926	0.443163	0.489487	0.474207	0.39097	0.473346	0.362773	0.357231	0.363894	0.435106	0.538606	0.404044	0.415951	0.450932	0.481968	0.611089	0.774785	0.470826	0.578045	0.507792	0.366311	0.353457
4100.24	4.10024	0.371095	0.466541	0.394907	0.548494	0.450342	0.404696	0.352073	0.276251	0.38609	0.501912	0.450524	0.605695	0.544053	0.44641	0.427601	0.398677	0.324373	0.355185	0.447994	0.60448	0.502796	0.50655	0.539262	0.356199	0.459787	0.450195	0.423047	0.429196	0.463938	0.446905	0.372626	0.452931	0.334367	0.333212	0.341904	0.404408	0.51878	0.383027	0.392557	0.421103	0.451231	0.576139	0.732937	0.450041	0.549692	0.472646	0.347319	0.340773
4600.11	4.60011	0.365218	0.449643	0.377519	0.54088	0.441596	0.406857	0.349134	0.267067	0.375804	0.492151	0.438328	0.595017	0.541481	0.433381	0.423071	0.383287	0.314276	0.340763	0.42823	0.575195	0.481703	0.489333	0.519125	0.347503	0.442416	0.438297	0.407982	0.410574	0.443646	0.440018	0.361763	0.432394	0.332565	0.326653	0.339674	0.40185	0.503325	0.378293	0.383999	0.414102	0.439263	0.564283	0.713814	0.439417	0.529866	0.462316	0.340472	0.324145
5099.99	5.09999	0.353462	0.44112	0.36711	0.520041	0.428721	0.394064	0.340514	0.269639	0.372865	0.477562	0.422899	0.588454	0.523665	0.426524	0.405682	0.373001	-0.104661	-0.103805	-0.103434	-0.105839	-0.102741	-0.101949	-0.103763	-0.103917	0.435345	0.424369	0.399886	0.402844	0.427136	0.428089	0.350797	0.425753	0.32633	0.327023	0.325818	0.393749	0.487656	0.361549	0.371038	0.408997	0.430319	0.562436	0.709657	0.429563	0.527414	0.446066	0.335174	0.319135
52 hours		+Pi +Fe																+Pi +Fe																+Pi +Fe
		Experiment #1																Experiment #2																Experiment #3
[ms]	[s]	1	2	3	4	5	6	7	8	9	10	11	12	13	14	15	16	1	2	3	4	5	6	7	8	9	10	11	12	13	14	15	16	1	2	3	4	5	6	7	8	9	10	11	12	13	14	15	16
-12.9925	-0.0129925	0	0	0	0	0	0	0	0	0	0	0	0	0	0	0	0	0	0	0	0	0	0	0	0	0	0	0	0	0	0	0	0	0	0	0	0	0	0	0	0	0	0	0	0	0	0	0	0
-2.9925	-0.0029925	0.189406	0.199625	0.158633	0.125703	0.116465	0.13228	0.123318	0.0891904	0.17964	0.196009	0.176887	0.189065	0.142028	0.192949	0.16397	0.232243	0.104815	0.131236	0.178745	0.183518	0.22404	0.190427	0.228183	0.173195	0.132748	0.153379	0.164956	0.165227	0.121804	0.201745	0.215194	0.167765	0.125213	0.170029	0.159064	0.202704	0.144037	0.143619	0.134287	0.139509	0.189725	0.191936	0.203898	0.160244	0.205954	0.187308	0.13014	0.131224
5.0125	0.0050125	0.206779	0.218975	0.181116	0.143349	0.130893	0.150204	0.137512	0.0992243	0.199625	0.219803	0.198092	0.208028	0.157017	0.223063	0.19145	0.264861	0.119789	0.150911	0.206883	0.197188	0.249004	0.210289	0.258665	0.199429	0.146313	0.169246	0.186183	0.183914	0.128931	0.222819	0.236852	0.177391	0.147104	0.189796	0.18191	0.223358	0.163279	0.168368	0.150376	0.155361	0.208874	0.215094	0.229854	0.183304	0.229987	0.208747	0.148886	0.142534
16.1175	0.0161175	0.229263	0.250724	0.20905	0.159768	0.145401	0.172216	0.154431	0.1157	0.221655	0.251667	0.22296	0.233464	0.175046	0.254131	0.216431	0.304293	0.127687	0.166919	0.225986	0.225553	0.285074	0.238426	0.28927	0.222136	0.163788	0.186171	0.206422	0.197243	0.150775	0.247083	0.265545	0.198018	0.160211	0.208497	0.198427	0.252727	0.191863	0.191515	0.172578	0.171432	0.236855	0.239647	0.260423	0.206472	0.263779	0.236808	0.166393	0.161203
27.2225	0.0272225	0.250838	0.274161	0.233123	0.178505	0.161832	0.191083	0.176461	0.123752	0.24868	0.278291	0.244252	0.255947	0.194751	0.277977	0.238006	0.336996	0.137231	0.177356	0.244646	0.23797	0.305172	0.255326	0.313458	0.246959	0.173325	0.198018	0.213497	0.219315	0.154755	0.263829	0.276559	0.209971	0.172482	0.230561	0.218163	0.274775	0.211803	0.208038	0.187273	0.192054	0.256654	0.265412	0.279407	0.223848	0.287073	0.259524	0.186379	0.176773
43.1915	0.0431915	0.264123	0.29024	0.241186	0.183887	0.17097	0.197372	0.182593	0.130193	0.263556	0.29328	0.256345	0.276501	0.206491	0.297462	0.2522	0.356669	0.143977	0.184478	0.261972	0.256197	0.323684	0.274403	0.33197	0.257678	0.180374	0.202672	0.227648	0.229963	0.166417	0.279322	0.295256	0.216001	0.176107	0.245981	0.226958	0.290636	0.226304	0.223445	0.19714	0.201154	0.272085	0.281842	0.294852	0.238328	0.302903	0.270563	0.196062	0.188858
66.8405	0.0668405	0.263215	0.281247	0.238574	0.182456	0.171932	0.193179	0.180549	0.12561	0.26242	0.288878	0.255067	0.276955	0.205023	0.293783	0.246636	0.345342	0.144306	0.183844	0.268636	0.251298	0.313	0.26456	0.332834	0.249074	0.179071	0.202038	0.223617	0.23088	0.159382	0.279322	0.290258	0.224886	0.180848	0.240977	0.224277	0.291769	0.220099	0.217729	0.195853	0.202769	0.272922	0.280811	0.290455	0.236719	0.299786	0.270912	0.19521	0.187541
101.498	0.101498	0.260603	0.275797	0.237211	0.179731	0.163916	0.191921	0.181343	0.12784	0.252655	0.286152	0.245955	0.27264	0.204499	0.28152	0.242662	0.341169	0.141673	0.183209	0.252494	0.248109	0.311308	0.263775	0.32222	0.247734	0.180256	0.200768	0.220737	0.220091	0.157254	0.269069	0.288777	0.21526	0.179035	0.237697	0.223204	0.286453	0.217589	0.217589	0.195961	0.20086	0.266508	0.272324	0.287988	0.233072	0.298146	0.270214	0.189322	0.180414
152.794	0.152794	0.257424	0.286698	0.237325	0.177483	0.162874	0.195276	0.180776	0.124867	0.257537	0.286048	0.252683	0.275138	0.210055	0.293238	0.24516	0.348919	0.149242	0.184478	0.261676	0.254374	0.315116	0.265343	0.32185	0.257395	0.184462	0.201509	0.225098	0.223758	0.161234	0.266563	0.290998	0.215683	0.185031	0.242126	0.222024	0.285407	0.234112	0.224143	0.19714	0.201227	0.271249	0.27487	0.295818	0.239186	0.307989	0.27463	0.189322	0.185217
229.691	0.229691	0.267189	0.304275	0.269347	0.194311	0.174417	0.220641	0.215863	0.140227	0.276387	0.308374	0.266139	0.285925	0.216658	0.339704	0.301596	0.426248	0.153356	0.191248	0.272487	0.282625	0.353196	0.288602	0.344804	0.305701	0.196783	0.220232	0.231597	0.235041	0.173173	0.279322	0.29794	0.221713	0.18517	0.254921	0.23629	0.313904	0.298253	0.258444	0.228674	0.213263	0.294209	0.294755	0.32274	0.249375	0.328248	0.304725	0.213724	0.188393
343.452	0.343452	0.304207	0.428547	0.424687	0.294737	0.221868	0.372942	0.368705	0.207987	0.37143	0.43992	0.335974	0.366775	0.287934	0.535786	0.485778	0.725601	0.175405	0.232009	0.365932	0.384352	0.555128	0.40359	0.466238	0.519798	0.271243	0.290786	0.291903	0.319453	0.227226	0.320331	0.389293	0.246994	0.21738	0.354002	0.294423	0.445061	0.542474	0.430089	0.370898	0.283641	0.394881	0.401817	0.482554	0.327566	0.483677	0.436956	0.323413	0.222477
512.51	0.512509	0.464316	0.801908	0.71981	0.484007	0.386667	0.615071	0.564924	0.349453	0.685517	0.763702	0.569239	0.578664	0.458787	0.835974	0.761143	1.09419	0.273309	0.388985	0.671591	0.635081	0.9573	0.740801	0.871389	0.786149	0.408789	0.522231	0.547606	0.580938	0.430111	0.542011	0.727125	0.382285	0.332833	0.581692	0.514195	0.725936	0.764525	0.683861	0.600538	0.498812	0.654696	0.704028	0.859137	0.579301	0.861055	0.69985	0.554411	0.360053
613.982	0.613982	0.6041	0.955886	0.805996	0.552206	0.487662	0.693265	0.620111	0.406436	0.833476	0.906254	0.710612	0.694374	0.550817	0.937763	0.845399	1.22356	0.34176	0.465145	0.822791	0.758793	1.07799	0.884449	1.02343	0.860406	0.456356	0.638905	0.675128	0.697295	0.515911	0.725302	0.906499	0.48817	0.419701	0.679133	0.624028	0.854391	0.816883	0.758947	0.674761	0.606838	0.769126	0.832854	0.975941	0.706402	0.99639	0.810411	0.632805	0.443792
715.456	0.715456	0.715835	1.03424	0.856641	0.608755	0.558037	0.73037	0.654631	0.445209	0.904446	0.989375	0.806678	0.77193	0.625238	1.00726	0.901267	1.26231	0.392605	0.527767	0.906759	0.831244	1.14992	0.944208	1.10241	0.900814	0.500724	0.700468	0.749503	0.759916	0.569501	0.876696	1.0172	0.574591	0.477985	0.73868	0.691278	0.936309	0.834034	0.814303	0.711443	0.682207	0.850278	0.905482	1.03944	0.788347	1.07931	0.882162	0.683311	0.523193
816.929	0.816929	0.7943	1.08547	0.869926	0.637984	0.584168	0.743368	0.668711	0.462675	0.943395	1.0421	0.869103	0.824392	0.674817	1.04786	0.917051	1.29305	0.427982	0.568738	0.959035	0.907112	1.18874	0.984628	1.15511	0.922675	0.540175	0.724798	0.794012	0.799195	0.599119	0.967145	1.09189	0.645252	0.523859	0.801508	0.749734	0.988511	0.852439	0.846862	0.741046	0.724037	0.90001	0.946222	1.08781	0.836613	1.1054	0.934276	0.708875	0.571143
918.402	0.918402	0.838245	1.10918	0.888549	0.650929	0.604046	0.760453	0.679726	0.472709	0.963153	1.06411	0.89874	0.857322	0.706681	1.04923	0.930904	1.306	0.456613	0.604985	0.994724	0.939008	1.20059	1.00989	1.18065	0.932406	0.564699	0.755473	0.814087	0.817248	0.606616	0.989473	1.11086	0.685554	0.557184	0.825212	0.763785	1.01474	0.858226	0.857947	0.752952	0.736586	0.9437	0.96841	1.09586	0.872437	1.12426	0.964661	0.727544	0.608249
1019.88	1.01988	0.877988	1.12131	0.899223	0.66183	0.608936	0.757204	0.677	0.488193	0.981321	1.0878	0.91935	0.877988	0.738441	1.06503	0.938966	1.3272	0.478826	0.626353	1.00776	0.945273	1.22587	1.02026	1.19003	0.944254	0.584128	0.763301	0.836712	0.826768	0.621425	1.01442	1.139	0.725115	0.575032	0.849983	0.785237	1.03601	0.85209	0.856971	0.757457	0.745319	0.96415	0.985324	1.1039	0.899895	1.14714	0.983253	0.736142	0.634664
1121.35	1.12135	0.901267	1.13303	0.89434	0.668779	0.618394	0.76779	0.682565	0.481628	0.977347	1.09388	0.928122	0.889457	0.75647	1.06939	0.951343	1.31605	0.493142	0.641021	1.01338	0.967145	1.22365	1.01947	1.18904	0.946581	0.601662	0.77536	0.842224	0.839885	0.625775	1.03003	1.1552	0.753252	0.59274	0.859333	0.799931	1.04385	0.86206	0.860875	0.758529	0.760144	0.987389	0.987082	1.11774	0.90869	1.15453	1.00039	0.743269	0.643185
1222.82	1.22282	0.916142	1.13357	0.893772	0.662511	0.623604	0.760872	0.685517	0.490052	0.990633	1.10635	0.941237	0.905241	0.763493	1.08901	0.946234	1.32746	0.488205	0.644406	1.02582	0.970905	1.23063	1.01764	1.19361	0.9451	0.621743	0.783611	0.837041	0.84052	0.629292	1.04461	1.14992	0.777052	0.606684	0.866715	0.806795	1.05675	0.862339	0.866801	0.762927	0.761832	0.99055	0.996964	1.12589	0.910943	1.14796	1.00237	0.748304	0.650699
1324.29	1.32429	0.919662	1.14325	0.908194	0.667757	0.625287	0.766218	0.697213	0.482247	0.993812	1.10184	0.951627	0.913076	0.766532	1.08547	0.954636	1.32397	0.511406	0.652868	1.01901	0.968854	1.23751	1.02557	1.19608	0.957511	0.631754	0.781389	0.845268	0.845809	0.62994	1.03857	1.15446	0.790698	0.597481	0.873851	0.812909	1.05596	0.855785	0.868265	0.765286	0.768877	1.00198	0.998904	1.13007	0.905258	1.15436	1.01503	0.749698	0.65953
1425.77	1.42577	0.92216	1.14502	0.913758	0.672526	0.620718	0.761816	0.686312	0.485592	0.984955	1.11128	0.946092	0.926703	0.756889	1.07389	0.948505	1.30974	0.500875	0.651598	1.02094	0.973297	1.23952	1.03289	1.18756	0.945594	0.636908	0.781178	0.845679	0.847713	0.632717	1.03436	1.15316	0.794083	0.604174	0.870078	0.810871	1.06215	0.862897	0.866592	0.76239	0.770418	0.993896	1.00388	1.12878	0.907082	1.16035	1.01631	0.746522	0.655812
1527.24	1.52724	0.915688	1.14802	0.906377	0.666463	0.624967	0.766427	0.692444	0.474567	0.99597	1.11159	0.954778	0.922274	0.764646	1.08915	0.951911	1.32575	0.514697	0.65865	1.01486	0.967829	1.22682	1.02444	1.19472	0.940657	0.638803	0.783293	0.840661	0.842424	0.62522	1.0388	1.1539	0.800853	0.611982	0.871636	0.802398	1.06015	0.854531	0.870217	0.770757	0.770124	1.01667	1.002	1.12911	0.90987	1.15584	1.01619	0.747994	0.662086
1729.07	1.72907	0.925908	1.13712	0.898201	0.669188	0.62681	0.760663	0.692784	0.479522	0.994266	1.1052	0.945836	0.9359	0.774184	1.07811	0.950094	1.32703	0.511406	0.660837	1.03678	0.965437	1.2373	1.0294	1.18991	0.947286	0.651184	0.779168	0.842471	0.846796	0.634383	1.04632	1.14511	0.810796	0.60766	0.873768	0.803685	1.06625	0.868195	0.878862	0.764321	0.766308	1.00347	1.00685	1.13007	0.909978	1.1487	1.01544	0.749931	0.662783
1930.89	1.93089	0.935105	1.14379	0.911827	0.67239	0.624406	0.759929	0.686539	0.486459	0.992677	1.10698	0.944559	0.930109	0.773346	1.07866	0.951684	1.32064	0.516342	0.66676	1.03027	0.975347	1.24195	1.02261	1.19127	0.950671	0.653731	0.784668	0.843623	0.851732	0.629292	1.04267	1.1564	0.804872	0.617002	0.877131	0.806581	1.06999	0.859271	0.869241	0.763678	0.774528	1.00998	1.00345	1.1246	0.912981	1.17036	1.01683	0.758452	0.663248
2132.72	2.13272	0.931358	1.14597	0.911373	0.668098	0.618955	0.764017	0.690967	0.479894	1.00074	1.10541	0.949669	0.935105	0.766742	1.08329	0.961109	1.32482	0.508609	0.658791	1.0236	0.976259	1.23402	1.02923	1.19632	0.943266	0.651006	0.781812	0.84173	0.844892	0.625127	1.03823	1.14881	0.800535	0.606126	0.886482	0.807868	1.06084	0.870566	0.870705	0.763678	0.767115	1.01249	1.00709	1.12578	0.905473	1.1583	1.01387	0.755663	0.667276
2334.54	2.33454	0.930223	1.13684	0.911259	0.671845	0.622161	0.767161	0.691989	0.490176	0.994039	1.10321	0.941663	0.922955	0.763912	1.08288	0.950662	1.31792	0.512722	0.656041	1.0239	0.975005	1.23042	1.03045	1.18781	0.942984	0.656634	0.780332	0.83375	0.854059	0.624942	1.04768	1.13965	0.80117	0.612959	0.87098	0.818594	1.06764	0.861572	0.867707	0.757993	0.763446	1.00728	1.00121	1.12288	0.904078	1.15666	1.01526	0.757135	0.667664
2601.87	2.60187	1.10384	1.27883	0.995856	0.753194	0.710091	0.837389	0.743542	0.53923	1.11565	1.2445	1.08883	1.06876	0.864327	1.20348	1.03492	1.41756	0.57525	0.740241	1.13674	1.07992	1.35831	1.13551	1.32825	1.02161	0.762193	0.863791	0.94416	0.94517	0.69908	1.17698	1.28978	0.94302	0.701918	1.00558	0.937328	1.21745	0.931708	0.952693	0.837578	0.860904	1.15062	1.13658	1.22982	1.02356	1.26689	1.14494	0.822824	0.779599
2615.85	2.61585	0.951684	1.1149	0.873446	0.657061	0.623604	0.736869	0.658832	0.470727	0.972351	1.08895	0.938512	0.962131	0.764121	1.04173	0.907399	1.27517	0.516013	0.649906	1.00568	0.950286	1.18504	0.992904	1.16769	0.906878	0.672627	0.770177	0.827415	0.840379	0.613558	1.02467	1.14437	0.842318	0.620209	0.869175	0.807761	1.0584	0.821275	0.826504	0.742977	0.749283	1.00933	0.993448	1.07891	0.888419	1.12467	0.9983	0.721424	0.677579
2630.86	2.63086	0.895703	1.03873	0.826549	0.621973	0.583607	0.691483	0.615228	0.434184	0.928519	1.03497	0.889202	0.909556	0.724291	0.977551	0.860274	1.18685	0.488863	0.620923	0.951926	0.910074	1.1183	0.952397	1.11981	0.855188	0.637145	0.725855	0.775007	0.783752	0.581718	0.973183	1.0682	0.774831	0.581864	0.814877	0.757028	0.988598	0.774495	0.774564	0.686452	0.694756	0.947697	0.937249	1.03	0.83007	1.05446	0.936542	0.672854	0.629551
2650.74	2.65074	0.857322	0.991587	0.786579	0.589474	0.555953	0.654587	0.579459	0.415355	0.872197	0.984972	0.841765	0.872311	0.698191	0.9364	0.820304	1.14461	0.469941	0.588131	0.916681	0.858698	1.06276	0.895425	1.06082	0.824582	0.606934	0.681322	0.74761	0.74955	0.550064	0.932515	1.01775	0.743943	0.558997	0.777066	0.724207	0.945809	0.742982	0.742355	0.652344	0.662686	0.909305	0.893842	0.975727	0.789312	1.00713	0.889192	0.642953	0.59477
2700.82	2.70082	0.797253	0.939534	0.737751	0.547233	0.51804	0.612974	0.541986	0.384014	0.82019	0.906883	0.776359	0.812469	0.64421	0.85873	0.767275	1.07069	0.437361	0.547794	0.845153	0.800259	0.987976	0.837757	1.00146	0.763231	0.563218	0.640174	0.692899	0.698212	0.518317	0.866672	0.954814	0.682909	0.514238	0.711367	0.669827	0.869119	0.693761	0.687138	0.607724	0.612415	0.840517	0.82952	0.891315	0.730857	0.938237	0.827724	0.595854	0.551622
2801.33	2.80133	0.69744	0.815126	0.653722	0.481009	0.453195	0.534256	0.477943	0.339667	0.717766	0.797244	0.673991	0.713791	0.565282	0.759258	0.681202	0.936127	0.389314	0.483833	0.738824	0.703202	0.868763	0.737143	0.883854	0.67353	0.491483	0.569091	0.617126	0.616832	0.457507	0.772919	0.839118	0.596699	0.452608	0.63558	0.587024	0.763932	0.613237	0.601664	0.527388	0.542771	0.724879	0.736462	0.791136	0.637328	0.818322	0.726459	0.522031	0.486165
3100.5	3.1005	0.581616	0.666599	0.539148	0.398774	0.372319	0.439082	0.393914	0.278348	0.588543	0.645468	0.55936	0.607393	0.452393	0.624085	0.554931	0.770483	0.319711	0.400197	0.610429	0.586894	0.721942	0.613095	0.736257	0.558513	0.404939	0.460456	0.512229	0.512816	0.375687	0.639523	0.682605	0.498854	0.374384	0.51952	0.489526	0.635826	0.503432	0.488861	0.429354	0.445827	0.599759	0.610909	0.646981	0.524814	0.671669	0.601955	0.42249	0.401419
3600.37	3.60037	0.505423	0.570397	0.471584	0.351899	0.325669	0.3851	0.341793	0.237717	0.510305	0.566435	0.490462	0.52677	0.393067	0.552411	0.480214	0.669137	0.272651	0.351116	0.527943	0.501571	0.620605	0.523718	0.634938	0.485949	0.351745	0.402489	0.44386	0.447868	0.321171	0.559555	0.592918	0.437925	0.318471	0.457923	0.430856	0.554082	0.429601	0.423884	0.377977	0.387117	0.522883	0.535614	0.568468	0.448553	0.58243	0.519049	0.367103	0.351687
4100.24	4.10024	0.470675	0.540419	0.440357	0.328122	0.310119	0.363403	0.322376	0.232762	0.480327	0.532684	0.469086	0.502697	0.367281	0.509351	0.447851	0.638393	0.253728	0.329607	0.499509	0.475599	0.592151	0.490006	0.607295	0.458728	0.3335	0.389055	0.422881	0.429886	0.308584	0.532556	0.55932	0.417933	0.304667	0.433562	0.407903	0.52602	0.404712	0.400319	0.353201	0.369211	0.498064	0.501544	0.532858	0.432035	0.552411	0.488721	0.346807	0.330307
4600.11	4.60011	0.46954	0.528019	0.427071	0.319469	0.29497	0.355437	0.316925	0.221737	0.466474	0.514131	0.44788	0.470789	0.363718	0.514529	0.439789	0.621445	0.247969	0.318747	0.472113	0.45441	0.575649	0.479291	0.58323	0.448009	0.323074	0.37816	0.407414	0.41684	0.300624	0.508748	0.54812	0.400902	0.292396	0.427329	0.400823	0.511815	0.396485	0.393557	0.348589	0.362532	0.48161	0.491419	0.522025	0.419701	0.53289	0.477857	0.339525	0.320857
5099.99	5.09999	0.453529	0.526384	0.422075	0.3147	0.286714	0.354284	0.31227	0.217525	0.454892	0.506689	0.436383	0.457503	0.347366	0.487141	0.439108	0.60339	0.24402	0.316632	0.470336	0.45703	0.563379	0.470144	0.570889	0.439124	0.314426	0.365255	0.396471	0.401114	0.293682	0.503052	0.532015	0.378583	0.288492	0.415518	0.392994	0.495955	0.388258	0.384145	0.344298	0.351377	0.469061	0.476203	0.517842	0.414874	0.528543	0.471118	0.335575	0.30792
76 hours		+Pi +Fe																+Pi +Fe																+Pi +Fe
		Experiment #1																Experiment #2																Experiment #3
[ms]	[s]	1	2	3	4	5	6	7	8	9	10	11	12	13	14	15	16	1	2	3	4	5	6	7	8	9	10	11	12	13	14	15	16	1	2	3	4	5	6	7	8	9	10	11	12	13	14	15	16
-12.9925	-0.0129925	0	0	0	0	0	0	0	0	0	0	0	0	0	0	0	0	0	0	0	0	0	0	0	0	0	0	0	0	0	0	0	0	0	0	0	0	0	0	0	0	0	0	0	0	0	0	0	0
-2.9925	-0.0029925	0.173028	0.155744	0.228051	0.208957	0.185802	0.245144	0.178338	0.091571	0.11858	0.117004	0.113611	0.174201	0.23047	0.159519	0.138685	0.133422	0.131534	0.116992	0.15187	0.221453	0.207183	0.146211	0.172429	0.137923	0.166201	0.187176	0.155107	0.169674	0.160194	0.13421	0.221141	0.154071	0.210496	0.184575	0.184109	0.187407	0.173657	0.143866	0.142169	0.0747949	0.159152	0.224022	0.163119	0.181976	0.217992	0.209553	0.155723	0.104012
5.0125	0.0050125	0.191508	0.170234	0.252307	0.234967	0.204124	0.279355	0.199658	0.10253	0.127785	0.128485	0.120918	0.197058	0.252876	0.177236	0.158611	0.140054	0.148083	0.133275	0.165652	0.244579	0.227566	0.157946	0.194171	0.150629	0.183614	0.209022	0.176155	0.186487	0.177418	0.152564	0.250083	0.173346	0.226463	0.205165	0.205753	0.204379	0.186765	0.161793	0.151845	0.0813676	0.172622	0.24961	0.178232	0.202699	0.246778	0.232685	0.174913	0.118693
16.1175	0.0161175	0.216951	0.187891	0.289423	0.260539	0.231213	0.317605	0.224566	0.115925	0.136626	0.133077	0.131694	0.215637	0.28965	0.198729	0.179334	0.163546	0.155691	0.142216	0.180039	0.271471	0.252361	0.176829	0.215254	0.160078	0.206595	0.235995	0.203942	0.211451	0.20763	0.174359	0.282234	0.193848	0.246103	0.220357	0.218728	0.222789	0.211781	0.178459	0.165518	0.08866	0.187476	0.273198	0.200001	0.229753	0.275663	0.264469	0.193804	0.130495
27.2225	0.0272225	0.232079	0.201895	0.316991	0.285818	0.256728	0.348892	0.248211	0.126478	0.144736	0.148838	0.139183	0.238078	0.3192	0.214802	0.187703	0.173325	0.168241	0.150028	0.192544	0.293253	0.274685	0.189536	0.229372	0.173544	0.228635	0.258733	0.218959	0.23558	0.231537	0.194389	0.310534	0.211096	0.263719	0.237416	0.233611	0.239221	0.220176	0.185655	0.178471	0.0914427	0.198271	0.292122	0.217212	0.243746	0.303449	0.291969	0.206697	0.135869
43.1915	0.0431915	0.246864	0.214802	0.334526	0.303792	0.275275	0.37253	0.262957	0.135002	0.154891	0.157292	0.153978	0.250603	0.328373	0.22497	0.200455	0.184566	0.180163	0.161229	0.203435	0.308649	0.288186	0.20533	0.242737	0.186685	0.239851	0.277978	0.229933	0.255153	0.240384	0.202507	0.336011	0.226197	0.278262	0.247877	0.251166	0.251935	0.231913	0.197207	0.188786	0.0960004	0.209158	0.304249	0.227167	0.258405	0.321241	0.29711	0.217892	0.144073
66.8405	0.0668405	0.247121	0.218821	0.326538	0.305691	0.26898	0.363419	0.260632	0.135814	0.160298	0.159275	0.155805	0.249246	0.32196	0.220464	0.200721	0.178159	0.179535	0.157935	0.206259	0.306833	0.28395	0.202948	0.247067	0.182341	0.241263	0.270548	0.226596	0.249762	0.232008	0.199683	0.327861	0.227056	0.28231	0.252541	0.249258	0.250976	0.233284	0.199291	0.188227	0.0952807	0.214786	0.308047	0.225368	0.253474	0.315743	0.300108	0.217192	0.147047
101.498	0.101498	0.241792	0.219308	0.323324	0.28991	0.26898	0.359809	0.258573	0.131512	0.151384	0.160841	0.151512	0.241939	0.324152	0.220952	0.195806	0.176698	0.174672	0.156523	0.200948	0.300917	0.281303	0.194389	0.23869	0.182015	0.236086	0.266386	0.222039	0.245334	0.230784	0.192712	0.321572	0.220611	0.269416	0.245145	0.244515	0.248757	0.237568	0.196071	0.186867	0.0995986	0.211188	0.297186	0.218891	0.249676	0.310346	0.297538	0.207597	0.14105
152.794	0.152794	0.24566	0.219308	0.326831	0.301746	0.264709	0.371413	0.254521	0.132648	0.155184	0.160319	0.149868	0.242148	0.325288	0.220464	0.192086	0.178946	0.180398	0.162452	0.204175	0.302127	0.282627	0.191565	0.244808	0.180712	0.235929	0.270845	0.226724	0.246233	0.239255	0.196948	0.323754	0.221286	0.274964	0.245212	0.243261	0.248937	0.227116	0.192725	0.183189	0.0964801	0.207497	0.301317	0.220511	0.253408	0.310546	0.315186	0.213294	0.144073
229.691	0.229691	0.248067	0.221378	0.355568	0.312267	0.26988	0.445162	0.264086	0.141984	0.156937	0.159901	0.155622	0.259683	0.327724	0.226553	0.202448	0.187376	0.176476	0.158876	0.202427	0.311674	0.295421	0.204271	0.249326	0.192984	0.252322	0.28853	0.238339	0.261185	0.264573	0.204713	0.348781	0.241788	0.278712	0.251942	0.251602	0.253974	0.23534	0.196766	0.190865	0.0964322	0.213217	0.313111	0.234184	0.263069	0.34363	0.39212	0.225388	0.144648
343.452	0.343452	0.286575	0.240861	0.521175	0.358442	0.316415	0.677241	0.307325	0.184116	0.169504	0.183072	0.163293	0.369798	0.442593	0.295597	0.24044	0.235484	0.197497	0.167911	0.221251	0.390466	0.393278	0.255802	0.307022	0.255103	0.318285	0.378514	0.327412	0.370664	0.422696	0.257303	0.511589	0.338405	0.305324	0.291922	0.286658	0.306988	0.290256	0.223468	0.226688	0.104252	0.230009	0.385942	0.296913	0.384343	0.543231	0.647165	0.254973	0.16878
512.51	0.512509	0.483842	0.36604	0.899052	0.658434	0.552236	1.01539	0.471715	0.303775	0.238547	0.30446	0.226675	0.65046	0.819106	0.543825	0.379922	0.416228	0.284872	0.245373	0.312346	0.752831	0.80685	0.485222	0.593713	0.45406	0.528958	0.696989	0.62556	0.685691	0.759178	0.479927	0.954256	0.62801	0.48351	0.531869	0.513563	0.576674	0.585652	0.3929	0.387728	0.139707	0.348012	0.728705	0.575355	0.773283	0.976915	0.983855	0.436883	0.294718
613.982	0.613982	0.61776	0.484401	1.02433	0.855556	0.753325	1.12928	0.58589	0.362306	0.314532	0.403093	0.302294	0.770491	1.00119	0.666569	0.461619	0.513794	0.380561	0.340529	0.401963	0.966687	0.96762	0.650757	0.741012	0.549412	0.645747	0.842851	0.738249	0.815128	0.851416	0.611579	1.12168	0.724689	0.662521	0.693256	0.675647	0.754186	0.748771	0.534619	0.499832	0.176648	0.457158	0.921077	0.72486	0.898088	1.10255	1.08178	0.56392	0.389231
715.456	0.715456	0.720993	0.595455	1.09817	0.993935	0.867189	1.19452	0.700066	0.408822	0.403229	0.47198	0.386498	0.851798	1.11087	0.743223	0.528703	0.5791	0.471937	0.43352	0.493193	1.09281	1.06168	0.729112	0.836357	0.614355	0.732416	0.918494	0.80409	0.88636	0.897347	0.696905	1.21878	0.789693	0.813122	0.809265	0.790244	0.859853	0.852349	0.655443	0.579633	0.224816	0.552741	1.05554	0.803062	0.952394	1.15173	1.13661	0.662971	0.462203
816.929	0.816929	0.785459	0.674605	1.14678	1.07007	0.952054	1.24755	0.778907	0.445353	0.467231	0.515713	0.458646	0.890208	1.17151	0.781946	0.579713	0.623612	0.537508	0.485757	0.57138	1.1351	1.09962	0.768643	0.872781	0.654429	0.789045	0.967908	0.829695	0.920436	0.921065	0.726818	1.25966	0.827689	0.901503	0.872634	0.869841	0.917065	0.885418	0.720022	0.629768	0.267179	0.646479	1.12871	0.84762	0.986377	1.19331	1.16788	0.735335	0.496842
918.402	0.918402	0.82199	0.736465	1.16509	1.11113	0.992181	1.27626	0.836427	0.459641	0.513187	0.538884	0.508146	0.911083	1.19992	0.806969	0.631255	0.653624	0.579548	0.516817	0.639483	1.17543	1.11339	0.779849	0.889253	0.677778	0.824576	0.984775	0.852926	0.926212	0.934336	0.741642	1.28231	0.843833	0.961623	0.919211	0.896991	0.948849	0.906065	0.748618	0.657514	0.296253	0.705435	1.16982	0.875386	0.991108	1.2056	1.18013	0.774616	0.519103
1019.88	1.01988	0.856028	0.763132	1.18448	1.13202	0.994542	1.29655	0.876412	0.473117	0.530503	0.55715	0.540567	0.927365	1.23093	0.829862	0.656628	0.671608	0.606216	0.528676	0.680224	1.17725	1.13342	0.785408	0.916736	0.684619	0.846773	0.999413	0.860306	0.948352	0.937725	0.754348	1.28866	0.849051	0.989884	0.944198	0.927849	0.974217	0.917117	0.761117	0.674705	0.315348	0.731084	1.17608	0.884501	0.990109	1.2075	1.1863	0.791108	0.530233
1121.35	1.12135	0.869523	0.790652	1.19062	1.12676	1.01343	1.29758	0.90112	0.479855	0.55812	0.56289	0.552896	0.947927	1.23126	0.841552	0.694487	0.682286	0.618451	0.539688	0.708662	1.17422	1.12963	0.792114	0.910806	0.688855	0.868264	1.00959	0.868585	0.958042	0.943843	0.760172	1.29354	0.853961	1.00885	0.952927	0.936517	0.978295	0.924913	0.766483	0.681742	0.327102	0.762453	1.18535	0.885461	0.996706	1.2144	1.18493	0.791707	0.537238
1222.82	1.22282	0.865999	0.801855	1.20883	1.14547	1.01713	1.31623	0.910618	0.482534	0.558047	0.568213	0.566413	0.952415	1.23215	0.842648	0.706841	0.684534	0.631001	0.543077	0.724259	1.18458	1.13854	0.789202	0.926336	0.697	0.876029	1.00729	0.873462	0.958042	0.944878	0.763172	1.29874	0.854268	1.01687	0.956592	0.938753	0.980274	0.931081	0.771344	0.680223	0.331036	0.781551	1.19907	0.898414	1.00157	1.21929	1.19315	0.801502	0.538053
1324.29	1.32429	0.877775	0.814154	1.20961	1.14868	1.02039	1.31271	0.914536	0.489109	0.569737	0.583765	0.558011	0.951997	1.24238	0.854155	0.711889	0.694426	0.637433	0.544582	0.7371	1.19917	1.13121	0.789026	0.931042	0.694285	0.8885	1.01576	0.866018	0.96093	0.938666	0.773761	1.30143	0.864581	1.01455	0.962722	0.944313	0.982613	0.935879	0.769387	0.692057	0.335881	0.783488	1.20847	0.898354	1.00424	1.22579	1.19409	0.803302	0.544482
1425.77	1.42577	0.896341	0.824139	1.20328	1.13845	1.0168	1.31477	0.922374	0.491545	0.579966	0.583348	0.574632	0.962644	1.24538	0.852572	0.717601	0.701395	0.648962	0.545806	0.739923	1.19661	1.13933	0.789026	0.939513	0.704928	0.895951	1.01019	0.873077	0.957336	0.94196	0.762025	1.28744	0.861818	1.01762	0.970985	0.947094	0.986631	0.933651	0.767051	0.695335	0.339624	0.795021	1.204	0.895836	1.00623	1.22169	1.18938	0.797205	0.544626
1527.24	1.52724	0.887918	0.823895	1.20581	1.15453	1.02478	1.31924	0.922308	0.495522	0.580404	0.581678	0.570979	0.943752	1.24213	0.854338	0.717734	0.693751	0.648021	0.552489	0.750949	1.19123	1.14207	0.802173	0.921536	0.695805	0.889284	1.0087	0.862745	0.953229	0.941395	0.76979	1.29245	0.85967	1.02647	0.96159	0.942623	0.990888	0.928854	0.77854	0.691897	0.343989	0.789854	1.20014	0.895716	1.00084	1.2148	1.19084	0.801902	0.543714
1729.07	1.72907	0.894536	0.826696	1.21371	1.14576	1.02736	1.3134	0.926226	0.496009	0.578358	0.585226	0.580203	0.952624	1.25041	0.854277	0.719461	0.697348	0.652962	0.551547	0.752898	1.19634	1.14171	0.794761	0.935748	0.70862	0.898853	1.01375	0.876157	0.962727	0.950431	0.771555	1.30137	0.865501	1.02264	0.969053	0.948675	0.985131	0.941704	0.773932	0.690378	0.34183	0.805816	1.22286	0.892117	1.00264	1.2188	1.19135	0.8066	0.54808
1930.89	1.93089	0.896771	0.833637	1.2065	1.13071	1.01522	1.31838	0.921976	0.491869	0.578578	0.583452	0.570705	0.952728	1.2492	0.860122	0.723048	0.706341	0.656178	0.549759	0.750411	1.19446	1.13139	0.793702	0.928313	0.705362	0.899872	1.0113	0.872114	0.959775	0.933301	0.774202	1.29579	0.8628	1.02242	0.962656	0.949056	0.991608	0.933822	0.773553	0.697174	0.34706	0.799542	1.22553	0.898174	0.993041	1.22259	1.19341	0.810298	0.546545
2132.72	2.13272	0.891958	0.825357	1.20922	1.14254	1.01803	1.30575	0.921511	0.485456	0.585226	0.579694	0.57582	0.946152	1.24075	0.848432	0.720125	0.699484	0.655472	0.545806	0.75821	1.19063	1.1373	0.793702	0.926336	0.700801	0.886539	1.00506	0.875066	0.953357	0.938195	0.771819	1.30612	0.858074	1.01957	0.959391	0.944422	0.98783	0.933565	0.772985	0.690537	0.344373	0.795482	1.21173	0.895776	0.996372	1.22219	1.19007	0.804201	0.54856
2334.54	2.33454	0.890754	0.830471	1.20026	1.1348	1.02152	1.30953	0.926027	0.489677	0.582888	0.586374	0.583765	0.955859	1.24554	0.853729	0.714413	0.698023	0.656021	0.546183	0.758411	1.19143	1.14074	0.798202	0.929536	0.700258	0.900422	1.00387	0.870574	0.955154	0.940925	0.768113	1.29848	0.858442	1.01582	0.972851	0.948293	0.989269	0.939648	0.766357	0.698454	0.343749	0.796313	1.20847	0.893677	0.991908	1.2095	1.19409	0.798104	0.545106
2601.87	2.60187	1.03971	0.984023	1.34872	1.29539	1.15899	1.45419	1.07288	0.568666	0.687148	0.68219	0.675823	1.06096	1.37551	0.965575	0.83822	0.791992	0.766613	0.615173	0.875861	1.33033	1.25642	0.877264	1.04098	0.783989	1.02113	1.13755	0.970042	1.05834	1.02215	0.859263	1.42959	0.955305	1.15128	1.08799	1.06932	1.10417	1.01855	0.858648	0.782652	0.408709	0.945592	1.36426	0.996286	1.08906	1.32854	1.27085	0.898854	0.625226
2615.85	2.61585	0.892989	0.847397	1.17591	1.14313	1.00556	1.29655	0.922972	0.487161	0.596697	0.594829	0.588057	0.942082	1.19399	0.836194	0.714546	0.684422	0.670767	0.541288	0.759621	1.15748	1.08656	0.762201	0.8981	0.681905	0.907794	0.991537	0.840798	0.9291	0.901865	0.747819	1.26421	0.838493	0.993482	0.945997	0.927849	0.970319	0.896041	0.747103	0.679983	0.344133	0.81495	1.18101	0.864471	0.943865	1.16102	1.13686	0.782012	0.536518
2630.86	2.63086	0.849496	0.797837	1.10119	1.07167	0.939127	1.22426	0.863393	0.449899	0.553956	0.553601	0.54285	0.887807	1.13019	0.785842	0.663137	0.645868	0.635393	0.51164	0.701939	1.09012	1.03459	0.724347	0.849816	0.648021	0.848577	0.935808	0.792218	0.877633	0.859699	0.686934	1.1838	0.793867	0.940783	0.885961	0.878946	0.910468	0.858774	0.70948	0.646479	0.323216	0.759962	1.11118	0.818594	0.885627	1.09905	1.07672	0.735535	0.501687
2650.74	2.65074	0.805745	0.75059	1.05092	1.02696	0.893492	1.17252	0.819157	0.428874	0.527946	0.516131	0.511982	0.840839	1.07182	0.739874	0.625543	0.611023	0.599314	0.480486	0.666845	1.02484	0.983414	0.686581	0.808215	0.609359	0.799869	0.879781	0.742933	0.827963	0.804356	0.666198	1.11854	0.74384	0.894306	0.851644	0.833532	0.864111	0.816281	0.671541	0.616014	0.306088	0.71872	1.04881	0.781832	0.847846	1.04288	1.03303	0.699553	0.47981
2700.82	2.70082	0.746006	0.691288	0.964223	0.95039	0.818181	1.08991	0.750878	0.387309	0.487616	0.489619	0.470245	0.771013	0.995429	0.683921	0.580909	0.563926	0.551469	0.457521	0.625298	0.962317	0.904971	0.640256	0.759837	0.572218	0.747475	0.80867	0.69275	0.764175	0.760966	0.61802	1.04063	0.689209	0.825565	0.786676	0.775688	0.798864	0.763421	0.621923	0.569238	0.285458	0.658104	0.970585	0.72642	0.790541	0.971018	0.95644	0.654275	0.441621
2801.33	2.80133	0.638647	0.604344	0.851805	0.831883	0.71848	0.959003	0.657226	0.336166	0.427778	0.419167	0.41143	0.686365	0.865297	0.586444	0.50705	0.487155	0.488565	0.403496	0.536891	0.845137	0.798555	0.560577	0.666469	0.499129	0.651786	0.712444	0.604576	0.667273	0.662516	0.533929	0.907088	0.606526	0.738459	0.701452	0.681262	0.715625	0.675179	0.540111	0.498713	0.248805	0.574884	0.859374	0.630587	0.696255	0.858174	0.853205	0.570717	0.386544
3100.5	3.1005	0.529227	0.482818	0.697401	0.675677	0.588767	0.784084	0.546039	0.273089	0.345875	0.350802	0.338642	0.564665	0.722258	0.481905	0.41539	0.396895	0.401111	0.340623	0.449628	0.690577	0.654198	0.452662	0.547594	0.40595	0.521507	0.587239	0.494134	0.543547	0.536394	0.438455	0.738377	0.49088	0.613571	0.576647	0.565574	0.579013	0.5483	0.440182	0.418193	0.207401	0.470997	0.712247	0.515384	0.572449	0.711247	0.700881	0.485959	0.316547
3600.37	3.60037	0.46519	0.426682	0.614792	0.592533	0.523236	0.702856	0.482674	0.24151	0.305837	0.304773	0.29444	0.492124	0.6302	0.428021	0.365443	0.344403	0.355463	0.301751	0.399139	0.609163	0.583607	0.40069	0.482463	0.352518	0.459544	0.509069	0.43503	0.476037	0.456015	0.381189	0.636663	0.422438	0.541007	0.498619	0.495572	0.500212	0.479419	0.391259	0.366138	0.180726	0.419884	0.613096	0.451996	0.502684	0.618793	0.597304	0.416693	0.278454
4100.24	4.10024	0.43459	0.401232	0.589366	0.557755	0.484907	0.649908	0.459493	0.228522	0.288741	0.280245	0.27453	0.460708	0.605115	0.408843	0.358934	0.330465	0.336011	0.282739	0.372046	0.577767	0.542488	0.379248	0.453191	0.339052	0.431857	0.486926	0.414174	0.447993	0.440861	0.360894	0.596618	0.398131	0.515894	0.473232	0.466841	0.479102	0.451062	0.370048	0.345189	0.170172	0.396542	0.584577	0.42375	0.473032	0.592006	0.563378	0.399902	0.266364
4600.11	4.60011	0.437254	0.395996	0.564233	0.540951	0.476139	0.637272	0.446541	0.224625	0.283407	0.273043	0.2738	0.451627	0.584333	0.400623	0.341532	0.328666	0.322912	0.279633	0.361356	0.565867	0.529164	0.365483	0.443685	0.324716	0.422288	0.471619	0.400762	0.433105	0.419967	0.346952	0.581987	0.389169	0.498278	0.464436	0.457246	0.466089	0.444808	0.358306	0.334154	0.166765	0.381319	0.568185	0.416373	0.457973	0.566619	0.545215	0.381411	0.256721
5099.99	5.09999	-0.0843221	-0.0820729	-0.0809527	-0.0831445	-0.081717	-0.0842361	-0.0844198	-0.0836154	0.274786	0.273043	0.271243	0.441607	0.578732	0.39076	0.336218	0.322709	0.322128	0.271256	0.356045	0.55659	0.516105	0.360982	0.425332	0.328517	-0.0784339	-0.0783927	-0.0786122	-0.0793181	-0.0799085	-0.0793261	-0.0779705	-0.0789386	0.486059	0.455108	0.446124	0.458832	0.435898	0.353509	0.334314	0.160145	-0.0677203	-0.0663004	-0.0675265	-0.0671	-0.0686659	-0.0658816	-0.0656674	-0.0663991
100 hours		+Pi +Fe																+Pi +Fe																+Pi +Fe
		Experiment #1																Experiment #2																Experiment #3
[ms]	[s]	1	2	3	4	5	6	7	8	9	10	11	12	13	14	15	16	1	2	3	4	5	6	7	8	9	10	11	12	13	14	15	16	1	2	3	4	5	6	7	8	9	10	11	12	13	14	15	16
-12.9925	-0.0129925	0	0	0	0	0	0	0	0	0	0	0	0	0	0	0	0	0	0	0	0	0	0	0	0	0	0	0	0	0	0	0	0	0	0	0	0	0	0	0	0	0	0	0	0	0	0	0	0
-2.9925	-0.0029925	0.16043	0.162955	0.183757	0.149421	0.151192	0.164425	0.147887	0.136351	0.170999	0.163653	0.116925	0.182862	0.253124	0.232678	0.129079	0.115253	0.123728	0.146823	0.180371	0.17554	0.179275	0.179978	0.189933	0.25835	0.25835	0.133215	0.161831	0.159742	0.128614	0.145345	0.165404	0.114862	0.103245	0.172491	0.152155	0.227594	0.115972	0.128827	0.154235	0.128394	0.142804	0.125459	0.211579	0.179488	0.176167	0.233698	0.164752	0.134143
5.0125	0.0050125	0.178005	0.182547	0.211297	0.164686	0.163125	0.184775	0.164411	0.153119	0.18998	0.17763	0.126682	0.203444	0.282052	0.26089	0.139512	0.131845	0.136846	0.162589	0.198555	0.188209	0.206471	0.205424	0.211267	0.296557	0.296557	0.149685	0.180629	0.175727	0.145066	0.166222	0.183704	0.129814	0.114314	0.190389	0.16743	0.250201	0.129949	0.145751	0.177356	0.142178	0.163079	0.137205	0.238607	0.205961	0.199941	0.272599	0.185522	0.152523
16.1175	0.0161175	0.198835	0.203792	0.240695	0.183806	0.188278	0.21388	0.190132	0.172825	0.204639	0.194979	0.137461	0.228838	0.316393	0.296753	0.151435	0.142654	0.143189	0.183749	0.224355	0.209606	0.232683	0.224552	0.238414	0.337943	0.337943	0.167093	0.196774	0.196804	0.163488	0.183343	0.205946	0.142795	0.124877	0.208913	0.186628	0.282156	0.144993	0.166717	0.193284	0.155819	0.179111	0.152782	0.277508	0.239708	0.231323	0.315499	0.216676	0.172683
27.2225	0.0272225	0.215308	0.220158	0.263966	0.201982	0.20269	0.239216	0.205499	0.191308	0.219977	0.210539	0.143992	0.249479	0.349488	0.321294	0.166598	0.154772	0.153782	0.193862	0.245944	0.226639	0.251799	0.248202	0.258763	0.364683	0.364683	0.180138	0.220196	0.21142	0.174927	0.200896	0.221501	0.153078	0.134613	0.223059	0.201843	0.304805	0.160711	0.180105	0.209094	0.16383	0.199858	0.168148	0.30489	0.264362	0.252482	0.34939	0.237333	0.188272
43.1915	0.0431915	0.225974	0.230466	0.277598	0.215201	0.219857	0.248261	0.224777	0.201344	0.234975	0.22183	0.159414	0.257827	0.363425	0.335553	0.180853	0.165856	0.162897	0.203768	0.252617	0.24332	0.256463	0.252839	0.268173	0.375522	0.375522	0.187223	0.224971	0.222424	0.181954	0.206746	0.238112	0.162974	0.143431	0.235954	0.214919	0.323245	0.166436	0.182504	0.217712	0.17415	0.209895	0.179136	0.318328	0.270506	0.264904	0.364503	0.249402	0.194575
66.8405	0.0668405	0.228728	0.225981	0.276978	0.215123	0.214441	0.243739	0.220261	0.201466	0.239127	0.220247	0.160909	0.256842	0.355235	0.330168	0.181048	0.163929	0.163451	0.195003	0.246347	0.245784	0.259945	0.245014	0.26566	0.369386	0.369386	0.185018	0.223152	0.222752	0.183239	0.205515	0.232199	0.160532	0.142697	0.23552	0.211234	0.311584	0.161721	0.180989	0.219555	0.17812	0.214408	0.178715	0.310295	0.265575	0.267698	0.354526	0.242497	0.195585
101.498	0.101498	0.222819	0.224958	0.271401	0.208592	0.212513	0.238231	0.213706	0.195224	0.228366	0.21646	0.157447	0.25	0.351739	0.321722	0.17703	0.158421	0.158339	0.195003	0.246884	0.237267	0.264741	0.246115	0.262261	0.375388	0.375388	0.182906	0.213374	0.21361	0.176298	0.201943	0.221078	0.156248	0.138104	0.235376	0.205766	0.312047	0.160767	0.179094	0.216405	0.177254	0.208682	0.173032	0.303374	0.262665	0.257534	0.348127	0.240532	0.190197
152.794	0.152794	0.223871	0.230073	0.278011	0.211896	0.213982	0.247739	0.215579	0.198162	0.234297	0.2135	0.152569	0.260784	0.351116	0.327597	0.176512	0.158834	0.160495	0.196351	0.242405	0.238252	0.296996	0.246926	0.265956	0.403874	0.403874	0.181452	0.217012	0.216895	0.176127	0.200157	0.227624	0.16019	0.138747	0.231142	0.206598	0.311415	0.161777	0.176379	0.214206	0.172779	0.208682	0.175221	0.313731	0.270748	0.264964	0.367282	0.240813	0.193613
229.691	0.229691	0.226374	0.232433	0.31457	0.215437	0.220775	0.277192	0.218223	0.209422	0.243025	0.217768	0.156346	0.283396	0.372381	0.369457	0.178132	0.163309	0.160002	0.203975	0.258306	0.240505	0.443949	0.257824	0.301824	0.585947	0.585947	0.195388	0.228382	0.237697	0.196135	0.211181	0.243602	0.168458	0.142605	0.245721	0.230967	0.341433	0.179178	0.191345	0.231383	0.181079	0.224916	0.180778	0.360058	0.326563	0.311561	0.468701	0.255632	0.200878
343.452	0.343452	0.26508	0.268785	0.457224	0.238492	0.293204	0.46017	0.229569	0.274538	0.292088	0.247993	0.170351	0.456575	0.503373	0.614252	0.182538	0.17942	0.167023	0.244065	0.371983	0.284214	0.678471	0.357695	0.514125	1.04733	1.04733	0.269011	0.290841	0.330214	0.298572	0.306948	0.354387	0.227881	0.162629	0.302352	0.345915	0.500782	0.257597	0.298069	0.319228	0.220268	0.30265	0.218626	0.593006	0.590885	0.519823	0.807482	0.36571	0.260396
512.51	0.512509	0.454902	0.485796	0.785288	0.395388	0.537387	0.755741	0.286135	0.449811	0.536977	0.417567	0.245888	0.819227	1.01249	1.0943	0.217141	0.272021	0.184206	0.443891	0.711225	0.462498	0.825163	0.692611	0.886552	1.28893	1.28893	0.495227	0.555985	0.645045	0.57191	0.611802	0.697161	0.436098	0.282178	0.568665	0.643271	0.98224	0.518955	0.571447	0.604935	0.395357	0.528644	0.398436	0.999139	0.910658	0.820389	1.24212	0.674333	0.460215
613.982	0.613982	0.590847	0.639152	0.90474	0.536941	0.661865	0.846302	0.371012	0.536836	0.708569	0.568759	0.348256	0.917151	1.22807	1.23719	0.260426	0.35698	0.218509	0.568983	0.824276	0.619245	0.87141	0.825812	0.980755	1.32741	1.32741	0.604042	0.695986	0.761266	0.66128	0.72506	0.824487	0.524911	0.384964	0.728887	0.736704	1.14369	0.599507	0.642302	0.735515	0.510615	0.640462	0.512149	1.11134	0.97306	0.902767	1.34308	0.788396	0.565634
715.456	0.715456	0.694696	0.748287	0.970628	0.648908	0.744575	0.89367	0.478636	0.597912	0.812202	0.691103	0.437091	0.97194	1.32774	1.29185	0.324901	0.421973	0.267717	0.650407	0.872873	0.746149	0.908723	0.879429	1.02002	1.333	1.333	0.660021	0.770345	0.827123	0.702366	0.77242	0.894801	0.576365	0.453442	0.830168	0.792157	1.22541	0.636443	0.681581	0.799527	0.591087	0.716107	0.593023	1.17748	1.00018	0.94978	1.39326	0.844867	0.642521
816.929	0.816929	0.759238	0.806592	0.999751	0.723816	0.78873	0.922543	0.579981	0.646137	0.870332	0.762912	0.498071	0.993856	1.37281	1.33107	0.400521	0.468928	0.32721	0.685414	0.909153	0.827795	0.933884	0.9127	1.04747	1.34702	1.34702	0.699578	0.806728	0.867304	0.726316	0.796008	0.92563	0.608755	0.492389	0.895988	0.819082	1.26667	0.660692	0.6968	0.831682	0.62609	0.756119	0.631966	1.21339	1.0174	0.96452	1.41743	0.868836	0.691646
918.402	0.918402	0.794188	0.841999	1.02867	0.766227	0.814434	0.937385	0.650923	0.678328	0.910328	0.80966	0.535524	1.0065	1.40538	1.33817	0.467912	0.515745	0.389536	0.71036	0.926666	0.874038	0.970015	0.924582	1.04998	1.35804	1.35804	0.716564	0.826815	0.881757	0.739768	0.817378	0.943296	0.628591	0.510071	0.925723	0.822529	1.2657	0.661647	0.712462	0.845946	0.660877	0.774644	0.655205	1.21824	1.03158	0.981757	1.42741	0.877761	0.715511
1019.88	1.01988	0.822028	0.860805	1.02998	0.796599	0.832702	0.950662	0.697134	0.712109	0.921682	0.842914	0.567628	1.01624	1.42037	1.35023	0.518196	0.53757	0.440345	0.730171	0.929757	0.891141	0.988146	0.924293	1.05831	1.36324	1.36324	0.72135	0.835153	0.883399	0.745809	0.82015	0.948012	0.63249	0.524124	0.949107	0.842143	1.28772	0.670628	0.713725	0.860211	0.674084	0.793033	0.66813	1.23598	1.03199	0.984312	1.44399	0.890559	0.731052
1121.35	1.12135	0.825283	0.873158	1.04326	0.811155	0.821778	0.94672	0.721424	0.717372	0.936257	0.849592	0.58242	1.02719	1.423	1.35237	0.543726	0.556091	0.484872	0.725971	0.933295	0.89269	1.00148	0.935943	1.06092	1.35759	1.35759	0.727356	0.848115	0.888545	0.743753	0.826431	0.949631	0.637717	0.523941	0.955747	0.842856	1.29349	0.671021	0.714924	0.86348	0.679281	0.79923	0.679076	1.23098	1.01756	0.986096	1.43014	0.893422	0.736008
1222.82	1.22282	0.845261	0.879296	1.05696	0.816348	0.843534	0.95246	0.730512	0.737078	0.939223	0.85813	0.596583	1.02238	1.43464	1.35818	0.570488	0.562631	0.512463	0.73541	0.939297	0.913101	1.00319	0.938784	1.05811	1.35988	1.35988	0.72867	0.849858	0.883235	0.745295	0.822798	0.95491	0.63716	0.539143	0.973934	0.84559	1.30056	0.673659	0.722755	0.870731	0.69321	0.806842	0.686991	1.23987	1.03021	0.992633	1.43574	0.898979	0.748325
1324.29	1.32429	0.847264	0.890233	1.05194	0.819968	0.839678	0.960345	0.743125	0.743688	0.944222	0.872244	0.603586	1.0229	1.43335	1.35262	0.576126	0.56628	0.527982	0.739351	0.935445	0.908386	1.02257	0.938784	1.05392	1.3554	1.3554	0.728764	0.858499	0.893143	0.749536	0.825138	0.958288	0.642129	0.536387	0.970999	0.84981	1.29176	0.679778	0.722629	0.870018	0.697612	0.809132	0.681981	1.24027	1.0336	0.994001	1.43873	0.893142	0.742118
1425.77	1.42577	0.841055	0.888974	1.05683	0.810447	0.836465	0.95762	0.752323	0.745034	0.945917	0.856477	0.603822	1.02395	1.43138	1.358	0.582929	0.57585	0.543749	0.744693	0.934057	0.918099	1.02336	0.935538	1.05855	1.36485	1.36485	0.729937	0.855998	0.891063	0.74341	0.831174	0.95681	0.63913	0.541623	0.97581	0.850226	1.29946	0.677982	0.721239	0.868473	0.692416	0.80893	0.686233	1.24431	1.03138	0.992931	1.43747	0.89853	0.752319
1527.24	1.52724	0.847965	0.882758	1.0611	0.821856	0.843717	0.960403	0.762237	0.745157	0.949984	0.871004	0.604688	1.02737	1.44312	1.35861	0.590122	0.578329	0.554218	0.745211	0.938133	0.915495	1.02401	0.937103	1.05643	1.35177	1.35177	0.736225	0.863502	0.898727	0.750993	0.826185	0.963075	0.645214	0.534091	0.974704	0.85611	1.30149	0.677308	0.720861	0.870018	0.696674	0.807852	0.694022	1.23775	1.03178	0.992515	1.43461	0.902123	0.751116
1729.07	1.72907	0.847414	0.880791	1.05531	0.81926	0.844635	0.959823	0.758272	0.734998	0.949561	0.867149	0.610511	1.02679	1.44422	1.36124	0.589215	0.58005	0.5597	0.744019	0.939387	0.912186	1.01968	0.939595	1.06052	1.35858	1.35858	0.72989	0.857514	0.891556	0.74868	0.823537	0.962511	0.646714	0.535285	0.977687	0.855337	1.29117	0.677196	0.716882	0.869542	0.69422	0.813645	0.688886	1.24335	1.02875	0.989305	1.4245	0.891963	0.747074
1930.89	1.93089	0.852572	0.888895	1.07177	0.819574	0.841055	0.949735	0.764275	0.74173	0.945578	0.86708	0.617749	1.03021	1.44292	1.35867	0.588437	0.581771	0.562656	0.740181	0.932713	0.917747	1.02447	0.936813	1.06279	1.35809	1.35809	0.731251	0.860925	0.899165	0.750993	0.825261	0.959766	0.642858	0.538546	0.972972	0.849513	1.30182	0.686009	0.716882	0.872039	0.707788	0.811288	0.693727	1.24128	1.03963	0.993882	1.44016	0.901225	0.750683
2132.72	2.13272	0.850068	0.888423	1.06702	0.820597	0.845645	0.952865	0.762898	0.746381	0.951679	0.873896	0.613343	1.01884	1.44336	1.35702	0.589798	0.584387	0.558653	0.739818	0.936117	0.911905	1.02618	0.942203	1.05855	1.35943	1.35943	0.726183	0.856453	0.893855	0.74718	0.824153	0.951883	0.646714	0.539051	0.980429	0.848562	1.28915	0.678262	0.71082	0.866333	0.697251	0.818967	0.692759	1.23689	1.02944	0.991326	1.43587	0.897969	0.753329
2334.54	2.33454	0.848616	0.886535	1.05593	0.819102	0.839586	0.952692	0.756784	0.741852	0.946849	0.872244	0.611297	1.02354	1.45035	1.35598	0.594269	0.586453	0.56438	0.739973	0.932713	0.907119	1.0271	0.935596	1.05289	1.33596	1.33596	0.729139	0.856604	0.888162	0.745938	0.823906	0.954065	0.647313	0.536709	0.973164	0.846957	1.28742	0.679609	0.706525	0.877685	0.694509	0.816407	0.684549	1.24078	1.03453	0.989483	1.43456	0.89432	0.751549
2601.87	2.60187	0.961528	0.992601	1.16134	0.924146	0.938453	1.0418	0.866942	0.841728	1.05743	0.997479	0.706427	1.11399	1.57459	1.46485	0.673648	0.683048	0.677453	0.845513	1.03134	1.0412	1.11171	1.02671	1.14743	1.43204	1.43204	0.811536	0.956431	0.985605	0.818813	0.9137	1.05218	0.71629	0.608631	1.09441	0.930226	1.42206	0.744724	0.790452	0.967136	0.786744	0.918727	0.782643	1.36874	1.11508	1.07531	1.54146	0.995529	0.858122
2615.85	2.61585	0.843559	0.882915	1.02681	0.813988	0.829397	0.916224	0.749184	0.744789	0.934223	0.862949	0.615468	0.986782	1.36155	1.28628	0.580532	0.588036	0.579161	0.716791	0.88958	0.899236	0.985386	0.887775	1.00943	1.26685	1.26685	0.702252	0.819008	0.857396	0.703952	0.782089	0.916339	0.625249	0.513929	0.945113	0.809275	1.24625	0.638239	0.667372	0.845412	0.69155	0.796468	0.668004	1.17919	0.952488	0.942648	1.34805	0.844081	0.733939
2630.86	2.63086	0.793237	0.831456	0.973451	0.775669	0.779459	0.873552	0.702752	0.694484	0.871772	0.803464	0.565346	0.934718	1.29201	1.20966	0.546772	0.548035	0.538699	0.672189	0.842102	0.857146	0.938548	0.833115	0.952278	1.19621	1.19621	0.65791	0.767389	0.808455	0.665393	0.737623	0.855175	0.581892	0.482422	0.87987	0.757744	1.16546	0.594679	0.629987	0.78134	0.643339	0.74999	0.627125	1.10685	0.896067	0.886897	1.26023	0.795188	0.683082
2650.74	2.65074	0.756284	0.788022	0.917064	0.724367	0.733468	0.82543	0.665629	0.6667	0.833302	0.768764	0.536783	0.887698	1.2364	1.16057	0.519297	0.530135	0.509938	0.64102	0.800671	0.813014	0.895388	0.794685	0.90626	1.14918	1.14918	0.62694	0.731763	0.760554	0.633861	0.703566	0.808932	0.551517	0.457989	0.846286	0.728383	1.11359	0.564479	0.602138	0.747402	0.615048	0.708428	0.585908	1.04759	0.852377	0.845352	1.19817	0.753593	0.641511
2700.82	2.70082	0.701105	0.729009	0.861434	0.668422	0.686467	0.770177	0.625256	0.60036	0.762208	0.711207	0.49335	0.821662	1.15077	1.07483	0.489166	0.491442	0.468674	0.590039	0.740652	0.749316	0.835214	0.742228	0.842653	1.07103	1.07103	0.575747	0.676278	0.69738	0.578465	0.641856	0.737843	0.508288	0.421247	0.772045	0.666035	1.01137	0.518281	0.550986	0.686005	0.566548	0.656696	0.532862	0.962461	0.786418	0.779795	1.10231	0.697404	0.586853
2801.33	2.80133	0.612478	0.638758	0.754512	0.585646	0.596505	0.667963	0.55448	0.530594	0.671116	0.614681	0.428829	0.714229	1.01853	0.948643	0.428449	0.433196	0.409798	0.518988	0.651161	0.665699	0.726296	0.655572	0.742981	0.947046	0.947046	0.499732	0.593733	0.614279	0.506789	0.556559	0.642965	0.439954	0.36889	0.665279	0.577417	0.89004	0.443399	0.487141	0.599111	0.487448	0.569397	0.467565	0.841364	0.697139	0.687848	0.964768	0.6118	0.51521
3100.5	3.1005	0.506826	0.520496	0.620395	0.482885	0.490753	0.543426	0.469052	0.439897	0.543502	0.5059	0.352112	0.587373	0.848934	0.773369	0.362484	0.356843	0.348827	0.43803	0.54792	0.54513	0.601808	0.54973	0.613847	0.794445	0.794445	0.417147	0.493451	0.505394	0.41172	0.462516	0.523944	0.362237	0.308265	0.544656	0.472453	0.724881	0.36891	0.404225	0.494979	0.402285	0.461822	0.384417	0.682225	0.572212	0.564757	0.781338	0.515306	0.415373
3600.37	3.60037	0.436325	0.44787	0.536675	0.421432	0.426678	0.469736	0.410613	0.383472	0.464019	0.434435	0.306947	0.504523	0.743326	0.672391	0.322374	0.310576	0.314585	0.386012	0.478674	0.477349	0.514963	0.486201	0.534277	0.699535	0.699535	0.36159	0.434783	0.439209	0.360909	0.401175	0.45912	0.315538	0.270329	0.476767	0.412839	0.62763	0.325294	0.354715	0.438516	0.34859	0.401804	0.334107	0.592299	0.503424	0.494801	0.689643	0.455187	0.371588
4100.24	4.10024	0.415696	0.433235	0.508378	0.402942	0.405106	0.44324	0.392548	0.356911	0.439106	0.414882	0.286646	0.478897	0.702807	0.635611	0.307924	0.294259	0.290812	0.37175	0.464162	0.455952	0.488489	0.463653	0.507129	0.674497	0.674497	0.344041	0.416212	0.415997	0.340858	0.391075	0.434274	0.300072	0.258112	0.453864	0.389422	0.600138	0.310812	0.34158	0.40749	0.332712	0.377487	0.323329	0.565877	0.481195	0.472513	0.65289	0.429703	0.347579
4600.11	4.60011	0.408586	0.417498	0.495022	0.383113	0.3895	0.429732	0.379163	0.348588	0.434361	0.403453	0.283971	0.462199	0.687385	0.62435	0.301573	0.280903	0.289149	0.364074	0.445574	0.4354	0.483036	0.453799	0.497768	0.649504	0.649504	0.335407	0.412346	0.404118	0.33366	0.373769	0.419845	0.29176	0.250351	0.443086	0.378783	0.580562	0.301101	0.331855	0.400358	0.321525	0.371762	0.313731	0.549862	0.470444	0.452067	0.637271	0.422068	0.345703
5099.99	5.09999	0.39807	0.412856	0.484144	0.369501	0.381146	0.421847	0.366385	0.345529	0.424531	0.397808	0.275473	0.462373	0.666886	0.609846	0.289262	0.282211	0.2849	0.356503	0.441184	0.431529	0.479292	0.444583	0.487816	0.642293	0.642293	0.329307	0.403629	0.398206	0.324749	0.372045	0.4171	0.284991	0.243553	0.434474	0.369511	0.576731	0.297957	0.325161	0.391443	0.31669	0.369337	0.311878	0.546528	0.463008	0.448857	0.630535	0.407249	0.337475
124 hours		+Pi +Fe																+Pi +Fe																+Pi +Fe
		Experiment #1																Experiment #2																Experiment #3
[ms]	[s]	1	2	3	4	5	6	7	8	9	10	11	12	13	14	15	16	1	2	3	4	5	6	7	8	9	10	11	12	13	14	15	16	1	2	3	4	5	6	7	8	9	10	11	12	13	14	15	16
-12.9925	-0.0129925	0	0	0	0	0	0	0	0	0	0	0	0	0	0	0	0	0	0	0	0	0	0	0	0	0	0	0	0	0	0	0	0	0	0	0	0	0	0	0	0	0	0	0	0	0	0	0	0
-2.9925	-0.0029925	0.151147	0.135276	0.189268	0.158169	0.140602	0.123422	0.140924	0.107615	0.152089	0.177932	0.204995	0.201492	0.235218	0.235218	0.148514	0.143562	0.113771	0.163548	0.148843	0.179145	0.194451	0.14581	0.161659	0.211846	0.149401	0.198059	0.138886	0.123072	0.191683	0.172824	0.140719	0.136005	0.111926	0.135612	0.155605	0.194636	0.139407	0.147012	0.160856	0.141165	0.181161	0.270374	0.18078	0.178903	0.155264	0.156084	0.143329	0.13339
5.0125	0.0050125	0.162516	0.153067	0.208552	0.172325	0.153488	0.134665	0.160779	0.12009	0.166436	0.194892	0.225925	0.225126	0.266983	0.266983	0.168469	0.160977	0.126492	0.184785	0.164965	0.200234	0.215212	0.161017	0.179303	0.241065	0.159987	0.220373	0.154638	0.133144	0.218988	0.19105	0.159301	0.151872	0.121737	0.149161	0.172401	0.218033	0.154008	0.162832	0.179321	0.157095	0.197878	0.305293	0.203961	0.202095	0.175193	0.174598	0.164323	0.145147
16.1175	0.0161175	0.177787	0.166542	0.232795	0.18715	0.168205	0.147108	0.176639	0.130196	0.182814	0.215215	0.256071	0.251707	0.304233	0.304233	0.189491	0.17573	0.138643	0.203458	0.18376	0.2242	0.251607	0.179756	0.205268	0.269805	0.177223	0.248567	0.17306	0.15167	0.24872	0.217453	0.178489	0.16961	0.135966	0.164174	0.191736	0.245102	0.172515	0.185486	0.204399	0.169606	0.220885	0.346619	0.229266	0.227199	0.197963	0.196863	0.178863	0.160146
27.2225	0.0272225	0.18938	0.177964	0.253416	0.203759	0.182164	0.159804	0.191674	0.143697	0.196394	0.233358	0.274676	0.270762	0.329515	0.329515	0.20163	0.190168	0.151743	0.222254	0.195647	0.242816	0.27083	0.196103	0.220163	0.290309	0.192304	0.268971	0.191055	0.161788	0.268028	0.238934	0.195647	0.184418	0.144987	0.177683	0.207702	0.268147	0.186419	0.199353	0.216739	0.183887	0.236782	0.372047	0.251555	0.243678	0.215452	0.209752	0.193998	0.173778
43.1915	0.0431915	0.199077	0.185859	0.267182	0.216131	0.192333	0.169595	0.203538	0.151593	0.20835	0.238901	0.286304	0.285026	0.346968	0.346968	0.215487	0.203342	0.164653	0.23568	0.206457	0.255092	0.277152	0.203963	0.231344	0.305175	0.202296	0.284651	0.202535	0.170511	0.282552	0.251668	0.204013	0.194508	0.151172	0.186023	0.21815	0.277951	0.197346	0.209557	0.232807	0.192737	0.251312	0.379507	0.25941	0.256983	0.22788	0.221744	0.203004	0.184363
66.8405	0.0668405	0.2027	0.185807	0.26473	0.215574	0.189807	0.169784	0.200366	0.148672	0.212004	0.242691	0.285486	0.283552	0.345023	0.345023	0.209743	0.200094	0.16247	0.236839	0.207311	0.252124	0.275358	0.204646	0.228187	0.300938	0.203485	0.273795	0.193351	0.166689	0.268848	0.243287	0.19853	0.194264	0.150614	0.188302	0.215319	0.279084	0.19172	0.207995	0.225084	0.194812	0.250023	0.369078	0.256013	0.249374	0.222687	0.217447	0.199695	0.180575
101.498	0.101498	0.20008	0.185175	0.26094	0.217748	0.185449	0.167889	0.202055	0.149066	0.209658	0.241412	0.282299	0.27671	0.338092	0.338092	0.202874	0.200184	0.159005	0.228906	0.203708	0.25118	0.270061	0.197754	0.221946	0.297247	0.199547	0.27475	0.19223	0.163451	0.266558	0.240521	0.195647	0.190521	0.153729	0.184966	0.212731	0.273655	0.188558	0.203796	0.221	0.19231	0.245219	0.371617	0.251725	0.248316	0.222864	0.219244	0.197416	0.17827
152.794	0.152794	0.19813	0.187965	0.269077	0.214404	0.191386	0.169089	0.198842	0.150487	0.21205	0.237764	0.286175	0.283763	0.346819	0.346819	0.20317	0.201131	0.156774	0.236473	0.208017	0.257835	0.288515	0.202368	0.230415	0.305825	0.200625	0.279122	0.194899	0.167004	0.273188	0.250488	0.203051	0.195322	0.14973	0.184355	0.216832	0.274358	0.192045	0.204138	0.220024	0.191089	0.249164	0.383101	0.253848	0.252507	0.224995	0.220455	0.197742	0.181004
229.691	0.229691	0.204929	0.192439	0.295606	0.221537	0.205408	0.182101	0.202549	0.148829	0.219088	0.24577	0.309258	0.310555	0.418127	0.418127	0.219395	0.210425	0.164036	0.259419	0.216932	0.286748	0.367628	0.217974	0.271499	0.342596	0.208982	0.306512	0.218768	0.183371	0.310404	0.287877	0.231744	0.219081	0.154845	0.197172	0.237534	0.304356	0.212273	0.228062	0.227569	0.197497	0.257718	0.433996	0.282633	0.282372	0.257219	0.234009	0.208483	0.187957
343.452	0.343452	0.227612	0.244865	0.457175	0.271418	0.301417	0.252528	0.240283	0.165805	0.294568	0.291153	0.465976	0.485834	0.770381	0.770381	0.290395	0.276837	0.190046	0.395993	0.286506	0.461486	0.620944	0.304321	0.46774	0.54272	0.260244	0.473212	0.33731	0.261297	0.503556	0.502767	0.395245	0.348373	0.182373	0.266178	0.36028	0.460557	0.339729	0.363405	0.281587	0.24028	0.328612	0.71351	0.453733	0.437269	0.440802	0.332635	0.266585	0.236235
512.51	0.512509	0.359197	0.448146	0.812471	0.509007	0.573842	0.476697	0.413132	0.25605	0.529041	0.497367	0.843494	0.855921	1.20751	1.20751	0.567289	0.514739	0.333246	0.699472	0.463617	0.812895	0.850509	0.605908	0.772485	0.898541	0.489582	0.860083	0.595324	0.481181	0.929093	0.843817	0.670205	0.619895	0.328616	0.529833	0.67154	0.854634	0.631564	0.656307	0.548616	0.459871	0.632265	1.22254	0.836437	0.833566	0.752838	0.658787	0.510005	0.456104
613.982	0.613982	0.487271	0.572632	0.925497	0.645384	0.676862	0.558178	0.539802	0.333662	0.651669	0.643654	0.99147	0.985459	1.29318	1.29318	0.688267	0.632314	0.438331	0.792474	0.552916	0.918025	0.940046	0.717316	0.8574	0.968427	0.631368	0.983412	0.689837	0.569989	1.04539	0.933483	0.749197	0.707649	0.429056	0.63969	0.765821	0.987868	0.711079	0.739895	0.687279	0.599145	0.800887	1.37034	0.944744	0.929914	0.831091	0.784755	0.635051	0.578518
715.456	0.715456	0.595727	0.651481	0.976994	0.747487	0.729035	0.610035	0.62668	0.404406	0.720743	0.760144	1.06059	1.04725	1.32863	1.32863	0.74772	0.701027	0.513087	0.843247	0.626799	0.979764	0.998398	0.776665	0.892503	1.01306	0.723972	1.05493	0.744569	0.631412	1.10584	0.978276	0.784297	0.75114	0.495319	0.705929	0.825388	1.05638	0.755022	0.784863	0.773522	0.682269	0.893499	1.43721	0.991234	0.983866	0.866956	0.844517	0.709699	0.6466
816.929	0.816929	0.665838	0.699591	1.02125	0.793076	0.756448	0.638522	0.669686	0.45541	0.761032	0.834945	1.1046	1.08073	1.35561	1.35561	0.771999	0.733195	0.55495	0.867657	0.678246	1.00944	1.03817	0.800587	0.917873	1.03018	0.775568	1.08568	0.777836	0.658977	1.13438	1.00122	0.81363	0.778235	0.535123	0.737503	0.847164	1.08571	0.77297	0.814256	0.82359	0.735794	0.959393	1.47561	1.01599	1.00685	0.891279	0.888187	0.758307	0.691597
918.402	0.918402	0.723912	0.73112	1.0441	0.827909	0.779629	0.659176	0.686946	0.498835	0.789005	0.881465	1.12691	1.09457	1.36219	1.36219	0.788401	0.757829	0.586799	0.895241	0.72126	1.0161	1.06846	0.815737	0.922405	1.04412	0.796332	1.10744	0.793748	0.675344	1.14022	1.01448	0.819788	0.793451	0.563953	0.75923	0.860786	1.10579	0.78055	0.828513	0.858034	0.75984	0.985251	1.49662	1.03233	1.02451	0.893898	0.896077	0.774908	0.707807
1019.88	1.01988	0.75724	0.74549	1.05218	0.848307	0.779882	0.672504	0.704001	0.518732	0.802675	0.913773	1.14948	1.10142	1.3573	1.3573	0.79456	0.764958	0.601133	0.905127	0.745814	1.02356	1.0708	0.830432	0.930614	1.0485	0.809147	1.1082	0.800209	0.678627	1.1477	1.01863	0.829934	0.793003	0.578461	0.766472	0.872113	1.11294	0.787664	0.829782	0.872815	0.775403	1.00525	1.49424	1.03989	1.02638	0.902021	0.910334	0.790369	0.720033
1121.35	1.12135	0.772566	0.756333	1.06355	0.852877	0.788978	0.675852	0.704001	0.519916	0.819414	0.931822	1.14522	1.11426	1.3604	1.3604	0.803975	0.769559	0.61224	0.903296	0.761267	1.03435	1.08447	0.826901	0.935703	1.04843	0.81836	1.11679	0.813505	0.683303	1.14497	1.0238	0.828723	0.800774	0.587389	0.767815	0.876459	1.11872	0.781015	0.832858	0.872903	0.77821	1.01857	1.49616	1.04447	1.02862	0.90748	0.914435	0.794601	0.723861
1222.82	1.22282	0.785218	0.763123	1.06633	0.852989	0.790241	0.68021	0.710344	0.529549	0.823158	0.945276	1.15473	1.11621	1.36947	1.36947	0.796159	0.76789	0.613806	0.913487	0.77059	1.03853	1.09071	0.834704	0.934032	1.05656	0.830878	1.12322	0.819592	0.686541	1.15287	1.03116	0.837374	0.802808	0.587203	0.769849	0.876459	1.11712	0.790083	0.838033	0.880804	0.781506	1.02337	1.51061	1.04532	1.03184	0.908856	0.916505	0.794113	0.729446
1324.29	1.32429	0.788171	0.76407	1.06845	0.860847	0.794157	0.67042	0.704742	0.52797	0.821489	0.943097	1.15969	1.11447	1.36104	1.36104	0.796099	0.777139	0.624485	0.914769	0.778242	1.04155	1.09357	0.834932	0.941424	1.05318	0.829132	1.11111	0.812384	0.689509	1.16353	1.02824	0.838833	0.805656	0.592876	0.774935	0.877631	1.12282	0.79543	0.832663	0.876144	0.783642	1.02072	1.501	1.04626	1.03635	0.904329	0.920645	0.797042	0.73179
1425.77	1.42577	0.801937	0.76407	1.07336	0.868538	0.796873	0.679262	0.711004	0.537444	0.833219	0.948498	1.1543	1.12121	1.36663	1.36663	0.800245	0.773665	0.626004	0.906347	0.782105	1.03862	1.09148	0.837723	0.934255	1.05496	0.836004	1.12322	0.816816	0.697378	1.15721	1.031	0.838904	0.814037	0.587296	0.776115	0.877826	1.12387	0.79278	0.837643	0.88036	0.780286	1.02216	1.50924	1.04957	1.02679	0.911653	0.918028	0.792322	0.728001
1527.24	1.52724	0.800433	0.769913	1.0689	0.864971	0.796494	0.679452	0.709562	0.528917	0.82749	0.952051	1.15439	1.11995	1.36139	1.36139	0.798113	0.767529	0.62814	0.913609	0.778131	1.04312	1.09063	0.835159	0.933289	1.05646	0.828092	1.11297	0.815534	0.689688	1.15003	1.02986	0.834739	0.810375	0.591109	0.775383	0.887396	1.1177	0.792966	0.839205	0.881958	0.783581	1.02595	1.50475	1.03917	1.03212	0.904285	0.918888	0.79829	0.732024
1729.07	1.72907	0.806731	0.767386	1.07074	0.861962	0.78942	0.682926	0.710303	0.528128	0.828888	0.950914	1.15357	1.11926	1.3603	1.3603	0.79983	0.770597	0.632364	0.91837	0.783851	1.04015	1.10195	0.846836	0.939715	1.05831	0.834221	1.11523	0.821301	0.693735	1.15433	1.02677	0.833921	0.809195	0.601757	0.779655	0.886028	1.12477	0.794826	0.834909	0.881647	0.790051	1.03341	1.50787	1.05589	1.03717	0.906415	0.921348	0.807187	0.738938
1930.89	1.93089	0.803108	0.770702	1.07163	0.868315	0.794536	0.682231	0.712116	0.52489	0.827715	0.953946	1.15719	1.12095	1.37002	1.37002	0.801074	0.771545	0.63431	0.915807	0.780471	1.03408	1.09477	0.8359	0.939789	1.05461	0.833292	1.11679	0.815855	0.689553	1.15416	1.03267	0.835914	0.814403	0.606221	0.775586	0.880462	1.12368	0.794082	0.842184	0.886397	0.785595	1.02997	1.50557	1.05212	1.03729	0.915869	0.926934	0.80301	0.738118
2132.72	2.13272	0.802662	0.76865	1.07486	0.864581	0.788662	0.68381	0.703671	0.531523	0.822346	0.949777	1.15267	1.11552	1.36015	1.36015	0.80131	0.772402	0.628425	0.910314	0.780434	1.03903	1.09007	0.836583	0.936298	1.05109	0.836115	1.12212	0.813719	0.689284	1.15837	1.02754	0.835914	0.814281	0.5992	0.774691	0.886712	1.12048	0.791664	0.837789	0.880582	0.78529	1.0356	1.50354	1.04893	1.04274	0.914893	0.923848	0.809086	0.732649
2334.54	2.33454	0.806675	0.769544	1.0757	0.864302	0.786578	0.684947	0.705648	0.526785	0.82776	0.955272	1.15129	1.11542	1.35815	1.35815	0.796455	0.769018	0.631937	0.91605	0.780285	1.03678	1.09148	0.836242	0.934961	1.04334	0.828315	1.12247	0.817243	0.692611	1.15273	1.02551	0.836199	0.813345	0.593387	0.772575	0.876605	1.11278	0.785572	0.830612	0.87499	0.784314	1.03212	1.49998	1.05441	1.03448	0.912052	0.922637	0.802467	0.731282
2601.87	2.60187	0.924271	0.870606	1.18064	0.960832	0.871659	0.742742	0.783216	0.595555	0.905632	1.08171	1.25146	1.20869	1.44288	1.44288	0.880601	0.856635	0.722356	1.0046	0.878647	1.12883	1.17709	0.924525	1.00925	1.12535	0.930837	1.22545	0.905883	0.771751	1.27015	1.1238	0.916579	0.884907	0.669833	0.857938	0.96781	1.22348	0.85216	0.908	0.984269	0.866279	1.13555	1.60283	1.14412	1.11846	0.975569	0.995563	0.889321	0.808816
2615.85	2.61585	0.800879	0.746753	1.01818	0.844852	0.750258	0.658103	0.676648	0.511547	0.807367	0.929122	1.10473	1.07505	1.28031	1.28031	0.759741	0.759002	0.621685	0.879435	0.766578	0.982777	1.04368	0.795802	0.880393	0.997339	0.803836	1.06221	0.780346	0.659067	1.07553	0.965501	0.790206	0.771685	0.577019	0.739496	0.841793	1.06985	0.733957	0.790722	0.840768	0.760328	1.00447	1.42686	0.995182	0.972433	0.862916	0.86725	0.776536	0.702495
2630.86	2.63086	0.742694	0.690958	0.954867	0.783434	0.692464	0.624942	0.625733	0.482097	0.759995	0.86659	1.04263	1.00193	1.21279	1.21279	0.719	0.710682	0.582195	0.817678	0.723229	0.926165	0.988402	0.743516	0.834852	0.944505	0.751794	1.00095	0.732075	0.619496	0.995801	0.902157	0.737379	0.724655	0.540517	0.692258	0.794774	1.00252	0.70229	0.737356	0.782932	0.716691	0.937246	1.35671	0.929672	0.912459	0.81347	0.81698	0.732267	0.663318
2650.74	2.65074	0.698888	0.648375	0.892001	0.738346	0.656208	0.594244	0.590553	0.458647	0.724127	0.821776	0.992761	0.96851	1.16278	1.16278	0.69638	0.681401	0.55158	0.780269	0.686492	0.86708	0.9409	0.706152	0.796592	0.909921	0.709299	0.950394	0.69176	0.585502	0.940883	0.847234	0.69637	0.676526	0.51085	0.650146	0.750246	0.947714	0.656534	0.699614	0.744982	0.675129	0.879984	1.28523	0.879318	0.86518	0.776807	0.76921	0.689247	0.626289
2700.82	2.70082	0.647335	0.594792	0.822949	0.670297	0.591149	0.545103	0.546146	0.421223	0.674588	0.752801	0.922865	0.893819	1.09017	1.09017	0.650251	0.634524	0.499512	0.721197	0.632333	0.801249	0.867169	0.644183	0.737233	0.845879	0.64396	0.883301	0.63377	0.532038	0.855413	0.778154	0.63418	0.614809	0.47723	0.59949	0.690533	0.873734	0.607012	0.652938	0.68546	0.628623	0.81823	1.20465	0.800943	0.805044	0.718749	0.707456	0.637276	0.576995
2801.33	2.80133	0.555432	0.512784	0.718227	0.585527	0.522616	0.471201	0.484397	0.372903	0.592656	0.66284	0.807921	0.783282	0.963064	0.963064	0.576053	0.559901	0.432588	0.633687	0.551318	0.696433	0.764134	0.558747	0.63954	0.747696	0.556184	0.770979	0.555277	0.464499	0.735496	0.679089	0.554476	0.529089	0.414967	0.514169	0.599572	0.761983	0.531263	0.570277	0.606407	0.546169	0.708354	1.0631	0.702571	0.70243	0.625316	0.613712	0.563767	0.504656
3100.5	3.1005	0.45489	0.424723	0.587144	0.475846	0.42465	0.385235	0.41272	0.312345	0.481759	0.546587	0.666836	0.647217	0.799952	0.799952	0.481426	0.467141	0.359208	0.527747	0.459977	0.573406	0.623294	0.45913	0.530442	0.631436	0.450913	0.636092	0.447254	0.379738	0.604609	0.55651	0.446186	0.431774	0.346797	0.425795	0.487616	0.627343	0.440402	0.471894	0.504718	0.44913	0.574808	0.879945	0.57898	0.581588	0.518744	0.51071	0.467039	0.416654
3600.37	3.60037	0.404954	0.370508	0.518871	0.420336	0.380498	0.333441	0.368519	0.281789	0.416429	0.487418	0.575062	0.561736	0.687553	0.687553	0.416525	0.408444	0.313453	0.460192	0.404592	0.498673	0.54841	0.400692	0.462874	0.566095	0.39382	0.558044	0.393003	0.332434	0.533766	0.480961	0.38987	0.379577	0.297833	0.369362	0.42512	0.545747	0.384044	0.406957	0.445018	0.391272	0.499734	0.77624	0.495681	0.503346	0.446217	0.450206	0.409968	0.359392
4100.24	4.10024	0.385837	0.353927	0.495742	0.404341	0.360602	0.316008	0.353689	0.270656	0.387148	0.456152	0.542461	0.52568	0.641328	0.641328	0.40184	0.37808	0.296176	0.441823	0.377884	0.473492	0.519148	0.380244	0.436352	0.536979	0.377439	0.53769	0.37111	0.314897	0.510425	0.466111	0.370006	0.358829	0.285138	0.346495	0.402465	0.516647	0.364049	0.382496	0.420118	0.369545	0.468408	0.736477	0.477636	0.479218	0.425089	0.421809	0.391902	0.3449
4600.11	4.60011	0.368003	0.343663	0.480137	0.396148	0.351948	0.308113	0.348581	0.258813	0.376275	0.442699	0.52924	0.508942	0.626468	0.626468	0.38822	0.370139	0.291809	0.425285	0.372313	0.464004	0.510818	0.372954	0.42844	0.528127	0.369081	0.520905	0.363901	0.307567	0.500925	0.447478	0.365236	0.351099	0.277466	0.342833	0.390015	0.498016	0.357818	0.375904	0.407112	0.361	0.459034	0.721205	0.466216	0.463146	0.41195	0.409545	0.374976	0.338026
5099.99	5.09999	0.371848	0.339136	0.472669	0.384778	0.345505	0.302175	0.333134	0.255023	0.371222	0.434929	0.519292	0.504783	0.624672	0.624672	0.378153	0.359221	0.288772	0.42022	0.364475	0.458428	0.502061	0.374093	0.418856	0.518661	0.36024	0.511456	0.362566	0.30379	0.491527	0.4452	0.358935	0.346908	-0.0551026	-0.0546841	-0.0561	-0.0544497	-0.0546376	-0.0546352	-0.0552611	-0.0547451	-0.0550747	-0.0539419	-0.0551936	-0.0541958	-0.0548616	-0.0555825	-0.0554436	-0.0559731
148 hours		+Pi +Fe																+Pi +Fe																+Pi +Fe
		Experiment #1																Experiment #2																Experiment #3
[ms]	[s]	1	2	3	4	5	6	7	8	9	10	11	12	13	14	15	16	1	2	3	4	5	6	7	8	9	10	11	12	13	14	15	16	1	2	3	4	5	6	7	8	9	10	11	12	13	14	15	16
-12.9925	-0.0129925	0	0	0	0	0	0	0	0	0	0	0	0	0	0	0	0	0	0	0	0	0	0	0	0	0	0	0	0	0	0	0	0	0	0	0	0	0	0	0	0	0	0	0	0	0	0	0	0
-2.9925	-0.0029925	0.212933	0.126508	0.143525	0.139722	0.0973732	0.153065	0.161848	0.164317	0.140455	0.216627	0.210799	0.187485	0.204532	0.170871	0.111862	0.128919	0.132643	0.152636	0.222855	0.190724	0.228026	0.115211	0.122512	0.151827	0.13238	0.166743	0.157693	0.178207	0.200159	0.142685	0.17141	0.156437	0.175604	0.175794	0.160124	0.22831	0.213151	0.181843	0.158618	0.100349	0.135312	0.158647	0.175072	0.20967	0.195899	0.166489	0.125021	0.130022
5.0125	0.0050125	0.237486	0.141755	0.159881	0.155679	0.109142	0.166904	0.183782	0.186415	0.154035	0.243534	0.23853	0.208555	0.227129	0.189174	0.123885	0.144355	0.147653	0.165483	0.25413	0.215221	0.256972	0.131698	0.139521	0.170743	0.137996	0.179435	0.173017	0.198004	0.22159	0.159375	0.193623	0.173201	0.198947	0.198282	0.180437	0.263243	0.244459	0.206919	0.183244	0.116781	0.145842	0.174472	0.1926	0.230825	0.218423	0.187624	0.137422	0.143631
16.1175	0.0161175	0.261894	0.159338	0.177263	0.175634	0.122521	0.18598	0.208555	0.205674	0.173521	0.27732	0.268549	0.23518	0.257258	0.216137	0.136451	0.156758	0.162281	0.181594	0.284317	0.242718	0.292387	0.144334	0.156008	0.190272	0.150352	0.19415	0.194358	0.221802	0.245515	0.181015	0.214418	0.196115	0.228474	0.223365	0.206851	0.310625	0.286203	0.237852	0.20732	0.127893	0.16662	0.193431	0.212011	0.260592	0.244864	0.207295	0.154752	0.156529
27.2225	0.0272225	0.28431	0.169678	0.189274	0.189063	0.13082	0.199237	0.222876	0.224275	0.184428	0.300352	0.292517	0.255097	0.28297	0.234992	0.149234	0.166309	0.174151	0.193862	0.301586	0.261453	0.312639	0.159659	0.172174	0.203368	0.164713	0.21302	0.208479	0.244056	0.271057	0.194809	0.236232	0.210057	0.254725	0.244555	0.226222	0.348219	0.30899	0.261953	0.221935	0.139262	0.175348	0.209257	0.229375	0.283296	0.261943	0.226853	0.165458	0.172082
43.1915	0.0431915	0.298722	0.177302	0.204001	0.198116	0.136453	0.211071	0.231682	0.230489	0.195336	0.310274	0.306335	0.27452	0.295391	0.248532	0.156875	0.179527	0.187323	0.20376	0.314047	0.278874	0.333901	0.164031	0.180639	0.213209	0.171452	0.224814	0.221837	0.256903	0.282615	0.206867	0.24674	0.225305	0.268812	0.259331	0.242603	0.375289	0.323931	0.276631	0.233898	0.148743	0.183513	0.220695	0.240596	0.304235	0.272989	0.239053	0.177488	0.178342
66.8405	0.0668405	0.29416	0.178112	0.202914	0.195023	0.135196	0.219866	0.228842	0.230118	0.19706	0.309514	0.295519	0.269418	0.288945	0.240936	0.153906	0.18179	0.189851	0.20634	0.306851	0.275707	0.341045	0.162266	0.180799	0.212979	0.175303	0.22341	0.219912	0.252866	0.280458	0.204445	0.244346	0.221683	0.26959	0.255619	0.238999	0.368614	0.31815	0.271638	0.233698	0.145569	0.186836	0.220773	0.2399	0.296342	0.27013	0.234399	0.173513	0.178769
101.498	0.101498	0.29416	0.174347	0.20219	0.195249	0.132882	0.211782	0.228431	0.225057	0.192232	0.308174	0.292183	0.268636	0.286301	0.244045	0.153145	0.177128	0.184222	0.203392	0.305166	0.270417	0.337473	0.16002	0.174581	0.211064	0.171653	0.224252	0.217866	0.251743	0.27446	0.202602	0.241863	0.220251	0.261482	0.2527	0.235477	0.374961	0.312556	0.269836	0.232246	0.14544	0.185991	0.220695	0.236337	0.293315	0.265821	0.229105	0.172188	0.175781
152.794	0.152794	0.297926	0.178302	0.20557	0.196004	0.132983	0.214692	0.229789	0.22946	0.194301	0.334537	0.306001	0.272422	0.297962	0.251524	0.150357	0.175045	0.186979	0.201601	0.313626	0.276853	0.33535	0.163068	0.18104	0.21317	0.171412	0.221444	0.221316	0.25248	0.279885	0.20734	0.2494	0.225179	0.27688	0.257061	0.239654	0.406863	0.33234	0.286504	0.239304	0.147242	0.184189	0.21905	0.24465	0.299297	0.273616	0.2359	0.175315	0.17782
229.691	0.229691	0.323746	0.186688	0.232307	0.21196	0.143394	0.218314	0.256044	0.240941	0.21189	0.452665	0.366134	0.283203	0.349529	0.289745	0.162597	0.184913	0.199424	0.210184	0.348621	0.320086	0.340068	0.187017	0.202502	0.234078	0.17759	0.235653	0.239568	0.279016	0.304417	0.228927	0.280481	0.248851	0.353543	0.30009	0.287569	0.563548	0.432496	0.376562	0.278045	0.167492	0.191735	0.236912	0.254397	0.333426	0.304366	0.258462	0.185226	0.191951
343.452	0.343452	0.480911	0.249775	0.37034	0.313131	0.182826	0.250194	0.379703	0.330034	0.279402	0.722489	0.642831	0.359539	0.610011	0.503678	0.228034	0.22855	0.256057	0.25241	0.532304	0.524288	0.398902	0.282732	0.317753	0.340146	0.209161	0.302092	0.343506	0.440971	0.48985	0.356449	0.469183	0.396443	0.554784	0.438621	0.448962	0.859839	0.712318	0.614527	0.38681	0.251967	0.239879	0.33022	0.338595	0.525437	0.477702	0.401751	0.243788	0.2581
512.51	0.512509	0.900839	0.471438	0.626065	0.595782	0.356549	0.442512	0.672618	0.634265	0.506338	0.975655	1.05295	0.630109	1.00104	0.842625	0.419674	0.411427	0.478379	0.448062	0.891771	0.888281	0.619818	0.502603	0.553991	0.536506	0.369501	0.560714	0.611195	0.813953	0.953416	0.647715	0.839759	0.724649	0.775026	0.651102	0.685054	1.07779	0.978701	0.838902	0.547731	0.395906	0.450252	0.608693	0.618752	0.969608	0.863938	0.743664	0.395095	0.47651
613.982	0.613982	1.05181	0.579268	0.69819	0.697481	0.447031	0.591439	0.770147	0.772451	0.619978	1.05996	1.15201	0.781381	1.10526	0.928356	0.515567	0.530523	0.59314	0.579058	0.969273	0.989472	0.737117	0.576255	0.635986	0.599037	0.478735	0.705835	0.716056	0.914376	1.08039	0.732642	0.934376	0.817694	0.824947	0.728873	0.751765	1.12271	1.04409	0.890482	0.625413	0.44357	0.570811	0.738627	0.760283	1.09931	1.0059	0.85831	0.476234	0.578271
715.456	0.715456	1.12717	0.64226	0.746474	0.759835	0.503262	0.717797	0.814878	0.841339	0.686196	1.11482	1.19861	0.876729	1.14955	0.959452	0.566917	0.612591	0.662678	0.673462	1.01726	1.04487	0.821864	0.6128	0.67911	0.647859	0.563418	0.795805	0.779479	0.955479	1.14963	0.783134	0.992769	0.875316	0.861477	0.790138	0.789032	1.14675	1.07979	0.918787	0.678169	0.47386	0.639622	0.807922	0.856112	1.16335	1.07551	0.924531	0.544707	0.636217
816.929	0.816929	1.16436	0.681284	0.766512	0.784618	0.53691	0.768042	0.832779	0.876194	0.729868	1.14644	1.22677	0.940595	1.17294	0.988462	0.59252	0.672026	0.700893	0.733115	1.03951	1.07914	0.888853	0.632857	0.702056	0.68033	0.623671	0.84708	0.812172	0.984929	1.18171	0.814725	1.00846	0.900336	0.875278	0.817635	0.809263	1.16174	1.09522	0.941386	0.718712	0.492093	0.676336	0.849953	0.90501	1.19744	1.11444	0.950508	0.584985	0.670121
918.402	0.918402	1.18142	0.696436	0.780394	0.798764	0.549082	0.799858	0.85282	0.884342	0.753363	1.16704	1.24735	0.97718	1.19044	1.00515	0.615515	0.701177	0.721111	0.769866	1.06355	1.10013	0.936063	0.638915	0.717701	0.705564	0.660778	0.88308	0.845308	0.994371	1.19489	0.832626	1.02026	0.913014	0.88482	0.838393	0.824947	1.17636	1.10397	0.951747	0.73598	0.496684	0.694355	0.874318	0.937034	1.21571	1.12467	0.968264	0.609364	0.694257
1019.88	1.01988	1.18899	0.708492	0.788783	0.803102	0.555218	0.817836	0.857182	0.888539	0.769616	1.17265	1.2433	0.99508	1.18888	1.00641	0.615913	0.716296	0.738725	0.791295	1.07408	1.10313	0.963694	0.642244	0.725042	0.728425	0.676423	0.891111	0.85682	0.998092	1.20025	0.841945	1.02713	0.9187	0.88867	0.852844	0.822859	1.17349	1.10615	0.951184	0.746441	0.498657	0.702745	0.886266	0.951818	1.2191	1.13603	0.979789	0.628231	0.6953
1121.35	1.12135	1.19924	0.71926	0.802846	0.806988	0.557482	0.834519	0.870556	0.898457	0.770995	1.18196	1.25283	1.00113	1.18678	1.00999	0.619933	0.72888	0.740448	0.804352	1.08977	1.11391	0.987652	0.647901	0.729094	0.735624	0.692188	0.90487	0.864603	1.00771	1.20075	0.847422	1.034	0.925103	0.892806	0.862575	0.834407	1.1762	1.11377	0.954262	0.753349	0.507366	0.708151	0.894884	0.961401	1.22937	1.13673	0.985044	0.646727	0.709241
1222.82	1.22282	1.20488	0.715258	0.797535	0.809817	0.559141	0.835554	0.868992	0.897428	0.78048	1.18703	1.24902	1.01442	1.19101	1.00645	0.621092	0.732275	0.749677	0.814146	1.09265	1.11941	1.00046	0.650468	0.73122	0.741827	0.695758	0.905713	0.877279	1.00564	1.20911	0.846631	1.03174	0.925061	0.894444	0.874936	0.836987	1.18234	1.11748	0.954562	0.757954	0.505565	0.712656	0.903619	0.969428	1.22952	1.14374	0.992853	0.654412	0.715643
1324.29	1.32429	1.21148	0.725979	0.809545	0.811741	0.563266	0.838658	0.869116	0.895905	0.781213	1.19322	1.25217	1.01422	1.19369	1.01086	0.623953	0.73644	0.754348	0.81046	1.09185	1.12557	1.00959	0.650749	0.730939	0.739606	0.702257	0.913632	0.872265	1.00792	1.20992	0.847053	1.03613	0.930452	0.890308	0.879477	0.833384	1.18521	1.1173	0.95978	0.761107	0.511528	0.710291	0.90542	0.976308	1.23135	1.14891	0.988161	0.652875	0.717398
1425.77	1.42577	1.20905	0.725169	0.813287	0.808082	0.568396	0.833679	0.87426	0.90142	0.787852	1.19666	1.25355	1.01854	1.18957	1.0098	0.622251	0.741465	0.753353	0.81662	1.08932	1.125	1.01181	0.652033	0.733065	0.747571	0.714612	0.921719	0.880128	1.01168	1.21234	0.860215	1.04141	0.936854	0.896983	0.882684	0.837069	1.18242	1.12214	0.960418	0.762008	0.506937	0.704829	0.902444	0.977618	1.23179	1.13889	0.983843	0.642169	0.719816
1527.24	1.52724	1.20818	0.725407	0.812261	0.815362	0.565931	0.835425	0.873437	0.902654	0.789145	1.19547	1.2544	1.02129	1.19532	1.01543	0.623808	0.739518	0.755842	0.820516	1.09697	1.12359	1.02041	0.655322	0.73471	0.750481	0.715776	0.920876	0.876076	1.01055	1.21457	0.855266	1.04593	0.936391	0.89342	0.879873	0.836005	1.18402	1.11595	0.956214	0.765312	0.508525	0.714289	0.905774	0.985686	1.23618	1.15103	0.983768	0.65579	0.7146
1729.07	1.72907	1.21111	0.722119	0.810451	0.811552	0.563718	0.842021	0.873149	0.901049	0.79406	1.19235	1.25674	1.02685	1.19757	1.02113	0.628154	0.743728	0.761126	0.825308	1.09855	1.12608	1.02014	0.651351	0.736555	0.750328	0.716538	0.920876	0.881532	1.01368	1.21143	0.859321	1.04096	0.936644	0.89731	0.883693	0.833384	1.18316	1.11261	0.95475	0.768665	0.508654	0.710741	0.90213	0.98069	1.228	1.1459	0.984594	0.653988	0.718156
1930.89	1.93089	1.21549	0.72736	0.806648	0.815852	0.565378	0.841956	0.873478	0.89965	0.78617	1.2	1.25522	1.02121	1.19551	1.01562	0.623229	0.747304	0.758828	0.824255	1.0949	1.12429	1.01818	0.655803	0.730739	0.754769	0.714893	0.920147	0.882815	1.01069	1.20648	0.857267	1.05005	0.932895	0.89772	0.88499	0.835841	1.18033	1.11501	0.957078	0.767464	0.509254	0.709559	0.911493	0.977823	1.23672	1.14923	0.986133	0.657008	0.722234
2132.72	2.13272	1.21253	0.728456	0.801277	0.816305	0.565026	0.833873	0.866565	0.895947	0.791602	1.19826	1.25583	1.02574	1.19503	1.01857	0.629385	0.744724	0.753812	0.819253	1.0942	1.12446	1.02421	0.655322	0.732263	0.746766	0.71389	0.919191	0.884299	1.00409	1.21207	0.861216	1.04305	0.933948	0.899931	0.885567	0.832032	1.17583	1.12289	0.955388	0.76391	0.511485	0.712093	0.906792	0.982205	1.23135	1.14809	0.985796	0.656107	0.732524
2334.54	2.33454	1.221	0.728123	0.803329	0.816381	0.566283	0.842538	0.868869	0.893313	0.795138	1.19018	1.25097	1.01845	1.19004	1.01373	0.621201	0.743637	0.759288	0.819621	1.08602	1.12699	1.01747	0.649826	0.736234	0.748107	0.716177	0.916159	0.88795	1.00511	1.20833	0.855319	1.04637	0.925903	0.898908	0.883729	0.833097	1.18578	1.11583	0.959817	0.759155	0.50904	0.705673	0.910866	0.981099	1.2395	1.15095	0.98298	0.656319	0.726123
2601.87	2.60187	1.32395	0.806315	0.884144	0.890542	0.634284	0.937921	0.962406	0.991706	0.882566	1.28734	1.35085	1.13882	1.29205	1.09009	0.696596	0.830413	0.845177	0.939245	1.19371	1.22936	1.13524	0.716778	0.799416	0.832004	0.806556	1.03275	0.964611	1.09957	1.31775	0.942194	1.12804	1.0176	0.985809	1.00485	0.922046	1.27592	1.21576	1.04721	0.867019	0.571077	0.784	1.00562	1.09957	1.34149	1.25703	1.07717	0.741963	0.803462
2615.85	2.61585	1.15437	0.701392	0.770073	0.769907	0.539023	0.814667	0.831956	0.837224	0.773367	1.13249	1.17369	1.00557	1.11996	0.961617	0.597553	0.709506	0.737806	0.796297	1.03919	1.05424	0.99055	0.608347	0.704303	0.719349	0.695798	0.885551	0.843382	0.967975	1.12436	0.804879	0.969225	0.881213	0.854106	0.863728	0.79882	1.13684	1.0498	0.901706	0.750546	0.490592	0.685458	0.868129	0.944652	1.17964	1.06505	0.931851	0.634909	0.704642
2630.86	2.63086	1.07607	0.652981	0.719133	0.718454	0.502961	0.760412	0.780682	0.784138	0.712322	1.07227	1.09264	0.942488	1.04482	0.899307	0.558878	0.672569	0.689941	0.740487	0.979698	0.97815	0.932154	0.569636	0.662824	0.67696	0.6477	0.823212	0.798774	0.911112	1.04733	0.747542	0.90968	0.82119	0.790793	0.814968	0.741159	1.06874	0.971192	0.848212	0.693035	0.465107	0.646999	0.800205	0.885352	1.10846	0.990659	0.86289	0.59002	0.656464
2650.74	2.65074	1.0202	0.615481	0.678454	0.680921	0.473638	0.721677	0.743028	0.741588	0.675763	1.02777	1.04704	0.89714	1.00492	0.851521	0.528314	0.634771	0.656091	0.698524	0.935015	0.926695	0.893739	0.543441	0.627402	0.641196	0.615929	0.774689	0.756773	0.866077	0.991864	0.703841	0.855499	0.772667	0.754591	0.766389	0.704547	1.02283	0.922315	0.804065	0.656046	0.434904	0.616648	0.760915	0.832483	1.05307	0.930961	0.814839	0.556048	0.621564
2700.82	2.70082	0.923979	0.561018	0.6149	0.613926	0.433602	0.65119	0.689038	0.685704	0.611658	0.951175	0.9505	0.829816	0.918619	0.781142	0.48015	0.570765	0.602636	0.639238	0.873308	0.843363	0.8406	0.498672	0.577659	0.592565	0.552186	0.709766	0.695237	0.803703	0.892425	0.633763	0.774538	0.697565	0.703974	0.703286	0.645862	0.944037	0.852154	0.741524	0.609646	0.401011	0.564505	0.702784	0.761103	0.958112	0.8572	0.744377	0.510948	0.569831
2801.33	2.80133	0.811392	0.491594	0.534567	0.541198	0.374052	0.570422	0.614595	0.602867	0.530178	0.841087	0.829329	0.735127	0.803679	0.682776	0.419566	0.492273	0.52701	0.553048	0.777834	0.727918	0.757739	0.434889	0.501921	0.520309	0.47368	0.612944	0.613803	0.702262	0.77698	0.553259	0.667462	0.608437	0.615639	0.616974	0.564367	0.825807	0.751584	0.649401	0.541624	0.353089	0.508251	0.613629	0.668345	0.835294	0.746383	0.650865	0.448411	0.497659
3100.5	3.1005	0.663787	0.399393	0.436369	0.437425	0.30409	0.463723	0.504803	0.503692	0.429255	0.68939	0.673088	0.599657	0.663027	0.549732	0.342649	0.403369	0.426532	0.457118	0.651506	0.595489	0.658502	0.363885	0.407891	0.434612	0.383461	0.499948	0.503446	0.572915	0.634409	0.459698	0.548592	0.497575	0.514159	0.508715	0.463173	0.672604	0.615953	0.530738	0.451078	0.285603	0.420521	0.504731	0.552572	0.681591	0.615117	0.53299	0.376387	0.412495
3600.37	3.60037	0.581547	0.347456	0.385187	0.383822	0.267424	0.413153	0.45036	0.448961	0.377996	0.603203	0.592562	0.526037	0.577817	0.481241	0.300026	0.353078	0.375796	0.404045	0.582112	0.528568	0.601487	0.320601	0.352733	0.39004	0.338933	0.43817	0.43541	0.506399	0.555289	0.403571	0.476721	0.434478	0.439912	0.44691	0.400761	0.57956	0.537195	0.469172	0.394719	0.252396	0.365619	0.439588	0.484878	0.595207	0.543354	0.468084	0.335791	0.355024
4100.24	4.10024	0.553808	0.330969	0.361045	0.363452	0.256309	0.391684	0.422089	0.432377	0.356484	0.575536	0.558016	0.498878	0.544139	0.454042	0.292385	0.332527	0.354467	0.390672	0.556839	0.501644	0.577024	0.302148	0.334521	0.37591	0.326939	0.41638	0.418161	0.478705	0.529646	0.380142	0.457788	0.407436	0.421688	0.424314	0.382005	0.544627	0.51681	0.438427	0.37685	0.237766	0.346305	0.421255	0.464852	0.561692	0.524669	0.445072	0.316765	0.33966
4600.11	4.60011	0.544827	0.32568	0.357243	0.360208	0.253442	0.38095	0.417851	0.421883	0.352173	0.563803	0.552155	0.483775	0.536534	0.447233	0.283947	0.3304	0.345928	0.380721	0.544905	0.494197	0.56213	0.300543	0.328022	0.364193	0.314463	0.407619	0.405886	0.463997	0.51455	0.371454	0.443778	0.400612	0.406986	0.414115	0.371808	0.531482	0.506149	0.425889	0.366038	0.232747	0.337014	0.408799	0.456334	0.546411	0.512369	0.433772	0.315069	0.332453
5099.99	5.09999	0.540952	0.324775	0.354406	0.353908	0.247205	0.376682	0.410937	0.419497	0.344887	0.552251	0.544818	0.474392	0.525706	0.442824	0.27819	0.327865	0.34206	0.377299	0.539534	0.485166	0.549089	0.296692	0.325174	0.355731	0.314744	0.404249	0.401914	0.463085	0.514482	0.365136	0.443157	0.396443	0.405184	0.406043	0.366934	0.519933	0.496614	0.425589	0.35868	0.230173	0.333072	0.403902	0.447734	0.544177	0.512056	0.430431	0.304735	0.325435
172 hours		+Pi +Fe																+Pi +Fe																+Pi +Fe
		Experiment #1																Experiment #2																Experiment #3
[ms]	[s]	1	2	3	4	5	6	7	8	9	10	11	12	13	14	15	16	1	2	3	4	5	6	7	8	9	10	11	12	13	14	15	16	1	2	3	4	5	6	7	8	9	10	11	12	13	14	15	16
-12.9925	-0.0129925	0	0	0	0	0	0	0	0	0	0	0	0	0	0	0	0	0	0	0	0	0	0	0	0	0	0	0	0	0	0	0	0	0	0	0	0	0	0	0	0	0	0	0	0	0	0	0	0
-2.9925	-0.0029925	0.146681	0.168625	0.169737	0.194865	0.146575	0.137672	0.167213	0.145724	0.131863	0.173926	0.178131	0.177729	0.188623	0.187139	0.166882	0.125037	0.124258	0.136726	0.220338	0.162424	0.169724	0.164958	0.121999	0.127249	0.164256	0.155392	0.222467	0.171817	0.192457	0.212629	0.132855	0.160772	0.153112	0.160493	0.150258	0.174531	0.165956	0.19506	0.138071	0.134064	0.175923	0.1372	0.149749	0.227132	0.186847	0.167215	0.187751	0.130918
5.0125	0.0050125	0.158863	0.183587	0.189977	0.217481	0.16386	0.153174	0.184555	0.161999	0.144231	0.195744	0.200844	0.196173	0.214232	0.211354	0.188332	0.138157	0.13685	0.151155	0.247472	0.179905	0.183708	0.182664	0.133908	0.137442	0.182155	0.174664	0.249963	0.190544	0.217503	0.241419	0.147798	0.178252	0.169662	0.17961	0.167103	0.193911	0.187716	0.220602	0.151963	0.14863	0.195313	0.150522	0.165122	0.2561	0.212049	0.183513	0.208536	0.146292
16.1175	0.0161175	0.174763	0.207163	0.211085	0.242389	0.177906	0.168159	0.20195	0.176608	0.158946	0.214977	0.221034	0.219251	0.23851	0.235755	0.209755	0.154173	0.147217	0.163769	0.280136	0.198197	0.208267	0.203397	0.148027	0.152261	0.204008	0.193866	0.274647	0.215184	0.245593	0.268652	0.161864	0.200516	0.187587	0.202506	0.18542	0.217679	0.210578	0.250239	0.167394	0.161103	0.21486	0.161167	0.177611	0.281587	0.232765	0.203366	0.232384	0.158149
27.2225	0.0272225	0.184226	0.217774	0.223681	0.257147	0.191377	0.17874	0.218547	0.19434	0.169602	0.231094	0.237999	0.235263	0.256764	0.25387	0.227431	0.162232	0.157305	0.174084	0.306157	0.214083	0.224339	0.218703	0.159527	0.164297	0.220926	0.209485	0.298024	0.230867	0.265857	0.292406	0.176111	0.215184	0.203713	0.22115	0.202265	0.237578	0.231099	0.274501	0.180709	0.177196	0.232261	0.168155	0.189921	0.303096	0.253262	0.216165	0.249095	0.168888
43.1915	0.0431915	0.192717	0.230472	0.234916	0.267696	0.201579	0.188767	0.227471	0.199376	0.177911	0.242309	0.249916	0.247627	0.271839	0.261062	0.232315	0.170889	0.165167	0.184066	0.321324	0.222257	0.233209	0.226739	0.165625	0.172576	0.231995	0.219851	0.316864	0.244202	0.277684	0.305592	0.186305	0.227823	0.214997	0.23129	0.213918	0.249871	0.240223	0.284854	0.193985	0.186224	0.244141	0.182309	0.201429	0.319817	0.264228	0.228225	0.268037	0.178319
66.8405	0.0668405	0.195436	0.226609	0.231846	0.264765	0.201337	0.188656	0.22787	0.195922	0.181621	0.241163	0.246341	0.2445	0.268903	0.260743	0.227708	0.169324	0.166906	0.186607	0.315967	0.222373	0.234705	0.227887	0.168981	0.174524	0.228611	0.216616	0.3123	0.242028	0.274698	0.300755	0.184641	0.226026	0.217058	0.231072	0.206885	0.246218	0.236573	0.276464	0.192522	0.184218	0.243356	0.186888	0.200002	0.313485	0.25968	0.225579	0.261495	0.176357
101.498	0.101498	0.193161	0.226565	0.228227	0.260317	0.198763	0.187398	0.224993	0.197712	0.175754	0.237647	0.244168	0.240707	0.265906	0.26069	0.228152	0.16706	0.163845	0.183219	0.313079	0.221562	0.230287	0.224026	0.166485	0.172855	0.227283	0.218042	0.310742	0.235911	0.274263	0.299894	0.184157	0.223446	0.212904	0.227838	0.208807	0.246218	0.234439	0.277772	0.190059	0.183084	0.239222	0.183558	0.198396	0.315028	0.255505	0.223901	0.263101	0.177066
152.794	0.152794	0.190802	0.222436	0.230167	0.267083	0.199641	0.189729	0.223182	0.198752	0.178291	0.239671	0.248409	0.241604	0.277228	0.266523	0.23298	0.167992	0.166384	0.182615	0.325289	0.219272	0.229209	0.227922	0.16583	0.17355	0.226714	0.21759	0.31923	0.237882	0.284207	0.304896	0.184823	0.230287	0.216371	0.235179	0.215063	0.255976	0.243287	0.293103	0.191522	0.185352	0.241812	0.183142	0.202202	0.3228	0.265007	0.226177	0.264587	0.176902
229.691	0.229691	0.197101	0.236643	0.240649	0.292204	0.202457	0.203308	0.244866	0.212904	0.188788	0.259544	0.280831	0.261873	0.329355	0.320947	0.255957	0.178315	0.166732	0.189542	0.43772	0.231302	0.260969	0.242254	0.176184	0.185378	0.237308	0.231331	0.365092	0.258725	0.315949	0.33859	0.19296	0.261421	0.248066	0.278755	0.263391	0.315371	0.291008	0.396151	0.215496	0.215095	0.261647	0.188762	0.207971	0.37749	0.299086	0.241394	0.301549	0.183771
343.452	0.343452	0.225766	0.29707	0.312343	0.46312	0.206331	0.298986	0.361651	0.318295	0.242764	0.384987	0.480274	0.375263	0.546221	0.595169	0.411323	0.233558	0.188195	0.223027	0.788438	0.310209	0.4141	0.34637	0.237081	0.234323	0.303624	0.30814	0.607736	0.361636	0.549802	0.54012	0.257118	0.440572	0.392052	0.46556	0.465615	0.563606	0.516047	0.712121	0.331478	0.354698	0.383142	0.216743	0.256529	0.667947	0.50531	0.335511	0.50497	0.233925
512.51	0.512509	0.386904	0.584815	0.61652	0.873574	0.241537	0.558606	0.647169	0.599628	0.45965	0.694426	0.861878	0.717256	0.899491	0.946298	0.767981	0.45656	0.291373	0.37869	1.0827	0.59517	0.716882	0.654197	0.424847	0.354267	0.561709	0.588346	0.986798	0.651089	0.931353	0.940961	0.471071	0.750144	0.67636	0.749767	0.709748	0.861287	0.8346	1.00975	0.541279	0.599537	0.692074	0.361347	0.453141	1.0978	0.861342	0.622896	0.853085	0.438494
613.982	0.613982	0.516436	0.741364	0.762137	0.994914	0.301445	0.650473	0.754977	0.701272	0.563542	0.810173	0.94877	0.84466	0.99524	1.01119	0.878589	0.564448	0.38227	0.483503	1.14678	0.726489	0.815433	0.781203	0.513819	0.433302	0.716762	0.718378	1.09828	0.791221	1.00699	1.07358	0.589346	0.840995	0.770399	0.830631	0.775903	0.93341	0.906216	1.06003	0.618165	0.661641	0.813673	0.490875	0.572024	1.20001	0.962272	0.758426	0.960579	0.548614
715.456	0.715456	0.623825	0.833491	0.85491	1.05714	0.391321	0.701051	0.81566	0.751803	0.637339	0.881592	1.00247	0.927791	1.04891	1.052	0.93786	0.645031	0.465097	0.576036	1.18796	0.809368	0.866012	0.846741	0.569354	0.496231	0.808061	0.787708	1.15149	0.873665	1.03267	1.13	0.656075	0.879434	0.814556	0.873117	0.80579	0.969445	0.945639	1.08273	0.670422	0.697839	0.88948	0.596318	0.65909	1.22981	1.02355	0.836473	1.01749	0.618694
816.929	0.816929	0.69575	0.884416	0.901703	1.08463	0.493185	0.731907	0.847867	0.78069	0.674348	0.917395	1.016	0.966041	1.06907	1.06319	0.952262	0.678063	0.522808	0.626643	1.21085	0.846706	0.895581	0.878396	0.603363	0.550289	0.863688	0.836687	1.17946	0.926918	1.05174	1.16903	0.700632	0.900741	0.839219	0.902191	0.822186	0.987299	0.967674	1.10241	0.708789	0.716767	0.93331	0.655313	0.716777	1.25007	1.04778	0.873107	1.04223	0.658763
918.402	0.918402	0.748168	0.922954	0.936652	1.10499	0.568895	0.75333	0.876238	0.797215	0.69734	0.946298	1.02918	0.988656	1.08711	1.07651	0.970493	0.705501	0.567126	0.666118	1.22	0.869114	0.915827	0.903791	0.623621	0.583058	0.898	0.862916	1.20042	0.959357	1.06954	1.19086	0.72335	0.918076	0.851485	0.917383	0.838295	0.996076	0.979244	1.11129	0.726875	0.723352	0.957855	0.689539	0.751538	1.2665	1.06077	0.901266	1.06052	0.689236
1019.88	1.01988	0.775557	0.939248	0.954083	1.11053	0.612758	0.766575	0.882738	0.802543	0.712245	0.962841	1.03051	1.00629	1.10077	1.08189	0.970243	0.712461	0.593112	0.694371	1.2224	0.875115	0.925463	0.908174	0.632911	0.606261	0.913654	0.873387	1.2116	0.972285	1.0756	1.20239	0.739381	0.925324	0.8612	0.924725	0.842302	1.00469	0.986887	1.1186	0.742537	0.723614	0.976355	0.703336	0.76929	1.2649	1.07461	0.908405	1.06284	0.699376
1121.35	1.12135	0.793649	0.950614	0.966736	1.1178	0.635099	0.770275	0.887799	0.808453	0.719	0.971792	1.03482	1.01225	1.10349	1.07888	0.9799	0.718688	0.620384	0.710403	1.23165	0.887116	0.937255	0.921949	0.642242	0.620419	0.920833	0.877666	1.22132	0.984779	1.08105	1.20743	0.749364	0.925179	0.861036	0.929922	0.846513	1.00529	0.983788	1.12283	0.753734	0.733165	0.978841	0.712525	0.780619	1.27108	1.07121	0.909713	1.06971	0.705973
1222.82	1.22282	0.804832	0.955853	0.972904	1.12174	0.650477	0.774825	0.893899	0.804624	0.72658	0.972218	1.03461	1.01162	1.11042	1.08807	0.979262	0.727146	0.630298	0.720173	1.23527	0.889029	0.935551	0.91854	0.647154	0.62762	0.926209	0.892346	1.22543	0.987127	1.08665	1.21518	0.75611	0.927555	0.866106	0.933192	0.848599	1.00905	0.989607	1.12099	0.759699	0.737178	0.989832	0.722486	0.788974	1.27587	1.08345	0.915601	1.07289	0.709053
1324.29	1.32429	0.805442	0.952301	0.973164	1.12105	0.659074	0.769239	0.895578	0.8117	0.733271	0.979517	1.03875	1.01721	1.11288	1.08932	0.982342	0.727745	0.636282	0.724347	1.23868	0.88929	0.941151	0.921984	0.652474	0.632386	0.927284	0.891476	1.22677	0.987562	1.08323	1.21515	0.756261	0.928512	0.865027	0.935373	0.843283	1.01268	0.989779	1.1234	0.758198	0.732903	0.988078	0.721178	0.790164	1.26948	1.07956	0.914434	1.06867	0.710716
1425.77	1.42577	0.813184	0.955497	0.9769	1.12699	0.658801	0.77305	0.894032	0.811824	0.730829	0.976613	1.03763	1.01741	1.10773	1.08272	0.979206	0.730076	0.64383	0.727706	1.24296	0.890537	0.94303	0.921462	0.654847	0.63336	0.929055	0.892207	1.23367	0.990404	1.08966	1.21796	0.760617	0.930281	0.866629	0.935155	0.843569	1.01322	0.98885	1.12312	0.762316	0.737221	0.994516	0.728998	0.793465	1.27343	1.07925	0.919071	1.07548	0.713823
1527.24	1.52724	0.811103	0.961003	0.979448	1.12585	0.665491	0.776602	0.902237	0.815654	0.732446	0.978025	1.03338	1.0179	1.1189	1.08615	0.983757	0.734438	0.64804	0.732334	1.23795	0.89216	0.946509	0.920245	0.65628	0.63569	0.92994	0.886989	1.22975	0.993389	1.08639	1.21819	0.765003	0.932136	0.86954	0.934137	0.845777	1.01197	0.988746	1.11962	0.765433	0.730767	0.991402	0.730515	0.797003	1.27252	1.078	0.914947	1.07607	0.717693
1729.07	1.72907	0.81299	0.963978	0.978811	1.12161	0.667822	0.774382	0.900426	0.807995	0.739455	0.986656	1.04046	1.01891	1.11291	1.08418	0.984978	0.730908	0.651518	0.729551	1.23997	0.892189	0.945465	0.924141	0.659636	0.634612	0.92994	0.890259	1.23136	0.996346	1.08749	1.22118	0.765456	0.934107	0.866826	0.942097	0.843447	1.01679	0.988127	1.12494	0.766049	0.732685	0.993547	0.732685	0.796528	1.27516	1.07333	0.921687	1.06977	0.717067
1930.89	1.93089	0.816681	0.95905	0.98104	1.12491	0.670547	0.773975	0.897868	0.812157	0.735364	0.979677	1.03517	1.01967	1.11166	1.0837	0.979955	0.732374	0.650857	0.730458	1.23892	0.892363	0.948248	0.924071	0.664056	0.634264	0.927505	0.89085	1.23025	0.989823	1.08763	1.21836	0.764973	0.932252	0.867447	0.942314	0.843611	1.01374	0.989883	1.1244	0.762778	0.732424	0.991061	0.733934	0.792335	1.27553	1.07644	0.921289	1.07173	0.718211
2132.72	2.13272	0.807995	0.95896	0.974496	1.11953	0.662222	0.775048	0.892914	0.810451	0.735776	0.981728	1.03962	1.01926	1.10973	1.08749	0.98101	0.733106	0.651901	0.72828	1.23979	0.894537	0.942891	0.923341	0.662132	0.632594	0.926209	0.889424	1.22663	0.993187	1.08433	1.21577	0.762159	0.929701	0.864569	0.930466	0.840462	1.01259	0.991501	1.12477	0.756467	0.732598	0.992448	0.731169	0.793495	1.27372	1.07401	0.916539	1.06855	0.716004
2334.54	2.33454	0.808883	0.953499	0.972875	1.12022	0.670275	0.770608	0.895444	0.808411	0.732573	0.977413	1.03128	1.01721	1.10894	1.078	0.975821	0.730908	0.651623	0.731426	1.24014	0.892219	0.938647	0.922436	0.658776	0.633812	0.92643	0.888241	1.22557	0.986954	1.08349	1.21418	0.763581	0.931237	0.864503	0.931666	0.844387	1.0072	0.983857	1.11496	0.761123	0.734517	0.992004	0.728493	0.793643	1.26755	1.07127	0.91688	1.07241	0.715132
2601.87	2.60187	0.91086	1.0565	1.07917	1.21357	0.770292	0.842607	0.973364	0.866851	0.817628	1.0601	1.10766	1.10517	1.18308	1.1547	1.05349	0.804965	0.741302	0.823414	1.30801	0.976025	1.02429	1.00199	0.721883	0.706272	1.02127	0.965259	1.3183	1.08404	1.16071	1.32199	0.835877	0.98936	0.933291	1.02027	0.898684	1.08829	1.05929	1.19571	0.827041	0.792739	1.07613	0.798312	0.877854	1.35631	1.13859	0.993135	1.15874	0.78562
2615.85	2.61585	0.786629	0.913408	0.930136	1.04915	0.660799	0.740787	0.859668	0.76146	0.717827	0.94446	0.9623	0.967344	1.06296	1.01806	0.926844	0.691882	0.643448	0.722987	1.15822	0.853171	0.906191	0.874292	0.636718	0.626959	0.897431	0.867473	1.16435	0.959414	1.03348	1.15134	0.737808	0.881376	0.823584	0.880567	0.794914	0.954944	0.925291	1.04635	0.731261	0.69749	0.956992	0.722278	0.777318	1.20571	1.02218	0.8811	1.01303	0.703955
2630.86	2.63086	0.734654	0.863016	0.868548	0.993156	0.617904	0.699608	0.808814	0.717714	0.668672	0.88961	0.898401	0.903469	1.00747	0.959058	0.869792	0.641668	0.606435	0.683693	1.09797	0.800005	0.852515	0.821625	0.601276	0.587198	0.847085	0.818494	1.09937	0.904683	0.986055	1.08528	0.698939	0.833168	0.775698	0.820019	0.756645	0.897894	0.865932	0.979938	0.68897	0.653442	0.901648	0.683086	0.733934	1.13464	0.9614	0.831353	0.954275	0.656609
2650.74	2.65074	0.687703	0.809427	0.815473	0.929835	0.584242	0.661203	0.769468	0.688369	0.630172	0.851969	0.846455	0.857516	0.965725	0.91292	0.829751	0.608702	0.571439	0.640981	1.03932	0.756609	0.813067	0.779916	0.564239	0.548515	0.805848	0.784194	1.05373	0.859113	0.941731	1.02975	0.665937	0.792352	0.738606	0.779714	0.722137	0.857525	0.816972	0.928343	0.652413	0.624527	0.862004	0.654957	0.697597	1.08838	0.927881	0.792387	0.908482	0.629406
2700.82	2.70082	0.631206	0.742874	0.746964	0.853515	0.545707	0.606815	0.72261	0.644082	0.572517	0.785452	0.772497	0.781624	0.898644	0.840675	0.774502	0.554458	0.53627	0.595274	0.976808	0.708748	0.749025	0.725788	0.521021	0.516511	0.747881	0.731458	0.97614	0.794816	0.882652	0.950734	0.616509	0.729243	0.684079	0.713387	0.674872	0.786492	0.748833	0.857151	0.599386	0.57712	0.804227	0.611899	0.648355	1.00917	0.867353	0.736355	0.839882	0.584295
2801.33	2.80133	0.549985	0.651191	0.654133	0.747971	0.488493	0.531375	0.644079	0.570283	0.49704	0.697037	0.678804	0.68332	0.79681	0.740458	0.681987	0.489692	0.472785	0.52561	0.866325	0.626796	0.659519	0.646718	0.457014	0.454209	0.659997	0.640039	0.869081	0.698892	0.781974	0.834183	0.544304	0.637638	0.605577	0.626235	0.591341	0.690981	0.653116	0.753932	0.530042	0.505684	0.702148	0.540415	0.577287	0.892855	0.776111	0.649234	0.734588	0.514488
3100.5	3.1005	0.449672	0.528829	0.543581	0.614216	0.416931	0.4354	0.535018	0.478337	0.413476	0.576016	0.55276	0.563647	0.658196	0.611765	0.56583	0.400018	0.391488	0.437222	0.720291	0.515769	0.539645	0.532096	0.375572	0.381748	0.543398	0.526704	0.720333	0.57424	0.64819	0.688775	0.442304	0.524321	0.502969	0.508264	0.489452	0.559845	0.536775	0.62008	0.432338	0.409301	0.581203	0.448383	0.485582	0.743257	0.636427	0.542204	0.608896	0.424728
3600.37	3.60037	0.394729	0.467915	0.476288	0.537922	0.373037	0.381382	0.465011	0.416776	0.359976	0.498097	0.489352	0.494038	0.567926	0.531928	0.492961	0.350237	0.342718	0.380928	0.625185	0.4524	0.466732	0.461305	0.324334	0.335621	0.474363	0.455461	0.631808	0.505391	0.556296	0.604326	0.383469	0.454951	0.438924	0.44837	0.428981	0.48843	0.4675	0.550282	0.37731	0.362112	0.498461	0.387812	0.423227	0.642382	0.550791	0.472406	0.533992	0.364789
4100.24	4.10024	0.377719	0.450022	0.452227	0.511256	0.354299	0.362809	0.442288	0.396922	0.338094	0.470871	0.466569	0.464504	0.528754	0.502279	0.4656	0.330291	0.326611	0.357395	0.594399	0.430252	0.445999	0.442903	0.308946	0.320593	0.44802	0.426866	0.600194	0.473417	0.525973	0.581996	0.362174	0.431818	0.417075	0.424165	0.401832	0.460981	0.447255	0.52218	0.361186	0.347764	0.471195	0.363964	0.402471	0.605957	0.520138	0.43981	0.507438	0.346717
4600.11	4.60011	0.369006	0.436747	0.442034	0.501187	0.344188	0.352856	0.426811	0.384851	0.332132	0.460908	0.452723	0.457381	0.513528	0.489093	0.454334	0.326128	0.315062	0.350619	0.574535	0.413004	0.432119	0.43285	0.303912	0.310575	0.43556	0.417683	0.580324	0.465648	0.511537	0.562781	0.355156	0.419034	0.405234	0.417115	0.388912	0.454303	0.438268	0.509211	0.348256	0.337253	0.458452	0.350434	0.387871	0.593344	0.504905	0.431249	0.493789	0.337041
5099.99	5.09999	0.361098	0.430575	0.434911	0.493595	0.336045	0.34701	0.41413	0.381354	-0.0374849	-0.0376942	-0.0377503	-0.0376711	-0.0368708	-0.0380139	-0.0383491	-0.0379273	0.312697	0.343813	0.562638	0.406452	0.429127	0.420222	0.299574	0.299895	0.426579	0.409821	0.569749	0.453356	0.498579	0.547342	0.349741	0.409583	0.395519	0.405412	0.389321	0.444926	0.430384	0.498801	0.341638	0.324126	-0.0372884	-0.0363666	-0.0365451	-0.037524	-0.0376	-0.0361507	-0.0367532	-0.0372612
Supplementary Figure 2b
15 hours		+Pi -Fe																+Pi -Fe																+Pi -Fe
		Experiment #1																Experiment #2																Experiment #3
[ms]	[s]	1	2	3	4	5	6	7	8	9	10	11	12	13	14	15	16	1	2	3	4	5	6	7	8	9	10	11	12	13	14	15	16	1	2	3	4	5	6	7	8	9	10	11	12	13	14	15	16
-12.9925	-0.0129925	0	0	0	0	0	0	0	0	0	0	0	0	0	0	0	0	0	0	0	0	0	0	0	0	0	0	0	0	0	0	0	0	0	0	0	0	0	0	0	0	0	0	0	0	0	0	0	0
-2.9925	-0.0029925	92.4286	115.2	148.188	133.75	104.667	129.5	141.357	112	69.7778	103.583	161.929	158.923	114.857	144	123.286	99.6923	129.3	113.556	143.364	166.75	145.667	159.556	152.6	118.875	88.5882	87.2857	102.118	153.231	127.462	115.692	80.2727	83.5625	74.7143	62.0667	71.7647	108.286	100.4	89.5625	77.4	56.4375	95.9167	103.5	88.75	106.4	68.6	79.3571	74.25	55.3333
5.0125	0.0050125	100.857	126.6	165.125	146.083	116.6	145.312	155.786	121.25	77.3333	121.083	174.143	176.231	125	162.133	139.286	110.846	140.9	125.333	159.091	183.75	167.333	180.778	174.1	131.125	97.8824	94.7857	113.823	172.231	147.615	133.846	92	92.25	87.4286	65.9333	82.1765	120.571	110.4	102.938	91.4667	63.375	107.833	120.333	96.75	120.067	78	93.2143	80.1667	61
16.1175	0.0161175	107.714	139.2	179.938	161.083	130.933	159.438	168.286	134.625	81	128.75	198.071	192.231	139	181.333	152.571	120.154	149.6	133.667	173.545	202.25	186.222	193.889	185.6	150	107.765	106.214	123.294	191.385	166.077	149.538	97.7273	104.75	101.143	75.6667	89.7059	131.714	127.7	115	103.533	69.75	118.917	133.833	112.583	134.267	88	102.357	93.4167	66.9333
27.2225	0.0272225	110.929	147.467	199.75	169.75	136.867	172.312	181	141.625	89.4444	137.25	216.571	208.615	147.786	192.867	162.429	127.385	158.2	142.222	184.273	212.375	195.444	210.667	203	155.375	113.823	112.429	132.765	206.769	175.308	160.538	104.818	112.375	111.143	82.0667	98.6471	152.429	141.6	126	107.667	76.0625	131.917	148.5	124.5	146.8	94.7	110.429	103.833	77.2
43.1915	0.0431915	120.714	154.867	205.438	180.917	146	176.562	191.643	153.125	89.7222	143.167	221.357	217.462	155.929	202.667	170	131.231	170	151	195.727	229.75	203.333	224.222	212.3	163.375	124.765	119.786	140.941	216.769	185.923	164.231	112	113.625	113.571	86.4667	105.529	161	149.4	131.812	117.267	82.3125	140	156.583	129.25	156.533	104	117.786	108.667	79.7333
66.8405	0.0668405	123.643	154.333	197.562	180	146.467	176.062	191.429	149.125	90	145.333	218.357	216.077	157.643	203.533	170.857	136.154	166	159	195.364	227.375	203.444	224	213.2	159.5	127.059	119.143	140.118	207.846	181.538	163.692	114.636	113.812	114.143	85.6667	101.823	152.286	146	135	111.733	80.4375	139	151.917	128.75	151.733	101	117.214	105.25	76.3333
101.498	0.101498	120.429	151.067	197.188	178.583	141.467	176.625	190.571	143.875	90.2222	141.583	216.5	214.231	149.429	194.467	171.071	134.231	170.1	150.222	193.636	224.5	198.889	215	202.4	154.25	118.823	116.214	134.706	207.692	179.846	164.538	108.818	116.188	111.286	85.5333	99.1765	152.286	140.2	129.562	113	77.5	135.667	151.25	122.333	150.8	99.35	113.571	102.25	77.2667
152.794	0.152794	118.071	154.6	200.5	184.083	145.267	175.938	191.071	151.5	93.1111	143.75	220.857	214.077	154.714	203.133	173.429	136.385	169	153.111	190.182	227.125	206.222	223.222	210.6	159.125	119.529	116	138.118	218.538	187.615	167.846	112.546	117.625	114	87.5333	101.882	159.286	148.2	130.125	116.933	80.125	139.583	154.75	126.167	156.267	101.25	118.429	108.083	78.0667
229.691	0.229691	123	159	221.312	186.333	153.333	191.375	209.071	160	95.3333	147.417	244.571	233.308	162	224.6	184.214	145.231	176.2	158.333	200.636	247.125	233.444	254.111	252.2	175.5	127.177	122	152.294	266.846	210.385	202.231	126.546	127.875	120	92.4667	111.412	186.571	168.5	141.75	142.2	83.8125	150.167	176.5	146.417	175.6	117.25	131.286	130.333	92.6667
343.452	0.343452	141.786	205.4	347.25	238.333	212.133	279.562	287.429	205.875	110.889	185.917	398.929	353.923	203.429	361.533	254.357	194.846	214.1	195.333	280.273	364.625	395.556	427.222	428	270.625	141.118	172.643	219.353	519.923	367.692	392.846	195.091	213.312	163.857	123.8	156.588	336	286.9	189.938	244.667	116.25	227.083	272.75	235.917	289.467	198.5	212.786	241.833	158.533
512.51	0.512509	226.857	346.667	610.188	441.583	403.8	475.25	509.214	393.875	195.389	359.75	726.214	644.692	403.143	651.6	497.286	340.077	375.8	349.555	541.909	669.125	676.444	728.556	683.1	488.25	231.941	296.071	391.118	742.615	622.615	594.077	342.909	367.312	292.286	204.733	290.529	522.143	469.5	343.625	360.533	206.938	406.083	457.75	371.5	466.067	299	354.643	358.667	244.333
613.982	0.613982	286.857	424.333	696.5	552.917	477.333	542.375	614.071	483.5	242.833	452.083	802.5	744.846	503.786	727.267	586.928	407.615	478.5	452.222	649.455	799.5	746.111	801.111	760	559.875	309.765	351.143	449.294	778.923	689.077	615.462	392.364	410.438	352.571	244.733	338.941	561.571	517.3	405.75	388.933	246.062	462.583	518.417	415.75	515.2	328.7	400.571	388.417	274.2
715.456	0.715456	333.786	476.733	736.438	614.917	515.467	591.875	664.214	544.375	281	513.833	844	788.615	563.857	768.6	627.928	436.615	550	514.667	711.636	834.25	767.556	840.222	783	603.375	371.471	388.357	488.765	795.846	710.538	631	422.182	430.875	380.857	273.067	365.529	575	542.5	448.375	402.8	264.312	492.667	546	437.583	536.4	344.7	411.429	392.917	284.933
816.929	0.816929	368.929	506.2	759.312	658.167	537.2	610.5	692.357	568.875	308.555	543.583	850.643	810.308	597.786	775.4	648.143	460.923	588.9	551.111	731.909	851.875	781.333	837.778	800.9	620.375	409.118	410.714	502	786.077	718.462	634.462	428.636	435	405.286	284.4	374.412	588.428	551.3	468.062	407.133	273.875	504.833	548.583	444.833	544.867	348.35	417.643	384.833	288.467
918.402	0.918402	398.929	522.8	766.625	663.667	541.4	623.375	707.357	580.25	318.667	551.583	858.072	819.923	604.786	781	653.143	474.077	616.7	568.111	758	876.75	783.556	852.556	806.4	624	436.941	420.214	513.529	788.692	723.154	635	433.727	441.625	415.714	294.267	380.118	597.714	561	474.875	411.4	283.125	505.833	556.75	446.583	540.933	352.85	418.286	391.917	287
1019.88	1.01988	409.429	531.267	776.75	677.833	554.267	629.312	713.071	590.125	325.111	558.833	851.286	814.923	602.929	783.333	658.714	470.615	628.9	591.889	762.818	886.625	799.889	851.778	809.4	635.625	438.941	428.786	522.059	790.154	731.538	628.769	436.636	443.25	417.857	301.2	383	581.714	562.2	484.812	415.2	286.312	512.417	552.167	453.417	540.2	357.4	419.929	396.583	283.333
1121.35	1.12135	418.286	543.533	777.312	674.75	559.667	638.125	712.857	592.625	326.167	556.5	865.072	817.077	611.786	782.133	658.286	474.538	632.8	583	758.182	881.25	787.556	851.667	808	629.75	446.647	426.929	517.059	796	732.615	644.231	434.727	439.625	414.857	296.067	379.412	589.143	556.5	487	414.133	286.125	512	556.5	456.833	546.4	356.4	421.571	398.167	288.533
1222.82	1.22282	422.571	534.4	772.062	668.75	560	639.188	714.071	595.75	330.055	558.25	861.5	818.308	611.214	787.867	667.643	481.692	643.5	589	756.455	882.375	783.778	850.889	811.5	630	447.118	433.286	518.706	794.308	725.154	632.769	435.454	443.75	419	305.467	378.529	597.286	561	489.875	414.467	287.25	506.667	557.75	451.167	545.933	355.6	416.857	389.75	291.667
1324.29	1.32429	424.286	544.467	782.875	674.833	553.8	637.25	724	595	331.611	561.583	852.572	825.308	611.429	787.733	664.928	479.077	641.2	580.333	752.545	882	789.778	847.667	806.9	637.375	450.294	431.714	525.529	794.769	724.769	636	427.909	436.5	422	304.8	387.529	597	561.4	489.5	409.6	286.25	514.583	560.333	452.25	541.467	349.65	428.143	389.167	291.467
1425.77	1.42577	421.571	542.933	781.5	673.417	560.067	639.375	711.5	598.375	330.611	559.167	859.286	827.615	610.643	786.133	663.357	475.769	645.1	591.111	766.727	873.75	797.556	860.556	804.9	631.125	452.529	435.571	521.059	793	722.154	639.846	433.545	443.062	420.571	303.733	381.941	592.714	561.6	494.188	412	286.5	514.167	555.333	454.167	542.667	350.55	417.429	393.083	291.667
1527.24	1.52724	427.214	544.667	779.25	682.083	559.733	642.812	717.714	593	328.055	559.167	854.929	821.154	608.857	789.267	661.143	472.462	646.8	591.778	766.455	882.125	789.778	862.111	808.1	636.25	452.353	433.857	517.412	794.231	732.385	638.077	435.818	439.875	416.286	304.133	385	591.428	560.3	491.25	407.533	286.812	511.75	562.833	452.75	550.333	355.7	422.714	394	291.867
1729.07	1.72907	428.214	545	775.5	678.25	554.333	638.375	721.071	602.5	328.722	564.25	859.643	820	602.786	786.667	667.928	479.615	642.4	592.667	766.545	888.375	788	854.333	806.5	633.375	453.529	439.5	526.235	792.462	727.462	635.154	433	442	422.286	307.933	383.412	597.857	560.1	493.25	414.8	289.188	515.667	559.167	458.667	544.467	356.95	417.429	391.417	288.467
1930.89	1.93089	426.643	546.4	781.125	674.417	555.333	646.188	718.429	591.375	333.278	567.583	864.286	816.692	604.357	786	660.786	484.308	648.5	594.333	762.727	883	794.889	860	814	628.75	456.118	435.071	518	803	730.769	633.846	443.818	442.562	422.571	311.667	383.706	592	557.7	497.125	410.267	290.125	513.583	567.583	455.417	546.467	357.7	423.071	395.5	293.333
2132.72	2.13272	431.5	549.4	780.938	679.333	561.133	643.062	721.429	596.875	329.833	558.5	864.572	815.462	607.929	788.667	660.714	481.615	641.1	588.333	758.909	886	792.333	849.333	805.1	624.75	454.118	430.929	520.823	797.846	723.462	642.846	436.364	437.812	421.286	307.4	383.118	593.714	560	491.062	416.6	289.5	513.833	565.167	457.667	546.4	357.5	422.071	395.417	289
2334.54	2.33454	428.071	545.067	780.875	681.917	555.867	636.625	716.643	594.25	329.5	561.167	863.572	819.308	606.286	778.533	658.357	473.077	644.5	592.444	758.545	877.75	779.444	848.778	804.4	628.125	451.412	432.714	523.412	794.615	728.615	632	434.182	437.688	423.571	309.733	384.235	594.571	561.4	488.688	412.2	287.562	517.583	555.167	451.833	542.533	354.45	425.786	394.167	290.933
2601.87	2.60187	473.286	591.267	835.625	747.583	609.333	703.25	785.929	643.875	365.389	618	923.429	894	670.786	838.533	720.071	524.462	714.6	646.444	819.727	947.5	838.556	912.889	861.5	682.5	505.529	478.714	569.353	840.462	786.308	668.077	466.455	472.375	464.714	341.333	420.588	630.714	604.2	554.875	439.2	317.438	561.083	607.5	504.167	592.067	391.65	463.857	433.583	315.8
2615.85	2.61585	420.5	531.067	736	663	536.8	619.438	705.071	561.25	323.945	549.167	813.643	789.308	594.714	750.467	644.643	466.308	643.6	586.444	736.182	848.75	757.444	804.889	765.7	600	447.471	423.929	503.706	745.462	686.231	598.769	415.454	421.125	405.714	299.667	373.588	562.571	545.8	493.375	387.667	279.625	493.75	541.417	441.5	524.267	337.2	402.5	371.5	272.4
2630.86	2.63086	403.214	505.733	691.812	637.083	511.8	587.75	672.786	544.125	308	514.25	768.357	737.077	563.5	703.667	603.143	441.692	603.5	547.778	697	804.75	715.444	765.778	727.1	567.875	430.647	400.786	482.059	709.769	659.769	573.538	394.727	396.5	386	283.333	347.353	528	509.7	463.688	364.267	263.688	462.167	511.333	411.667	497.733	319.3	377.214	346.583	256.733
2650.74	2.65074	381.286	487.067	665.875	605.5	492.467	562	642.786	513.875	292.778	489.583	746.857	706.231	536.571	672.133	586.571	428.385	580.7	527.556	669.818	768.75	681.222	743.333	698.9	553.25	412.294	386.286	456.118	685.308	633.846	554.077	377.182	380.25	369.286	273.333	336.471	503.143	491.1	444.688	356.4	250.562	445.417	486.083	393.5	478.6	310.3	366.714	336	247.733
2700.82	2.70082	355.643	451.667	629.938	571.25	459.733	526.688	608.857	480	276.611	455.583	707.429	659.923	507.143	631.933	550.5	403.462	544	488.778	628	722.375	656.333	695	655	512.125	380.588	359.143	432.294	638.538	591.769	523.846	347.182	355.875	338.429	255.067	310.059	478.857	448.3	417.312	327.933	230.625	417.833	458.333	369.583	445.733	285.75	337.5	310.5	226.6
2801.33	2.80133	310.571	407.2	558.562	508.667	407.133	469.75	540.357	440.5	244.667	401.25	620.786	584.077	444	556.667	481.571	359.077	482.3	443.889	548	637.875	589.556	612	578.7	464.625	343.118	317.286	385.294	566.923	523.231	462.846	317	318.375	302.143	223	276.824	421	404.2	366.312	294.2	202.938	366.583	410.75	326.333	392.867	253.35	299.357	273.25	200.533
3100.5	3.1005	258.786	345.6	466.312	418.75	340.133	391.812	449.143	361.25	205.778	327.833	514.786	483.231	370.5	458.933	399.5	294.231	393.7	355	449.182	528.125	488.444	517.667	484.5	374.625	283.765	264.357	316.176	476.308	433.846	381.385	255.273	264.312	249.714	189.4	231.529	357	333.1	301.5	243.333	170.188	307.417	330.417	276.417	327.067	211.2	248.643	227.333	165.8
3600.37	3.60037	229.214	304.133	402.312	360.75	295.667	341.5	392.929	317.75	175.667	281.75	444.214	418.692	316.571	396.467	349.429	257	340.5	310.889	384	449.25	416.111	446.333	417.8	323.375	243.294	226.643	275.765	407.231	376.692	329.462	216.545	221.875	222.143	163.067	198.823	299.429	288.5	261.438	209.933	143.812	263.167	293.417	237.167	286.333	185.3	216.357	197.333	145.333
4100.24	4.10024	216.929	282.533	387.375	342	282.133	325.125	362.286	289.25	164.056	271.083	427.357	395.692	298	379.733	318.071	235.769	317.8	287.111	362.455	430.5	394.889	418	395	310.5	229.941	215	258.765	387.538	353.154	312	208.182	211.875	202.857	151.6	185.412	284.143	268.1	243.625	199.4	139.5	251.833	278	226.083	269.733	174.85	200.429	186.167	133
4600.11	4.60011	207.857	272.467	370.125	325.333	269.933	312.875	354.357	281.5	161.722	264.333	416.5	380.462	281.857	362.267	312.857	230.077	311.1	274.555	356.273	415.875	382.222	405.667	384	295	219.882	207.214	252.471	375.385	336.231	303.231	198	205.438	202.143	148.067	179.118	278.143	262.8	236.562	194.733	137.312	242.917	276.417	220.667	262.867	168.3	197	175.667	133
5099.99	5.09999	202.929	266.133	360.75	320.417	258.8	302.5	339.571	276.375	157.5	258.833	407.857	374.077	279	356.333	302.5	219.308	296.4	271.667	345.182	405.875	374.445	397.667	371.5	296.625	211.177	200.929	243.941	368.692	333.769	291.538	194.818	198.875	196.286	144.333	174	267	254.8	227.375	187.467	136.625	-58.75	-56.1667	-54.1667	-56.1333	-56.9	-55.2143	-56.75	-56.5333
28 hours		+Pi -Fe																+Pi -Fe																+Pi -Fe
		Experiment #1																Experiment #2																Experiment #3
[ms]	[s]	1	2	3	4	5	6	7	8	9	10	11	12	13	14	15	16	1	2	3	4	5	6	7	8	9	10	11	12	13	14	15	16	1	2	3	4	5	6	7	8	9	10	11	12	13	14	15	16
-12.9925	-0.0129925	0	0	0	0	0	0	0	0	0	0	0	0	0	0	0	0	0	0	0	0	0	0	0	0	0	0	0	0	0	0	0	0	0	0	0	0	0	0	0	0	0	0	0	0	0	0	0	0
-2.9925	-0.0029925	127.364	110	143.938	152.188	82.5714	131.583	128.667	119.3	59.3636	68.4444	87.1	85.4616	122.071	120	129.222	94.3846	122	107.182	147.125	174.714	264.857	174.6	148.071	112.467	108.533	104.2	129.909	110.625	104.294	145	61.4118	101.333	183.333	119	172.8	205.636	168.455	170.636	114.833	109	152.9	164.111	140.909	157	111.889	70.375	161.9	108.7
5.0125	0.0050125	137.636	128.546	158.688	169.75	95.4286	146.167	138.333	132.4	63.2727	76	98.5	91.7692	135.5	139.091	141.222	107.462	136.8	121.727	169.812	202.929	308.071	206.6	169.214	127.8	121.533	111.2	145.273	127	116.823	164.222	72.7059	116.417	201.833	132.333	199.9	227.727	188.182	193.454	129.333	123.5	164.4	185.555	157.273	178.154	131	74.75	182.5	126
16.1175	0.0161175	152.636	137	176.875	189.25	101.571	168	155	149.2	73.3636	87.4444	110.7	102.846	149.5	154.636	164.222	117.846	154.5	134.636	190	233.286	369.714	233.733	192.929	147.4	133.2	128.7	166.727	145.875	137.118	194.445	82	129.667	224.75	145.556	216.8	257.364	214.818	211.909	146.083	138.4	186.5	212.667	179.636	202.923	147	85.875	214.9	148.7
27.2225	0.0272225	163	148.273	196.75	204.125	111.929	181.083	162.75	160.9	78	91.1111	120.9	111.308	162.643	169.546	175.222	124.692	165.2	146	207.812	255.857	407.286	260.267	212.429	156.133	143.933	143.2	186.727	162.938	149.706	214.222	88.5294	142.833	240.5	157	236.3	277.091	228.546	232.818	157.833	147.1	207.5	228.667	197.636	219.462	162.222	96	236	159.1
43.1915	0.0431915	170.636	153.909	203.25	214.625	117.286	188.917	177.083	165.8	80.7273	94.4444	125.3	120.615	167.143	176.364	179	133	181.2	153.182	217.562	266.571	411.214	275.4	220.786	163.467	156.133	151.6	194.636	172.562	154.471	218.889	93.0588	152.25	255.333	163.111	246.3	289	239.818	245.546	168.25	154.2	213.7	242.111	205.091	232.692	173.667	102.375	242.6	170.2
66.8405	0.0668405	171.454	152.364	199.562	216.562	112.786	184.667	172.333	161.4	85.5455	99.3333	124.2	119.615	171.571	171.091	179.667	134.692	176.7	151.727	211.312	258.714	400.143	266.4	216.929	163.867	157.2	153.2	190.727	171.562	154.647	217.111	91.1765	155.167	251.333	161.333	246.6	282.091	238.546	239.273	161.75	154.9	213.8	239.778	196.454	226.154	171.555	98	239.9	165.8
101.498	0.101498	170.091	147.546	194.938	209.5	115.929	180.083	170.167	159.7	79.9091	94	120.8	114.462	167.357	170.727	175.778	131	176.2	146.454	214.438	252.786	410.214	261.467	213.643	157.867	155.4	148.5	187.546	169.438	151	217.555	89.2941	148.417	244.917	162.111	242.7	280.182	234.727	237.273	161.583	152.2	207.7	238.778	200.818	227.231	171.111	97.125	243	166
152.794	0.152794	168.818	152.546	201.5	212.125	113.643	181.917	172.417	164.2	86.1818	100	124.7	119	174.286	175.182	184.667	137.769	176	150.818	218.688	267.214	485.357	276.933	218.5	167.933	157.8	155.3	198.182	174	158.647	223.778	91.8235	154	244.25	161.667	246	288.727	236	244.727	163.667	147.8	211.1	237.667	207.546	231	172.222	99.875	260.7	172.9
229.691	0.229691	178.909	159.818	220	233.75	122.643	199.083	184.333	178.1	81.1818	103.222	135	127.615	179.929	204.364	231.667	147.615	193.4	166.546	248.312	347.929	807.429	342.267	245.714	201.733	170.067	165	240.273	206.062	192.235	277.778	108.353	180.167	267.5	178.333	281	338	258.636	267.273	174.833	162	226.8	271.889	237	276.538	208.444	111.375	356.7	206.5
343.452	0.343452	220	214.546	332.375	363.188	173.571	314.417	261.917	261.9	91.1818	125.889	216.5	184.538	246.071	355.727	421.778	212.077	274.3	248.545	338.562	641.214	1260.57	615.4	392.571	316.4	239.467	217.1	417.364	349.75	322.118	472.445	179.118	277.75	376.5	274.667	438.4	596.818	388.727	432.909	226.917	194.6	314.2	430.667	385.546	473.846	371.667	177.5	641.6	354
512.51	0.512509	419.182	409.364	607.625	658.188	325.214	564.25	473.25	485.3	146.182	228.222	375.7	331.462	423.571	566.909	624.222	360.308	489.2	428.273	548.312	886.928	1452.07	908.6	641.286	461.067	378.4	340.5	626.909	536.688	485.647	700.111	268.294	426.917	716.333	494.555	769.6	964.455	732.364	779.455	438.167	351.5	539.9	710.667	634.545	748	571.222	310.875	880.8	539
613.982	0.613982	519.364	483.454	689.125	741.188	387	644.833	549.083	558	188.364	278.556	429.1	387.769	504	627.273	666.778	417.462	575.4	484.273	632.875	922.071	1490.21	956.8	709.357	514.6	442.867	399.8	673.182	592.125	523.882	761.222	293.882	476.667	846.833	575.444	879.3	1061.45	844.182	875.727	535.667	455.6	643.6	799.111	708.273	814.077	621	347.5	931.9	607.4
715.456	0.715456	581	542.909	732.625	787.062	419.429	685.667	591.417	587.4	224.182	313.222	450.4	424.231	553.429	652.182	689.778	466.231	608.8	524.364	688.812	942.5	1506.86	993.467	747.286	540.533	493.4	445.8	696.727	611.188	542.823	802.778	306.882	502.667	927.833	610.222	929.5	1095.73	901.636	921.636	598.833	531.3	702.8	844.556	742.909	841.077	640.889	369.375	948.7	634.8
816.929	0.816929	615.636	564.636	754.375	810.875	443.214	699.25	616.917	610.7	256.545	324.445	468	442.769	583	678.455	691.778	485.231	632.5	543.091	718.688	951.571	1502.21	1002.13	766	559.2	526.133	474.7	696.091	627.125	554.235	803.889	311.412	520.917	949.75	612	942.4	1109.82	923.364	941.182	630.667	575.4	734.8	858.778	761.636	858.769	644.222	376.125	953.8	644.8
918.402	0.918402	642.273	588.182	762.5	822.688	454.429	712.917	633.833	625.6	266.454	337.333	470.2	447.615	593.214	675.091	693.111	492.692	649.6	552.727	734.688	954.428	1508.07	1004.07	774.357	575.467	543	496.2	704	630.812	556.177	807.889	320.824	531.083	972.083	627.667	958.3	1119.09	942.182	958.182	647.917	597.3	750	893.111	765.909	864	653.889	377.875	956.4	654.4
1019.88	1.01988	652.273	587.455	772.5	826.25	456.357	717.167	636.083	627.5	279	347.556	468.7	449.154	599.714	679.273	682.889	498.308	655.6	560.727	745.938	958.928	1519.29	1004.6	776.286	581.2	549.533	505.5	703.818	628.625	560.706	811.556	317.294	530.333	974.167	626.222	964.9	1116.55	938.545	954.091	658.167	607.7	754.9	883.111	762.909	864.308	650.778	381.625	947.6	650.2
1121.35	1.12135	649.545	603.182	770.688	831.75	457.214	722.5	639.917	623.5	286.364	340.556	477.5	452.923	607.214	679.091	687.778	498.462	655.7	557.182	743.188	946.5	1498.07	1002.47	782.857	583.6	557.2	514.2	709.364	631.625	561.941	822.222	325.353	526.583	982.75	628	955.8	1112.91	942.364	970.818	656.417	610.6	758.5	874.889	773.727	875.769	652.444	385.5	961	655.1
1222.82	1.22282	661.273	601	773.875	835.375	464.5	718.5	642.333	625.9	295.818	347.778	476.1	459.692	608.072	684.545	693.667	499	652.6	570.727	752.875	964.286	1522.14	1010.93	789.357	587.333	566.533	518.7	711.727	635.375	565	820.667	324.471	537.75	984.417	624	962.4	1124.18	937.182	961.364	662.25	617.3	761.8	888.778	772.273	870.692	655.111	386	962.8	646.9
1324.29	1.32429	661.182	604.727	776.625	838.188	453.857	716.917	645.75	631.3	296.727	347	477.7	458.154	612.357	678.545	697.778	504.385	658.3	561.455	751.562	959.428	1514.71	1007.8	779.572	588.867	561.933	521.8	705.364	637.375	558.823	816.889	323.882	538.833	979.667	631	958.9	1121.36	926	955	667	610.1	758.9	894.556	764	871.385	651.111	378.625	947	657.5
1425.77	1.42577	668.545	604.545	775.562	840.5	458.571	715.833	649	637.3	290.727	349.778	474.3	460	620.643	681.909	682.222	501.846	658.5	564	749.75	958	1513.71	1011.6	783.857	589.4	556.8	520.8	704.182	628.812	566.177	810.556	322.824	533.083	981.083	630.444	957.5	1131.36	935.455	966.636	664.583	611.5	764.8	886	770	873	649.333	382.875	953.9	651.4
1527.24	1.52724	659.636	605.091	769.188	837.688	460.286	720.833	647.167	629.8	297.182	348.889	486.3	456.923	611.357	687	695.667	503.846	652.4	567.545	757.75	961.071	1522.79	1014.6	788.572	585.733	559.133	526.5	705.545	634.938	564.235	826.111	323.765	542.417	980.333	629	960.9	1121.09	943.818	967.091	661.333	608.9	764.5	896.333	765.091	866.231	651.667	385.625	960.4	652.3
1729.07	1.72907	660.091	606.182	775.625	844.25	459.643	713.333	646.583	633.1	294.727	348.667	474.4	464.462	615.643	685.818	693.111	499.462	653.8	568.636	753.25	955.857	1526.64	1018.27	789.929	585.333	567.733	528.6	703.364	637.25	568.647	814.778	319.294	531.667	988.333	632.222	953.2	1129.45	936.909	965.636	665.75	616.2	771.3	897	767.818	872.077	654.444	386.75	958.1	652.7
1930.89	1.93089	663.818	605.818	771.25	836.875	456.786	725.25	641.167	631.9	300.545	354.111	475.6	462.692	616.643	684.727	691.778	500.538	652.3	558.818	754.562	954.5	1511.36	1006.67	785.214	587.4	560.867	518.1	705.909	635.812	561.059	811.111	322	537.75	986.5	623.556	960.8	1119.45	941.909	959.273	661.5	615.1	775.5	894.556	768.727	880.538	653	384.625	964.5	653
2132.72	2.13272	659.636	600.636	774.188	838	460	712.75	647.083	627.5	290.364	350.111	481.4	459.615	613.714	682	692.333	501.923	650.9	566.818	754.25	953.357	1518.71	1004.6	781.857	587.2	558.933	523.5	709	634.125	566	809.778	322	532.917	977.417	627.333	958.8	1118.09	938.273	960.182	665.833	614.1	761.4	893.556	763	871.462	659.778	386.375	957.3	645.6
2334.54	2.33454	665.182	605.545	778.938	844.062	457.429	714.583	646.5	627.5	292.091	345.889	476.1	461.923	609.786	678	699.556	502.077	655.3	559.818	743.625	948.928	1514.36	1008.47	774.286	590	563.533	518.4	704.273	633.562	564.353	808.333	322.235	535.5	988.833	620.778	960.8	1118.45	938.636	962.909	669.5	604.2	767.3	889.111	771	871.538	649.889	391	960.3	652.4
2601.87	2.60187	723.273	656.636	830.75	910.938	499.429	773.167	705.667	675.7	338.545	390.111	514.4	511.462	679.286	728.273	736.778	549	712.9	621.636	852	1021.79	1593.36	1080.4	862.714	646.267	615.667	593.4	758.909	685.062	613.529	891.778	349.882	593.417	1063.75	673.556	1036.5	1202.55	1019.36	1041.82	732.417	677.6	850.2	975.333	835.364	943.769	707.667	420.5	1021.2	704.4
2615.85	2.61585	650.364	587.545	739.562	801.375	443.571	693.583	626.75	602.6	294.182	343.889	459.1	445.385	610.786	648.818	658.889	486.538	639.4	547	742.625	903.786	1406.57	964.467	761.286	570.267	552.933	526.6	672.182	611.5	542.941	796.333	305.471	529.5	938.25	605.444	925.4	1058.18	903.636	929.636	642.417	603.6	759.1	861.778	739.091	838.077	624.333	369.75	889.5	615.4
2630.86	2.63086	620.909	557.364	698.75	760.688	420.571	654.917	589.917	574.1	283.818	321.889	429.3	423.231	580.857	615.727	616.778	460.462	610.4	525	699.062	855.5	1338.21	914.533	716.214	539.933	524.933	502.6	644.636	578.062	516.471	742.778	294	500.417	894.917	577.778	877.8	1009.46	851.091	872.727	603.667	569.4	702	813.556	698.545	794.231	598.667	349.625	850.4	578.8
2650.74	2.65074	587.091	531	663.375	723.812	407.429	625.583	572	550.9	266.091	307	412.2	400.615	553.714	577.364	589.444	436.385	579.6	501.546	668.062	823.786	1294	874.067	694.786	516.2	502.867	477.9	616.364	553.438	487.941	715.889	279.118	476.333	862.75	549.444	844.8	970.636	815.545	835.182	585.25	546.9	678.7	783.222	667.909	759.846	574.111	336.625	804.8	552.1
2700.82	2.70082	551.545	497.545	628.062	682.188	373.571	590.917	532.25	512	245.818	291.667	383.1	373.308	513.857	545	552.889	410.769	537.3	468.546	627.25	775.143	1214.57	822.067	645.357	486.267	463.933	449.5	570.091	513	460.647	665.222	257.176	446.083	804.167	519.444	785.3	914.364	764.727	780.636	542.833	506.9	630.6	733.667	624	700.692	533.778	309.125	747.8	507.6
2801.33	2.80133	486.182	439.546	547.312	594.312	335.786	514.25	472.583	447.8	218.182	255.889	339	322.154	457.286	480.091	486.333	360.385	467.1	405.545	550.5	679.643	1080.21	720.533	565.143	425.733	411.733	390.7	501.727	455	404.176	580.333	229.823	399.917	702.833	463.333	699.6	806.727	674.636	686.727	477.083	442.1	551.1	641.333	551	619.846	469.222	272.125	653.2	438.6
3100.5	3.1005	396.818	359.182	459.5	493.25	274.429	429.5	391.583	373	178.818	205.778	282	265.615	382.571	388.727	396.889	293.692	389.8	332.909	462.188	558.5	899.143	586.667	475.286	353.2	334.8	327.9	414.182	371.125	332.235	479.222	188.118	328.583	588.333	378.555	576	659.091	556.182	570.818	390.667	364.2	457.4	534.333	454.364	508.462	378.111	222.5	536.5	361.6
3600.37	3.60037	343.727	310.636	397.188	427.938	235.643	374.417	336.5	323.7	154.909	179.222	239.2	228.615	333.429	339.273	349.445	258.846	336.4	294.818	401.625	491.214	778.786	509.533	413.429	310.933	286.8	276.8	361.182	320.5	286.941	415.778	165.294	282.833	513.75	325.667	504.3	576.818	478.727	495.454	333.667	313.8	394.9	463.667	388.455	436.538	322	186.25	456	315.5
4100.24	4.10024	326.364	295.909	376.875	408.312	223.429	349.417	318	312.3	150	171.778	229.7	211.846	313.857	319.364	329.889	237.077	319	273.273	385.625	465.071	740.429	489.4	391.071	289.333	273.8	263.3	338	306.188	271.588	392.444	154.765	264.25	489	316.667	468.4	549.818	450.455	470	314.25	296.2	377.1	440.667	372.182	416.462	301.889	177.75	438.2	295
4600.11	4.60011	311.091	286.091	366.875	393.562	215	339.417	310.25	302	142.909	168	218.6	210	294.429	312.818	318.555	235.462	312.3	267.182	369.062	453.786	715.857	477.933	369.5	280.8	268.067	257.2	332	298.875	267.824	388.667	157.353	258.75	477.583	307.778	456	534.182	442.091	456.546	307.833	287.9	369.6	421.555	361.455	405.923	295.333	172.375	424	285.4
5099.99	5.09999	312	276	355.688	384.125	215.429	338.75	301.583	293.2	141.546	165.889	212.9	207.231	291.786	310.636	307.667	226.923	302.4	265.909	358.438	448.786	708.5	461.533	360.786	275.267	259.333	246.9	325.636	291.75	261.235	380.222	150.471	253.583	-55.4167	-55.4444	-56.3	-54.9091	-54.7273	-55.8182	-55.8333	-56.3	369.6	419.778	347	396.923	289.444	166.25	415.4	287
39 hours		+Pi -Fe																+Pi -Fe																+Pi -Fe
		Experiment #1																Experiment #2																Experiment #3
[ms]	[s]	1	2	3	4	5	6	7	8	9	10	11	12	13	14	15	16	1	2	3	4	5	6	7	8	9	10	11	12	13	14	15	16	1	2	3	4	5	6	7	8	9	10	11	12	13	14	15	16
-12.9925	-0.0129925	0	0	0	0	0	0	0	0	0	0	0	0	0	0	0	0	0	0	0	0	0	0	0	0	0	0	0	0	0	0	0	0	0	0	0	0	0	0	0	0	0	0	0	0	0	0	0	0
-2.9925	-0.0029925	127.154	162	152.846	149.667	142.1	135.214	122.158	148.857	86.4286	92.1875	107.267	109.188	97.5714	122.706	84.9412	59.5882	101.5	89.2222	81.8125	79.6923	92.12	99.9286	71	72.15	111.2	143.583	121.364	125.454	112.786	96.0714	72.3	74.15	66.2778	103	156.412	97.75	94.4286	147.077	66.75	103.733	98.9286	108.364	107.118	138.526	108.389	160.882	124	135.429
5.0125	0.0050125	140.615	183.8	172.077	164.5	157.9	155.643	135.21	166.81	95.1428	105.875	121.533	127	111.429	134.882	98.7647	68.3529	116.1	98	87.1875	86.8461	104.24	112.571	78.4167	78.6	124.067	157.583	141.727	146.182	128.643	109.714	83.7	84.9	74.4444	113.556	174.588	111.583	109.286	165.846	80.75	120.867	113.214	126.182	122.412	159.474	126.722	183.118	144.923	151.643
16.1175	0.0161175	156.692	205.3	194.923	185.667	184.9	174.357	149.579	189.048	105.929	112.188	138.2	147.5	124.191	158.529	110.471	74.7647	125.6	107.333	100.5	101.462	117.52	128.571	88.6667	86.15	139.267	182.417	160.182	174.636	147	126.5	97.3	97.95	80.8889	125.556	196.471	129.333	128.571	189.077	87.9375	139.733	128.429	144.727	139.706	187.79	147.111	204.765	161.385	179.5
27.2225	0.0272225	166.154	220.4	211.538	204.75	200.2	192.143	165.526	202.238	112.286	120.875	154.4	157.312	135.619	177.177	121.823	82.4118	139.3	114.333	102.875	109.538	123.88	136.429	94.4167	93.7	154.333	197.583	177.636	186.273	163.071	136.286	109.1	106.95	87.6667	140.444	212.412	141.25	137.5	212.385	98.6875	152.733	143.429	154.909	157.294	202.579	162.278	221.177	178.154	191.357
43.1915	0.0431915	176.385	236.7	222.692	214.25	208.2	198.286	170.474	214.19	117.571	130.5	160.8	164.688	142.857	180.941	128	85.9412	146.5	121.111	108.75	116.538	131.84	143	99.75	97.5	161.933	211.917	192.727	191.364	170.714	143.214	116.1	113.75	93.5	147.444	225	148.833	144.571	220.846	103.312	157.867	151.286	166.818	163.765	210.947	167.778	234.412	184.769	201
66.8405	0.0668405	176.385	229.3	210	206	206.1	193.643	171.421	207.238	117.071	130.188	155	155.312	139.762	175.353	125.588	82.8824	145	124.222	114.125	112.231	131.84	141.857	99.9167	98.5	156.867	208.5	187.727	183.636	165.5	139.786	117.8	113.8	94.3889	148.889	228.471	144.833	143.071	215.462	102.75	153.333	143.571	161.091	159.177	203.79	169.778	231.941	185.154	198.286
101.498	0.101498	170.308	228.1	211.769	207	197.9	194.357	168.053	207.619	115.714	125.375	153.667	157.562	137.905	172.941	122.823	83.8235	145	119.889	110.75	113	128.4	140.857	97.25	98.9	158.133	202.5	184	182.546	163.071	136.714	110.7	108.7	96.1111	150.556	225.177	140.833	143	213.231	98	151.2	146.786	158.909	156.647	207.263	166.278	232.059	183.692	195.357
152.794	0.152794	171.769	228.2	216.615	204.083	198.6	195.143	171.105	210.095	114.429	129.938	156.733	160.625	141.143	184.118	127.529	83.1765	144.8	121	111.438	112.462	134.92	144.5	100.917	100.95	158.4	210.417	192.727	193.727	175.357	146.214	117.6	115.85	91.9444	146.667	235.647	150.167	146.857	224.308	103.312	161.8	151.214	165.546	167.353	216.842	177.278	238.235	202.923	209.929
229.691	0.229691	179	258.2	249.077	224.667	229.3	222	186.368	228.762	122.286	132.562	180.067	191.625	154.81	235	154.412	88.8235	159.2	130.444	120.125	132.615	147.76	157.429	106.583	104.4	176.133	222.75	225.182	248.909	224.786	179.5	135.1	134.05	99.1111	157.111	264.588	182.583	180.429	271.231	129.812	194.533	174.143	193.182	219.941	291.579	212.056	290.941	281.231	282.286
343.452	0.343452	212.462	361.6	415.538	324.083	363	352.286	261.632	334.095	151.071	161.375	292.8	342.938	228.619	424.824	259.176	118.294	225.6	171.333	140.938	197.615	209.8	247.429	146.417	129.85	261	327.25	365.818	460.091	398.429	336.429	225.3	209	123.167	205.222	394.412	314.5	314.357	481.462	220.438	325.867	294.357	327.909	393.941	520	340.222	490.059	431.385	485.357
512.51	0.512509	359.154	673.3	687.615	580.25	617.3	585.143	446.105	565.286	269.286	255.375	478.133	516	389.667	611.353	398.294	190.882	387.3	304.778	233.938	335	360.44	414.357	268.5	219.95	447.6	594.333	581.182	629.818	565.071	485.857	347.7	320.35	202.889	341.222	627.235	466.5	476.786	740.077	319.438	488.133	466.857	513.545	543.294	702.421	497.833	714.177	559.308	666.643
613.982	0.613982	452.538	783.4	761	674.667	699.3	653.357	519.368	641.191	335	305.812	530.4	552.625	455.333	647.941	436.118	229.118	462.2	375.556	295.438	384.769	408.72	471.929	316	264.3	508.533	695.917	644.727	664.909	599.643	515.857	390.3	363.2	240.722	414.333	705.647	502.417	515.786	794.769	347.25	533.8	505.929	556.364	570.294	745.632	538.722	764.765	581.538	711.286
715.456	0.715456	521.692	839.6	799.077	716.667	737.8	695.214	552.684	680.143	375.643	348.188	555.467	567.375	486	666.882	450.706	250.235	491.2	418.445	340.375	405.385	434.08	501.286	341.667	297.05	537.933	742.75	679.273	681.182	619.857	528.643	410.7	387.8	265.611	468.667	748.823	516.75	530.928	825	365.562	553.533	517.714	578.909	590.706	761.684	561.556	800.647	605.077	729.143
816.929	0.816929	564.692	867.8	813.154	748.083	764.9	704.857	574.842	700.286	403.214	379.062	569.133	574.125	505.095	663.353	457.353	267.647	507.3	434.778	367.188	416.692	443.48	513.643	348.083	311.85	556.267	772.75	704.273	693.909	629	532.857	420	394.45	285.055	502.333	774.882	526.25	541.928	838.154	372	558.4	537.286	585.364	597	774	571.778	808.471	607.308	742.714
918.402	0.918402	586.846	884.2	826	765.417	776	718.214	591.316	713.333	414.286	399.562	572.067	575.375	518.048	668.118	465.176	272.529	520.4	448.889	386.562	429.385	449.72	527.643	364.917	325.95	567.733	791.167	710	685.091	633.571	533.714	415.1	401.35	300.389	548.778	795.177	530.5	551.143	847.077	375.125	565	536.929	587.273	596.118	766.895	586.111	822.412	617.615	745.286
1019.88	1.01988	606.385	898.7	826.846	769.5	787.7	725.072	596.105	721.762	418.143	412.75	573.067	582.938	513.571	675.177	461.294	275.176	527.1	455.111	396.75	422	453.96	528	367.917	334.15	571.6	790	707.727	688.636	639.429	532.571	419.5	403.2	312	557.444	806.823	528.917	550.571	844.308	375.438	567.667	536.572	589.364	594.765	770.105	589.667	820.471	615.923	749
1121.35	1.12135	622.231	894.3	833.692	780.833	785.9	727.214	596.684	720.714	430.214	423.875	574.8	587.688	522.476	673.177	465.765	276.882	535.9	459.222	403.688	422.077	457.08	527.071	374.833	338.5	570.867	800.25	723.545	686.818	634.571	536.214	420.3	404.6	320.722	571.444	810.235	530.25	548.571	841.308	375.188	562.733	542.072	591.545	595.412	772.263	592.333	826.706	616.308	748.071
1222.82	1.22282	631.692	890	830.077	786.667	786.5	729.286	608.474	724.476	426.571	434.75	576	578.25	525.667	674.353	465.882	283.059	532.7	462.556	405.938	429.154	460.2	530.643	377.75	343.6	576.267	800.583	723.182	700.455	631.286	539	417.3	402.6	322.278	573	809.765	531.333	548.643	846.923	377.438	571	533.786	596.636	600.529	772.211	591.222	828.765	621.077	747.357
1324.29	1.32429	637.154	897.2	825.923	786.25	780.1	729.786	609.947	723.667	427	438.062	578.4	586.375	522	675	463.471	281.471	539.6	461.667	410.125	428.692	457.04	533	374.167	342.55	578.467	794.083	726	688.636	639.571	534.071	420.9	404.95	322.611	581.889	820.941	536.667	544.143	845.615	376.062	569.533	537.357	597.364	595.471	768.421	595.389	831.353	614.923	749.428
1425.77	1.42577	644.308	887.9	824.462	779.833	785.2	727.714	601.789	726.381	426.143	438.125	576.733	586.875	524.095	674.294	462.118	287.353	533	464.778	413	422.308	459.76	529	377.833	346.25	576.667	802	722	686.909	635.571	542.286	415.9	403.8	323.055	580.444	817.647	526.75	555.214	847.231	374.438	568	541.357	592.909	591.118	771.474	595.889	836.059	614.462	754.643
1527.24	1.52724	648.846	901.9	824.077	777.75	782.7	730.786	605.632	728.571	425.214	434.75	575.733	587.125	521.905	675.823	466.588	285.824	536.3	462.222	416.688	431.077	458.2	535.143	376.417	345	577.867	801.417	726.818	688.545	631.929	533	418.7	407.4	322.445	597.444	821.177	529.833	554.714	845.308	374.062	562.467	542.929	598.091	598.235	768.632	590.222	836.647	620.154	756.571
1729.07	1.72907	658.538	889.8	826.769	791.333	783.8	730.572	605.211	729.429	426.643	437.812	581.467	592.25	520.809	671.823	466.882	285.471	536.6	468	413.125	428.308	462.28	536	382.167	345.65	578.267	808.583	722.636	685.909	631.5	533.357	418	406.15	323.833	584.444	829.353	531.333	559.214	846.615	377.562	566.8	542.5	594.364	599.294	773.632	597.778	834.823	617.231	755.214
1930.89	1.93089	652.923	902.9	822.615	780	790.6	736.429	606.632	732.143	427.714	441.375	581.733	588.625	523.571	673.294	466	285.118	534.2	467.333	419.688	428.154	463.52	535.143	375.167	342.6	574.267	805.833	724.455	686.091	630.429	531.286	415.9	406.95	328.389	592	824.412	535.667	550.786	843.308	379.188	571.067	547.143	596.091	598.765	773	596.833	837.588	616.308	755.643
2132.72	2.13272	656.308	880.4	828.231	788.833	784.9	725.286	597.684	731.286	425.357	438.75	576.4	585.438	525.905	673.706	466.529	286.235	530.7	470	413.438	435.154	462.8	535.143	376.25	350.35	580.267	806.75	724.273	693.545	633.071	540.5	419.1	406	327.555	588.111	820.353	536.417	555	850.308	373.75	563.267	539	593.818	599	768.158	595.389	837.882	611.692	758.714
2334.54	2.33454	650.077	887.4	827.692	782.917	786.2	722	603.632	727.762	433.357	441.938	580.733	584.062	519.905	670	458.059	283.294	539	469.111	414.688	428.923	458.68	531	368.5	346.85	577.2	802.583	721.727	693.182	629.571	533.786	417.1	406.35	321.945	587.889	826.353	528.917	548.214	840.538	380.5	565.667	538.429	602.727	600.765	773.105	592.778	839.471	615.615	747
2601.87	2.60187	738.846	968.6	893.077	853	854	788.143	660.053	790.905	480.286	496.375	628.6	632.125	572.571	722.882	506.118	316.588	592.8	516.333	467.125	461	501.52	578.143	408.667	386.6	637.6	880.25	790.545	731.818	669.071	575	449.5	440.7	376.333	663.222	905.706	575.75	596.786	909.231	412.812	614.067	578.857	639.909	639.706	824.632	647.222	912.177	656	794.428
2615.85	2.61585	656.846	867	791	764.417	753.7	706.643	588	710.333	428.286	445.438	556.933	559.375	516.286	638.471	444.176	279	523.4	463.111	414.625	418.154	450.96	511.714	366.333	344.65	563.867	784.083	693.636	652.364	605.286	509.714	403.3	391.25	325.167	586.556	801	501	535.214	818.462	360.125	543.4	519.786	570.909	571.235	730.526	569.556	814.059	602.231	714.643
2630.86	2.63086	624.769	823.7	754	725.5	732.6	674	562.158	673.191	405.571	420.75	531.867	530.562	487.286	607	422.353	262.412	504	443.778	394.688	394.538	427.16	493.714	347.333	326.85	538.533	752.917	659.273	621.273	576.5	483.643	387.2	370.05	307.945	561.333	757.412	477.333	505.071	785.538	339.562	514.6	500.143	551.273	535.823	698.263	542.611	770.941	573.154	678.143
2650.74	2.65074	596.538	797.6	719.077	694.333	700.6	645.072	544.737	647.905	390.929	402.938	511	503	465.619	580.823	400.235	253.941	474	418.889	374.375	376.769	412.12	467.857	334.5	310.8	515.667	716.833	630.909	595.818	551.357	463.571	359.3	353.8	295.055	531.889	725.882	466.083	481.357	746.385	327.688	496.2	475.357	526.273	517.941	670.526	516	739.177	550.077	643
2700.82	2.70082	558.538	752.1	678.692	659.667	649.3	598.929	509.789	608.476	362.143	377.688	476.467	476.5	433.762	547.765	377.529	241	442.6	396.556	349.062	354.462	385.36	438.286	311.917	295.4	476.333	665	589.182	559.091	516.357	430.429	338.1	328.35	271.833	498.222	674.588	431.417	449.786	694.769	302.938	455.467	449.714	491.909	491	627.789	481.833	694.941	513.769	604.714
2801.33	2.80133	490.077	656.8	598.615	576.167	583.4	532.5	455.789	541.762	318.571	333.625	428.333	418.375	390.571	477.824	330.059	212.765	396.7	349.889	310	308.769	342.36	391.714	275.5	263.55	421	583.5	526.273	488.727	459.5	382.286	298	291.65	246.667	436.111	592.294	382.083	392.5	616	265.438	405.267	391.5	432.636	428.588	554.158	430.389	608.294	453.615	538
3100.5	3.1005	400.077	541.4	495.615	482.583	474.6	440.5	375.684	452.667	262.643	277.438	350.733	342.312	317.81	393.412	275.294	176.059	323.5	286.889	251.875	255.615	288.24	322.357	225.417	217.15	344.4	480	420.636	406.636	371.286	312.286	249.9	240.45	202.889	353.556	496.529	322.083	325.643	503.462	223.062	330.533	322.429	359.182	351.647	456.684	353.278	509.471	375.615	437.786
3600.37	3.60037	348.385	459.7	424.846	413.75	410.1	378.429	327	399.571	226.357	243.375	303.333	296.75	273.238	339.941	237.177	154.823	277.6	243.333	220.438	222.154	248.32	283.786	196.667	185.9	299.133	413.5	363.909	350.182	319.357	266.714	211.1	207	174.611	297.778	433.824	277.583	278.571	428.615	196.688	286	276.286	309.364	303.235	396.105	312.444	441	329.769	377.714
4100.24	4.10024	322.846	439.4	401.308	391.25	384.7	356.357	308.895	372.381	213.857	230.375	285.733	283.438	257.143	321.588	226.706	141.177	260.6	232	204.938	210.385	234.52	261.929	183.667	174.4	284.2	391.667	341.364	330.454	305.643	251.643	199.1	196.55	168.778	287.778	409.353	265.417	263.429	406.308	180.188	270.8	259.5	289.182	285.294	377.632	291	418.176	313.154	356.357
4600.11	4.60011	312.462	424.9	391.538	373.5	373.1	348.357	301.526	368.429	207.5	223.875	283.867	276.625	248.381	312.706	216	138.765	254.3	220.778	197.75	199.846	229.76	253.786	177.667	170.75	274.667	377.583	331.545	323	295.214	245.643	191.2	184.75	163.278	274.889	395.941	249.083	258	391.308	179.938	261.8	254.214	283	279.059	364.421	280.889	400.647	297.769	353.429
5099.99	5.09999	305.846	423.3	385.231	376.5	369.5	342.143	295.789	356.429	204.071	218.438	276.067	269.688	245.571	309.471	215.647	137.177	247.2	219	197.25	201.385	225.44	250.429	174.833	168.65	266.267	367	325.545	316.818	287.786	243.643	184.9	181.7	156.111	265.111	387.588	249.083	253.357	390.385	175.312	258.467	252.429	278.909	277.059	357.053	274.833	394.824	288.154	341.714
52 hours		+Pi -Fe																+Pi -Fe																+Pi -Fe
		Experiment #1																Experiment #2																Experiment #3
[ms]	[s]	1	2	3	4	5	6	7	8	9	10	11	12	13	14	15	16	1	2	3	4	5	6	7	8	9	10	11	12	13	14	15	16	1	2	3	4	5	6	7	8	9	10	11	12	13	14	15	16
-12.9925	-0.0129925	0	0	0	0	0	0	0	0	0	0	0	0	0	0	0	0	0	0	0	0	0	0	0	0	0	0	0	0	0	0	0	0	0	0	0	0	0	0	0	0	0	0	0	0	0	0	0	0
-2.9925	-0.0029925	130	120.7	165.25	156.25	113.9	138.417	128.462	146.9	93.4706	94.5652	74.5909	113.043	150.533	99.9167	109.353	73.9444	125.445	157.133	145.875	108.5	119.467	138.555	74.3125	104.786	110	143.692	155.25	137.333	170.476	175.133	137.177	159.385	153.462	169.286	156.445	159.823	154.615	182.077	132.071	117.353	144.429	117.071	149.818	172.353	144.75	114.8	106.191	123.546
5.0125	0.0050125	145.182	136.4	182.667	180.312	122.7	156.167	143.462	160.6	104.059	105.435	85.8636	124.652	173.667	115.792	125.647	85.3889	144.555	176.933	169.625	122.182	131.667	162.278	84.6875	121	116.571	160.154	180.562	158.167	197.238	195.733	158.118	184.615	175	195.429	182	179.118	173.462	208.231	149.5	133	162.857	135	169.454	193.823	157.75	129.467	121.571	134.364
16.1175	0.0161175	165.091	156	215.75	203.375	142.6	181	163.154	185.3	119.647	117.913	93.4545	143	199.533	132.542	147.647	99.2222	159.111	197.333	193.438	136.864	145.733	188.5	100.312	133.143	129.857	185.231	203.625	179.417	225.714	226.067	189.294	215.462	197.769	221.143	207.5	208.823	199.231	237.846	169	146.353	184.857	157.786	196.182	225.177	174.875	150.2	137	153.818
27.2225	0.0272225	177.364	170.8	233.833	227.812	155.3	198.333	175.846	202	127.706	127.087	102.136	151.348	220.533	146.667	164.941	108.278	178.667	218.533	210.938	149.591	157.867	202.056	104.812	148.357	142.857	200.231	221.875	194	243.762	251.2	204.353	228.615	221	244	221.167	231.177	217.615	262.462	180.929	154.294	198.214	168.643	215.182	242.059	199.812	161	152.524	164.273
43.1915	0.0431915	190.636	179	244.583	231.75	167	207.083	181.615	213.3	139.588	136.913	106.273	164.304	235.8	157.625	169.471	114.111	186.778	231.667	210.312	158.682	168.933	207.556	114.25	155.714	149.571	213.077	230.188	208.167	261.333	266.933	214.059	244.923	230.692	251.429	233.5	240.412	224.462	275.308	199.357	170.412	217.071	180.214	223.636	258.059	212.5	172.933	159.524	180.636
66.8405	0.0668405	188.909	178.6	237.667	228.375	164.4	198.833	178.692	208.3	146.118	139.478	111.636	168.261	244.867	157.042	167.882	114	185	227.667	205.938	154.364	168.4	199.111	109.938	154.643	154.429	215.154	234.062	207.583	262.619	263.933	209.353	240.154	227.692	256.571	227.611	232.471	225.846	264.692	199.429	171.529	213.5	176.571	224.546	259.294	214.688	178.467	158.286	177.454
101.498	0.101498	182.727	177	235.833	224.188	159.4	199.917	180.462	207.1	148.706	136.043	110.727	163.913	252.133	157.292	170.177	113	180.111	223.6	204.188	150.273	163.733	198.722	105.812	154.143	151	210.538	234.562	204.5	267.762	265.467	207.353	238.769	228.077	261.143	225.444	230.765	223.615	262.308	191.643	172.294	209.714	176.714	220.454	256	212.562	173.467	161.286	181.091
152.794	0.152794	182.454	177.3	246.667	238.188	161.2	209.583	184.462	210.1	159.471	143.565	113.136	168.348	278.267	166.333	185.059	121.167	181.667	226.533	222.062	161.409	164.733	211.389	111.562	157.714	149	209.923	245.312	207	288	274.933	226.941	254.231	229.231	293.857	243.222	242.941	231.308	271.462	198.071	168.941	220.929	185.071	230.182	279.941	216.375	180.333	164.476	186.182
229.691	0.229691	201.818	193.9	288.583	277.312	185.8	268.833	213	250.2	190.588	165.87	128.954	189.739	344.467	215.583	235.353	145.556	199.556	254.933	288.375	193.682	176.067	283.222	116.562	169.786	162	240.615	288.375	235.417	351.476	338.4	324.471	334.308	267.769	352.714	310.722	285.118	266.308	338.231	212.286	181.294	249.786	231.429	281.182	349.824	233.062	205.267	189.81	202.909
343.452	0.343452	287.454	281.5	497	489.438	281.9	461.25	322.692	399.3	244.177	233.913	189.409	261	481.467	333.708	343.706	205	274.889	379.667	500.5	300.545	223.133	479.611	157.438	234.357	199.714	362.846	454.562	352.917	518.905	567.6	552.941	582.923	445.538	512	474.278	494.529	420.769	598.308	302.714	242.353	384.071	399.143	466.727	565.353	327.125	306.067	275.667	314.182
512.51	0.512509	478.818	492.3	779.333	760.125	474.6	669.417	522.923	620.5	297.588	327.565	257.5	380.739	581.067	429.958	465.059	289.833	500.555	657.6	679.688	430.045	377.467	653.5	260	401.429	319.857	578.462	653.062	549.25	721.048	801.133	734.647	811.692	716.462	692.857	600.389	766.882	686	893.231	504	397.941	597.643	564.929	709.455	798.706	541.75	492.533	441.571	511.455
613.982	0.613982	559.818	572.9	854.583	836.75	541.7	720.25	587	687.4	323.882	359.826	281.318	431.652	606.6	450.625	492.941	323.445	595.444	749.733	720.125	468.5	467.8	682.889	300.062	471	394.286	656.692	711.812	609.417	774.857	847.2	764.941	855.615	790.846	732.143	627.611	844.647	762.769	961.846	576.786	469.588	660.857	608.929	772.455	845.765	649.812	548.6	513	583.727
715.456	0.715456	615.545	610.2	887.417	862.75	580.7	735.583	625.462	726.4	341.529	379.043	293.318	466.478	616.733	462.208	511.706	339.667	637.111	788.667	725.438	489.682	539.067	701.556	327.875	522.143	448.429	703.462	742.562	654.5	809.476	867.6	779.706	880.769	821.769	741.429	649.167	878.882	811.615	990.692	627.5	517	698.357	635.072	804.182	877.706	708.75	594.267	555.524	624.273
816.929	0.816929	645.545	637.7	900.25	881.125	596.1	746	638.692	736.7	356.941	395.652	304.773	493.87	628.8	470.667	523.177	353.333	669.889	816.333	742.375	493.864	573.667	712.611	345.375	552.857	483.143	732.077	753.375	679	817.143	884.067	796.588	882.923	847.923	745.143	657.778	893.647	824.769	1010.69	643.214	543.529	714.714	651.072	817.636	894.177	744.25	604.333	574.905	643.636
918.402	0.918402	664.091	662	914.75	888.125	610.9	757.583	647.231	752.7	365.882	405.391	312.5	504.696	637.333	469.292	528.059	353.5	676.111	826.6	735.438	500.227	604.133	717.778	353.938	570.143	508.571	744.308	766.75	691.75	830.286	887.667	797.353	886.231	860.154	746.571	667.833	908.412	843.615	1023.92	663.5	563.823	722.714	661.429	821.455	892.882	763.75	621.067	582.905	655.636
1019.88	1.01988	677.545	656.7	918.917	892.812	620.4	762.5	648.923	757.3	363.647	411.087	312.454	511.13	636.267	471.958	528.471	357.889	684	827.867	740.625	504.454	601	708.889	357.188	573.286	529.571	752.385	775.438	695	832.143	892.667	802.765	897.923	853.692	755.714	673.111	909.412	850	1039.69	672	577.647	735.428	657.072	830.818	892.177	768.188	621.333	588.476	658.182
1121.35	1.12135	679.455	667.7	917.583	892.125	623.4	759	657.769	751.6	375.471	416.13	315.818	522	645.4	474.417	532.412	364.167	682.556	836.467	751.125	511.364	611.067	715.333	361.625	590.928	533.429	762.846	776.5	700	838	896.067	797.529	893	855.077	758	675.944	908.588	851.846	1026	671.714	584.529	741.357	658.072	830.818	905.647	775.438	637.133	592.667	669.364
1222.82	1.22282	683.818	670.9	921.75	897.438	617.2	754.25	656.231	765.6	373.412	410.043	317	524.739	644	474.125	532.882	361.833	689	846.067	746.688	515.591	613.533	716.833	367.312	588.714	537	759.769	789.188	702.167	839.286	901.2	799.882	901.231	856.385	760.143	681.444	910.471	855.538	1039.08	680.572	586.882	744.786	669.643	831.455	909.353	788	633	598.714	674.182
1324.29	1.32429	684.909	671.7	919.917	905.938	625.1	757.167	658.077	760.9	370.294	422.087	319.318	529.87	647.2	476.208	537.823	366.333	702.111	845	747.75	514	616.2	720.611	368.625	590.857	552.571	761	789.562	704.833	838.095	901.333	794.235	894.385	863.231	754.286	684.889	915.706	858.077	1035.46	692.143	595.823	747.286	660.857	834.364	909.235	780.375	630.333	594.381	670.091
1425.77	1.42577	677.636	672.3	917.833	898.062	621.3	755.417	658.769	760	378	421.565	322.682	530.391	650.4	481.583	533.706	359.833	692.778	843.867	747.438	518.455	613.4	716.111	364.938	595.286	544.429	761.846	791.625	701.917	841.143	910.533	803.588	899.769	864.615	761.714	687.667	915.177	856.462	1048.08	688.714	596.941	750.928	667.786	830.273	909.412	788	641.667	606	667.455
1527.24	1.52724	691.545	673.8	920.083	894.812	621.3	761.583	647.231	763	376.059	421.609	322.182	529.826	645.4	478.083	538.765	363	698.222	844.667	740.438	522	618.133	711	363.875	588.786	548.571	762.385	789.625	700.167	843.571	899.933	797.059	900	857.846	765.286	685.889	907.647	857.077	1034.23	689.5	600.353	749.143	669	833.091	912.235	788.688	642.867	608.191	668
1729.07	1.72907	681.545	674.5	922.75	894.625	619.4	753.75	665.692	765	377.059	424.783	321.954	535.217	647	480.375	536.294	365	686.889	838.8	745	518.591	614.733	709.278	366.062	590.071	552	758.538	783.188	705.333	838.333	899.6	796.823	890.154	858.615	758.714	688.5	920.059	858.923	1044.85	695.929	601.118	750.286	665.5	828.545	907.941	787.438	639.867	600.048	670
1930.89	1.93089	681.636	669.2	916.583	891.5	614.9	754.833	651.077	767.4	376.176	424.652	324.227	538.435	650.467	478.5	539.294	363.222	695	844.4	748.125	521.818	618.267	722.333	368.5	592.357	549.286	764.154	793.25	704.75	845.429	905.6	800.412	907.077	861.154	752.429	691	913.177	859.077	1046	693.357	602.412	754.286	663.786	828	910.412	788.938	638.333	601.429	670.545
2132.72	2.13272	688.455	673.4	920.833	896.562	618	753.833	661.308	764.7	379.235	428.391	323.136	535.043	646.133	476.5	533.059	364.945	687.778	846.467	749.188	520.364	609.133	717.5	365	592.857	552.143	762.308	793.312	701.583	849.238	906.6	800.823	901.538	860.769	760	692.056	915.353	860.077	1040.69	693.214	609.177	760.928	663.572	827.091	917.882	790.375	640	602.667	670
2334.54	2.33454	683.273	670.9	914.833	893.625	616.2	756.917	655	760.5	372	425.87	325.227	539.391	644.533	475.292	539.294	361.389	694.667	849.467	746	518.773	610.067	722.556	364.188	590.214	549.429	766.231	793.188	703.5	843.381	903.2	802.882	891.385	864.154	761.857	686.111	908.706	855.615	1038	693.214	600.823	756.928	665.286	828.636	906.941	794.375	635.867	592.762	667.636
2601.87	2.60187	766	742.6	993.333	964.438	682.9	824.417	717	830.2	426.882	474.522	362.227	606.13	710.333	523.417	592.471	402.833	764.667	917.2	806.875	574.909	694.2	775.5	421.438	653.857	619.429	836.692	860.312	777.917	909.048	969.8	852.706	958.462	934.462	824.143	759.667	986.647	930.846	1118.46	772.429	678.118	826.214	716.429	901.909	997.353	864.938	700.733	655.381	733
2615.85	2.61585	671.545	661.5	875.417	858.188	601.4	731.833	641.462	744.5	380.882	428.783	323.409	538.652	644.333	464.708	525.353	352.5	677.222	818.467	711.625	514.045	619.067	689.556	374	583.857	549.571	746.462	780.5	699.333	824.524	883.733	762.353	854.231	826.077	739.571	676.5	881.882	837.538	996.385	677.143	604.882	741.643	634.857	793.636	882.353	767.5	623.133	574.476	649
2630.86	2.63086	638.091	626.7	816.25	809.625	567.9	697.417	608.462	703.5	364.765	405.609	305.091	510.913	612.8	438.042	493.294	338.167	646.778	785.267	676.625	491.364	588.533	659.056	357.625	557.857	522.143	713.692	741.188	654.833	787.143	832.733	723.294	819.692	788.692	717	636.556	834.118	794.923	936.308	631.429	566.882	700.286	604.786	759.636	845.823	733.75	585.533	540.191	612.727
2650.74	2.65074	616.182	601.6	792.75	784.062	545.5	663.75	573.308	670.5	346.118	387.348	290.954	492.522	582.4	422.833	476.294	319.278	611.667	756.333	651.25	468.364	563.733	634.667	337	530.214	499.143	685.231	705.5	620.583	750.714	792.067	687.059	772.615	748	692.857	612	796.823	748.462	893.692	607.929	545.471	672.357	578.572	721.455	793.647	690.25	559.467	516.476	585.727
2700.82	2.70082	570.909	560	735.667	722.125	512.8	629.083	533.923	629.3	325.882	363.609	276.318	453.087	553.533	395.542	448.176	297.111	580	704.2	614.562	438.455	528.733	590.778	315.812	499.571	464.571	626.538	657.625	582.5	704.81	749.733	645.353	727.923	707.231	639.714	568.444	737.529	704.077	838.462	557.072	501.882	627.071	537.643	676.909	740.706	647.688	514.733	475.571	537.909
2801.33	2.80133	501.636	488.7	649.167	634.875	448.6	553.333	473.769	555.2	284.529	325.087	243.5	398.304	495.667	350.75	399.176	266.111	501.555	617.4	540.875	380.273	459.8	524.389	276.938	435.571	407.429	550.154	588	511.833	626.286	662.2	572.118	639.308	633.846	572.143	504.333	653.177	617.308	735.692	495.429	445.294	547.571	470.429	589.727	654	570	455.933	416.857	474.273
3100.5	3.1005	413.273	402.6	525.917	521.938	364.9	452.083	387.385	461.8	240.588	272.087	207	331.13	422.2	293.5	329.059	221.889	416.111	506.467	443.375	312.727	378.4	432.667	228.5	356.143	333.143	454.692	489.188	424.083	519.095	549.333	467.706	521.154	511.462	485.714	423.667	528.529	508.462	604.154	408.643	364.647	451.286	389.5	481.818	541.294	465.75	382.133	345.714	390.273
3600.37	3.60037	354	342.7	456.417	450.562	314	394.583	340.077	389.1	213.118	234.913	178.182	290.348	369.667	255.5	288.471	190.111	350.667	438.533	389.375	276.5	323.733	368.445	196.188	297.786	282.286	402.077	430	366.917	455.333	478.133	403.647	455.385	438.462	431.286	376.889	463.588	430.077	521.923	356.5	319.176	395.214	335.857	414.545	474.588	407.5	326.867	301	336.818
4100.24	4.10024	339.818	326.9	441.833	424.125	296.8	367.667	322.846	382.1	199.412	221.913	169.5	275.435	348.933	236.958	269	180	333.333	413.733	367.25	257.045	307.667	350.333	187	283.929	270.429	377.077	401.812	346.75	432.333	451.467	374.059	433.538	415.154	402.714	360.722	438.588	414.769	484.538	341.5	303.882	369.5	315.786	392.364	447	387.5	307.867	284.762	325
4600.11	4.60011	328.727	315.2	431.333	412.875	298	359.417	311.538	369.2	193	217.043	164.182	260.739	341.067	233.042	265.471	174.389	319.667	396.8	356.312	254.318	296.467	340.5	177.125	274.643	257.571	358.077	389.188	337.833	418.476	438.533	369.882	419.846	408	391.857	347.389	427.588	405.615	481.692	334.857	294.353	357.786	309.857	384	436.647	371.188	302.667	277.714	307.818
5099.99	5.09999	322.182	315.8	420.25	408.438	289	352	305.692	362.6	191.177	211.783	159.591	259.783	331	226.208	255.353	169.222	317.889	395.533	350.375	251.409	288.267	329.945	170.375	269.429	259.857	354.385	381.312	326.583	406.476	432.533	363.059	405.308	-56.0769	-57.2857	-56.7222	-54.6471	-55.6923	-57.9231	-56.5714	-56.4118	355.429	309.5	378.818	428	365.812	297.133	270.143	305
76 hours		+Pi -Fe																+Pi -Fe																+Pi -Fe
		Experiment #1																Experiment #2																Experiment #3
[ms]	[s]	1	2	3	4	5	6	7	8	9	10	11	12	13	14	15	16	1	2	3	4	5	6	7	8	9	10	11	12	13	14	15	16	1	2	3	4	5	6	7	8	9	10	11	12	13	14	15	16
-12.9925	-0.0129925	0	0	0	0	0	0	0	0	0	0	0	0	0	0	0	0	0	0	0	0	0	0	0	0	0	0	0	0	0	0	0	0	0	0	0	0	0	0	0	0	0	0	0	0	0	0	0	0
-2.9925	-0.0029925	79.5652	103.071	145.85	168.773	129.3	162.273	114.333	124.75	141.864	173.889	231.625	231.625	258.75	194.316	130.454	221.062	114.5	131.625	150.333	138.611	166.055	113.381	135.889	103.4	119.615	127.4	165.867	136.333	172.45	148	140.368	160.778	159.923	118.154	193.316	140.65	142.842	167.438	161.929	141.714	136.875	206	156.889	192.55	195.056	184.857	143.1	149.062
5.0125	0.0050125	85.0435	113.286	167.5	187	144.05	188.954	131	143.125	161.455	200.889	279.75	279.75	306.5	224.474	154.273	257.625	125	147	170.2	160.278	190.333	127.524	152.444	114.933	136.846	143.533	185.467	153	194.55	165.375	154.368	181.944	177.385	133.538	230.421	163.2	166.684	190.75	181.286	158.786	154.438	224.588	176.611	219.05	219.445	204.357	157.2	173
16.1175	0.0161175	92.6087	124.214	188.15	211.954	162.3	213.773	145.6	159.688	180.864	228.556	324.688	324.688	366.438	258.316	166.727	301.875	137.071	164.375	192.8	174.111	215.945	144.571	167.444	125	155.692	162.067	212.933	176.714	215.5	188.125	172	203.778	199.231	148.615	268.947	182.4	185.474	212.562	203.071	177.786	164.562	253.471	199.611	241.15	242.667	228.357	174.7	191.375
27.2225	0.0272225	100.783	139.571	198.85	227.273	172.75	231.227	154.733	170.25	199.182	253.222	360.312	360.312	403.812	280.053	182.273	333.312	147.857	176.188	205.867	185.222	232.333	153.952	181.667	138	169.615	172.867	228.133	191.81	234.65	203.375	189.421	222.444	215.538	159.231	283.632	198.35	198.842	228.438	222.929	184.714	174.062	268.765	211.945	258.2	258.167	242.214	187.75	204.25
43.1915	0.0431915	105.783	143.429	209.45	244.136	185.6	248.864	159.8	181.25	210.364	265.389	381.75	381.75	449	297.947	194.636	330.062	156.357	181.188	212.6	196.222	238.278	155.429	192.889	142.8	170.154	182.133	237.533	199.286	247.55	214.083	199	232.778	227.692	169.231	303	208.25	206.684	241.625	232.357	197.143	187.312	276.118	221.5	276.75	275.722	260.857	198.95	221.125
66.8405	0.0668405	107.391	143.143	213.95	250.364	185.55	269.591	161.133	185.25	205.318	283.111	401.125	401.125	501.812	303.474	192.909	321.875	151.357	183.875	202.4	201.722	233.889	150.238	194.889	145.667	168.615	180.467	239.667	195.476	251	223.25	202.053	232.667	220.538	166.923	323.526	211.8	210.263	237.375	236.929	201.071	192.312	283.294	227.056	283.55	285.889	260.929	201.1	227.688
101.498	0.101498	106.391	145.929	216.1	249	188.75	284.818	162.333	190.938	209.182	300.778	424.312	424.312	572.562	316.895	191.364	329.25	152	183	203	211.833	236.667	151.857	186.667	142.267	166.692	179.533	248.133	197.333	257	225.667	201.684	230.056	221.615	164.769	344.211	220.55	208.579	235.875	237.786	203.143	199.625	287.176	228.445	281.35	288.945	264.214	199.65	236.688
152.794	0.152794	109.261	152.929	227.2	260.454	192.2	319.955	167.067	196.438	217.273	320.5	464.938	464.938	638.812	336.737	194.364	395.812	153.429	193	213.067	239.167	244.389	157.762	185.444	138.667	177.385	187.133	261.6	205.714	279.4	243.625	209.105	240.333	229.462	169.538	375.211	229.6	218.842	244.25	253.571	214.071	206.75	300.882	243.111	308.05	312	276.429	209.35	270.875
229.691	0.229691	111.13	163.214	252.05	284.818	206.3	375.818	183.933	218	260.5	365.278	521.875	521.875	694.125	394.789	220.273	631.438	165.214	214.188	268.667	281.667	312.278	183.571	201.778	151.8	211	218.4	319.133	249.905	348.7	298.208	228.21	286.944	248	186.769	409.579	268.85	250.579	268.5	289	236.143	229.75	342.824	277.889	405.1	368.611	332.357	235.1	337.375
343.452	0.343452	124.391	208.643	321.85	398.136	286.3	471.909	226.733	282.312	426.955	443.167	612.125	612.125	773.938	557.632	333	977.812	228.429	291.688	445.333	375.833	556	295.905	268.222	201.533	361.231	337.067	493	443.762	508.45	443.333	323.421	485.944	374.615	265.923	464.947	410.05	348.684	434.25	435.214	315.143	293.812	481.118	403.667	639.35	559.444	547.072	368.2	470.5
512.51	0.512509	187.435	320.714	534.15	682.773	463.1	591.864	357.133	437.875	617.727	536.111	709	709	867.375	760.737	554.909	1158.5	414.571	483.188	646.467	492.167	776.722	459.571	432.778	360.067	550.538	531.733	715.867	638.809	712.25	590.417	599.631	751.389	650.462	453.538	528.947	604.9	544.842	718.438	685.786	501.929	421.875	727.294	575.667	880.4	840.722	846.214	593.2	617.062
613.982	0.613982	239.783	374.071	614.1	775.864	519.7	617.682	421.8	488.75	666.5	576.389	741.562	741.562	896.188	809.684	630.818	1179.88	494.143	547.375	693.8	518.333	826.278	504.333	517.667	425.8	604.615	595.667	768.467	669.238	779.6	621.875	673.263	814.5	759.846	529.462	546.526	653.15	615.737	796.312	744.571	567.143	472.5	797.823	624.722	927.8	904.278	918.072	657.5	646.812
715.456	0.715456	277.826	408.929	644.3	823.955	549.35	628.955	468.933	516.312	709.318	608.722	766	766	920.812	833.789	676.273	1195.69	530.643	588.688	712.2	536.611	851.889	525.095	566.111	476.333	625.308	619.733	805.467	684.857	822.9	639.542	697.947	841.611	806.231	564.462	564.474	676.4	665.842	848.188	782.071	601	495.5	833.647	650.833	948.6	924.944	946.143	696.5	654.812
816.929	0.816929	307.043	439.143	670.5	849.409	572	646.227	493.467	531.188	722.591	625.5	784.938	784.938	933.25	850.526	696.818	1205.75	546.928	614	725.133	540.778	878.111	542.667	595.667	506.933	641.462	633.133	804.267	695.952	844.45	657.958	708.105	859.611	834.538	575.231	586.947	685.8	693.474	890.188	796.214	624.5	514	843.823	678	961.6	946.056	957	714.45	670.75
918.402	0.918402	321.696	449.214	687.3	860	577.25	644.364	504.933	533.562	732.636	637.889	796.75	796.75	942.375	857.842	710.727	1196.56	563.143	623.062	729.933	552.611	882.778	544.476	605.222	522.733	643.077	647.133	815.933	696.143	849.8	663.167	716.684	863.889	849.462	597.154	597.368	688.25	710	899.125	802.071	629.643	535.5	856.823	673.5	963.75	951.667	972.286	716.65	677
1019.88	1.01988	338.435	457.929	688.6	867.409	583.75	658.227	518	549.5	735.818	649.889	806.5	806.5	952.188	866.737	707.545	1192.69	561.143	623.5	722.8	551.778	890.722	548.667	616	529.467	649.154	644.6	821.267	696.524	861.6	668.292	713.789	870.722	852.462	600.385	601.263	694.2	718.474	921.562	809.5	646.357	536	863.706	686.111	965.15	961.889	969	722.65	677.312
1121.35	1.12135	340.565	465.786	698.3	875.909	589.35	653.591	519.6	546.375	743.455	655.444	824.062	824.062	960.812	882	716.818	1199.5	573.286	635.188	734.867	555.333	897.889	552.048	625.222	538.267	645.615	654.667	833.2	706.524	863.7	671.583	720.368	864.611	860.923	599.154	610.842	701.5	729.947	919.062	822.929	648.714	537.562	873.588	690.556	978.4	954	974.857	725.7	687.625
1222.82	1.22282	349.043	471	693.45	876.591	595.95	655.318	515.067	546.688	744.909	657.778	828.625	828.625	966.125	876.474	711.455	1195	576.857	632.625	734.533	557.889	906.333	555.571	626.222	533.067	647.692	652.867	834.2	704.524	870.25	675.958	726.474	873.111	860.385	609.308	609.316	697.5	729.895	923.438	815.071	650.143	544.75	870.765	699.111	973.75	961.278	969.429	729.1	681.625
1324.29	1.32429	352.043	469.571	699.7	872.909	599.2	658.364	522.933	544.562	746.682	669.556	835.188	835.188	965.438	875.368	709.909	1198.81	574.643	635.125	727.8	566.056	898.389	550.905	634.667	539.067	645.692	652.2	831.467	706.476	864.1	680.167	729.421	872.722	861.231	605.692	614.947	698.35	733.842	926.562	823.143	650.928	544.25	872.529	698.556	969.75	962.667	974.714	731.1	683.812
1425.77	1.42577	356.522	479.714	700.7	884.318	595.45	665.455	515.933	550.75	743.136	675.056	838.375	838.375	972.625	882.842	707.818	1198.62	571.5	631.562	731.733	562.222	897.778	550.095	631.333	540.8	642.154	657.6	829.6	700.809	863.55	671.958	721.474	871.944	864.462	600.615	620.842	700.15	730.737	923.125	820.357	647.357	553.562	885.706	697	976.85	959.333	977.5	736.35	690.625
1527.24	1.52724	356.478	478.929	710.95	881.591	598.8	662.364	518.867	550.812	746.636	672.222	843.75	843.75	972.75	883.316	715.727	1195.5	573.714	632.688	730.667	563.333	898.5	548.619	626.667	542.867	643.615	654.733	834.533	698.476	867.25	677.417	722.631	874.333	863.769	607.462	617.368	704.45	735.316	921.562	820.643	653.643	551.625	893.471	698.611	980.45	959.778	980.857	735.45	688.188
1729.07	1.72907	359.565	477.929	707.5	885.273	603.6	669.227	520.867	551.875	746.364	678.222	850.562	850.562	976.438	880.947	710.455	1200	566.5	638.75	728.133	567.722	902.389	551.952	624.667	538.6	645.462	655.333	830.333	709.571	867.2	678.792	724.789	868.722	857.615	601	611.474	698.45	733	921.5	821.5	654.928	555.125	883	695.667	983.8	964.278	977.357	736.75	690.438
1930.89	1.93089	358.174	482.357	703.8	879.909	601.15	668.455	523.733	546.375	750.273	674.389	856.875	856.875	977.5	886.316	713.091	1192.06	565.5	636.75	734.067	563.444	895.222	551.714	624.778	543.267	651.692	646.333	827.067	706.381	871.9	680.042	725	871.389	863.923	603.462	613.789	700.8	739.684	930.812	817.071	650.786	556.938	883.059	697.667	987.65	962.833	972.929	735	683.812
2132.72	2.13272	361.913	485.071	705.9	878.227	601.9	666.5	519.2	557.188	748.5	679.5	857.188	857.188	973.125	889.053	716.091	1199.06	572.714	633.875	735.867	564.056	898.833	554.095	620.333	535.933	644.538	653.6	831.467	699.381	869.7	681.167	725.368	871	862.308	603.538	618.526	706.6	742.368	929.875	819.286	656.428	553.938	886.118	698	977.95	962.167	976	726.65	690.625
2334.54	2.33454	358.565	479.571	703	882.045	602.25	666.364	520.667	554.25	749	678.5	859.812	859.812	979.938	892.684	708.091	1194.56	568.214	634.062	729.667	566.722	900.278	546.571	620.333	536.8	644.615	648.8	832.733	695	866.6	675.708	725.789	869.278	860.385	603.769	621.368	697.9	730.842	926.438	815.643	654	563.188	884.353	700.056	974.85	963.778	978.5	729.45	690.188
2601.87	2.60187	408.522	536.571	768.65	955.545	656.6	716.273	576.6	603.75	821.636	752.778	938.875	938.875	1041.31	959.158	786.364	1259.5	633.286	698.062	798.4	612.5	967.333	599.714	728.889	606.667	696.923	711.8	888.4	753.619	939.3	726.458	774.316	935.833	943.308	666.769	676.579	757.8	809	1009.44	887.429	718.214	616.25	968.235	762.5	1054.15	1032.06	1043	790.95	731.75
2615.85	2.61585	363.696	477.786	692.8	858.5	593.4	653.864	512.867	538.062	734.455	681.778	851.188	851.188	952.562	863.316	695.273	1127.38	558.571	627.562	699.2	561.722	872.833	535.571	646.556	537.533	619.308	629.8	807.067	678.667	849.95	661.083	715.737	844.222	844.231	591.923	613.947	679.6	730.631	892.375	801.571	638.714	555.938	866.823	684.667	949.3	931.056	943.643	708.2	666.375
2630.86	2.63086	343.783	454.143	656.6	804.636	556.3	622.091	485.133	511.5	692.5	642	804.688	804.688	909.625	818.684	652.364	1071.19	532.571	592.25	658.2	537.222	827.556	513.143	606.222	500.6	588.231	600	766.467	641.905	817.15	633.542	680.947	799.722	795.538	559.615	584.158	645.75	691.421	846.5	759.929	608.071	526	830.647	648.722	901.55	881.056	891.643	669.65	630.562
2650.74	2.65074	329.435	434.286	636.6	769.227	535.8	591.045	461.467	490.625	656.818	607.611	770.375	770.375	865	780	624.182	1027.12	505.714	566.875	632.867	507.5	800	493.143	577.778	480.067	568.769	564.933	731.267	618.667	782.9	606.875	657.842	759.556	762.923	531	560.263	614.9	657.526	812.688	724.857	576.5	508.438	794.235	618.389	862.75	842.833	859.143	639.1	605.75
2700.82	2.70082	308.304	408.429	594.8	716.955	500.7	558	438.6	459.312	617.045	573.278	719.875	719.875	810.312	736.421	580	961	471.071	530.75	597.533	480.889	747.222	456.524	543.556	452.067	523.231	530.2	687.533	576.238	733.15	569.292	616.631	709.5	709.308	498.308	532.842	570.75	608.631	747.375	670.857	542.786	466.688	759.529	581.278	807.5	783.611	800.786	593.9	566.812
2801.33	2.80133	269.348	355.714	531.85	635.318	442.5	500.454	388.4	402.312	539.636	506.555	650.688	650.688	734.938	649	505.091	857.312	411.429	470.312	519.133	431.778	655.556	403.238	473.111	395.533	456.538	467	606.2	516.428	644.65	505.458	535.947	627.556	620.846	433.231	482.105	505.55	534.263	653.812	591.786	479.143	416	674.765	515.111	706.75	695.944	708	526.3	508.5
3100.5	3.1005	221.348	295.643	447.8	526.045	368.85	427	324.867	342.75	439.273	439.833	561.938	561.938	638.188	550.105	406.636	701.438	336.714	381.562	434.867	367.278	538.556	327.905	389.555	316.133	369.923	371.533	502.667	417.429	528.1	418.625	441.842	514.278	508.846	354	426.053	419.95	437.947	536.125	498.929	400	354.938	567.235	436.278	588.45	579.5	581.429	438.85	431.062
3600.37	3.60037	197.391	258.214	394.8	458.773	325.65	378.136	285.467	306.75	382.636	394	508.188	508.188	571.562	487.474	354.364	619.188	295.286	337.5	379.133	323.389	464.111	287.333	336.778	273.467	322.462	326.533	437	359.238	458.1	370.75	381.684	444.111	436.923	305.846	382.895	365.65	378.632	466.125	424.857	348.786	314.812	501.235	385.333	509.95	515.611	502.786	381.9	374.25
4100.24	4.10024	184.565	242.143	376.85	433.864	310.85	362.727	271.467	288.562	360.909	372.389	483.375	483.375	543.5	460.105	332.091	588.312	281.071	316.5	358.267	309.833	436.889	271.619	317.333	260.667	302.462	313.733	415.933	344.905	434.2	349.75	360.421	420.722	407.923	291.692	370.368	345.7	354.105	440.625	406.214	328.5	299.062	482.235	360.945	481.1	482.667	472	361.7	359.625
4600.11	4.60011	177.913	240.143	364.15	426.045	303.6	348.273	269.2	282.375	352.364	368.945	471.938	471.938	537.125	452.947	325.818	579.938	269.429	312.5	349.333	298.556	425.167	262.381	299.667	253.2	289.692	302.4	400.2	333.524	422.75	340.875	339	406.055	403	287.692	362.684	339.8	342.421	432.75	394.143	322.786	289.562	464.353	351.389	467.05	466.667	465.357	350.45	347
5099.99	5.09999	176.913	237.5	359.5	413.954	295.15	347.864	256.933	278.5	347.864	359.667	472.5	472.5	524.625	444.789	324.273	566.562	266.786	305.75	346.6	292.389	415.556	260.429	294.889	248.733	-56.6923	-56.6	-55.6	-57.6667	-55.5	-55.3333	-57.2632	-55.8333	399.077	284.769	357.526	336.3	345.421	424.25	392.071	311.714	284.875	453.588	348.056	459.2	462.556	454.214	341.05	342.75
100 hours		+Pi -Fe																+Pi -Fe																+Pi -Fe
		Experiment #1																Experiment #2																Experiment #3
[ms]	[s]	1	2	3	4	5	6	7	8	9	10	11	12	13	14	15	16	1	2	3	4	5	6	7	8	9	10	11	12	13	14	15	16	1	2	3	4	5	6	7	8	9	10	11	12	13	14	15	16
-12.9925	-0.0129925	0	0	0	0	0	0	0	0	0	0	0	0	0	0	0	0	0	0	0	0	0	0	0	0	0	0	0	0	0	0	0	0	0	0	0	0	0	0	0	0	0	0	0	0	0	0	0	0
-2.9925	-0.0029925	123.445	112.692	179.167	197.76	173.409	143.722	171.412	130	223	150.8	274.696	119	229.571	63.5417	151.471	201	94.3889	304.588	208.583	426.238	196.059	199.118	121	144.133	303.692	299.4	198.235	220.5	308	245.79	205.75	158.696	181.438	115.667	278.87	200.454	154.235	140.273	175.92	162.722	231.762	235.611	184.842	216.333	216.5	170.429	203.125	188.542
5.0125	0.0050125	139.778	128.308	209.667	235.2	205.364	173.611	201.177	147.375	272.846	166.9	323.87	136.632	264.714	73.7083	174.412	234.273	104.944	359.176	238.583	537.905	225.471	235.177	131.667	167.667	360.923	361.867	226.471	248.143	363.273	287.105	233.812	182.348	208.438	132.083	330.609	233.409	178.118	159.182	207.36	183.389	265.095	275.389	207.21	250.048	251.083	193.143	238.167	222.792
16.1175	0.0161175	156.722	147.308	244.222	280.96	234.682	209	228.118	167.75	332.154	195.1	369.087	153.947	298.571	83.9583	194.294	271.636	114.444	422.235	279.25	638.905	251	264.765	138.444	187.333	417.462	436.733	256.294	284.571	428.727	326.842	269	200.609	229.125	143.083	382.739	268.136	200.235	178.318	235.12	204.778	297	304.889	240	290	288.667	220.786	269.167	262
27.2225	0.0272225	170.389	156.231	270.778	313.52	262.682	238.389	247.588	180.875	383.615	209.9	397.348	166.737	314.357	91.5	209.471	291	117.278	463.882	296.333	701.429	273.412	283.412	149.667	202.8	449.615	501.467	281.471	306.429	486.454	356.158	295.125	215.174	244	153.25	426.435	290.954	215.118	186	258.76	223.722	322.429	324	258.579	313.571	313.833	239.143	291.792	289.625
43.1915	0.0431915	181.555	168.769	290.055	333.92	277.727	264.444	267.176	195.062	455.846	220.7	439.609	182.158	348.571	92.6667	219	297.318	121.944	517.941	300.833	769.809	282.882	288.882	157.111	207.533	489.538	569.067	307.529	329.714	567.636	391.105	299.062	226.696	263.812	160.417	484.696	318	236.941	199.273	278.32	238.389	346.143	341	272.368	337.286	345.167	257	313.667	323.25
66.8405	0.0668405	186.055	174.385	311.389	349.08	295	300.833	290.176	207.562	522.385	219.4	500.783	184.474	399.429	93.4583	222.353	291.773	129.278	581.412	294.917	837	282.294	279.647	161	202.533	531.769	652.4	326.706	352.214	667.909	437.895	292.125	224.174	274.875	166.917	568.087	335.909	241.588	204.136	308.68	252.333	377.81	361.833	283.211	355.857	376.167	266.643	335.958	374.208
101.498	0.101498	191.222	181.077	331.111	357.6	314.364	334.667	311.588	222.75	580.154	212.6	596	187.368	472.071	92.9583	230.235	297.909	134.722	653.059	297.333	892.048	286.353	282.471	160	204.867	578.077	721.667	365.118	391.071	780.091	496.263	300.062	229.391	290.625	165.5	641.522	368.682	252.294	202.227	338.24	268.667	422.143	386.722	295.211	378.429	422.667	282.071	362.833	441.667
152.794	0.152794	203.222	183.462	365.5	376.12	337.818	372.444	348.294	251	626.231	218.5	712.217	201.842	600.643	99.4167	252.353	351.318	140.444	715.647	324.75	930.143	310.059	304.647	160.333	214.8	619.231	774.4	422.824	464.571	880.455	574.316	323.812	241.652	318.625	166.917	692.043	424.409	270.706	210	378.24	301.278	484.619	427.333	317.421	424.095	510.75	302.357	419	499.25
229.691	0.229691	221.111	208.385	413.667	405.4	377.636	401.5	382.765	277.75	656.692	246.4	812.348	217.579	721.071	128.75	295.941	534.227	152	758.059	431.5	979.476	406.765	363.882	166.556	253.733	653.923	810.133	475.118	576.714	954.273	659.053	450.875	287.304	357.812	178.667	727.826	506	295.059	226.409	431.08	342.056	531.095	490.611	350.368	543.81	611.417	368	485.75	534.833
343.452	0.343452	268.611	247.615	474.333	494.32	457.409	455.5	444	312.125	685.769	358.6	874	298.895	787.571	209.375	398.706	826.818	172.389	782.353	684.917	1011.9	624.647	494.765	187.667	369.533	660.385	887	537.118	725	1016.27	758.474	793.188	449.913	426.625	223.5	745.261	621.545	374.824	299	541.68	421.556	586.048	607.833	458.632	783.524	747.583	535.357	609.625	570.542
512.51	0.512509	371.611	347.077	595.111	700.24	566.545	525.944	530.765	377.438	734.769	603.1	922.478	442.368	823.857	291.792	594.882	1012.32	205.333	807.588	904.833	1059.76	786.765	648.588	268	516.133	689	956.6	614	835.357	1063.91	852.368	1018.31	676.261	570	380.167	776.87	755.227	526.765	519.136	668.92	556.722	663.143	746.278	637.053	963.714	892	716.857	764.167	605.083
613.982	0.613982	409.944	396.385	656.833	792.12	607.182	549.611	555.588	406.812	741.615	684.1	942.261	492.684	839.071	311.5	641.353	1043.32	229.111	815.529	956.25	1077	831.353	701.412	322.556	572.733	707.077	976.533	637.059	852.429	1069.36	874.211	1061.25	722.696	618.375	455.167	794	801.045	583.882	596.045	700.72	601.611	682.191	786.833	683.895	992.476	929.083	768.071	806.25	608.375
715.456	0.715456	439.555	423.923	687	831.48	629.455	560.889	568.235	434.438	757.769	735.6	949.739	528.369	848.714	317.25	660.412	1056.32	253.611	825.706	978.25	1088.52	869.235	733	365.111	600.067	716.154	982.867	645.118	878.071	1077.45	891.368	1088.44	742.565	648.312	502.417	811.609	820	621.882	638.409	716.4	631.222	697.429	796.667	716.737	1011.67	942.75	786.857	826.167	624.583
816.929	0.816929	457.111	441.077	706.944	859.08	643.682	565.111	585.177	456.75	763.385	759.4	961.043	545.158	867.357	326.333	668.353	1064.5	274.833	837.823	988.75	1099.48	897.706	750.177	398.445	619.333	719.308	986	658.647	893.143	1087.36	900.421	1088.69	759.652	661.438	525	821.435	829.227	655.588	655.909	723.72	638.611	708.381	811.889	735.526	1013.9	956.083	806.214	854.333	626.75
918.402	0.918402	467.833	455.462	713	867.36	650.182	567.722	587.471	455.375	765.462	771	965.957	556.842	869.857	329.458	682.765	1071.41	287.222	843.706	989.083	1106.81	904.765	760.471	421.222	629.6	733.846	991.533	659.706	893.571	1100	906.895	1098	765.957	666.75	541.583	836	836.091	664.823	661.909	726.44	649.722	716.619	823.389	750.421	1032.1	969.833	818.143	859.167	631.375
1019.88	1.01988	470.555	461.231	708.556	877.84	655.227	576.611	591.471	466.375	776.846	773.6	974.087	558.421	886.857	330.708	690.647	1070.77	298.056	844.941	993.333	1106.29	923.823	758.588	441.445	625.733	736.077	996.733	666.529	893.786	1106.73	911.316	1093.56	771.696	677.875	553.167	835.87	845.591	671.294	672.364	733.68	654.833	720.81	825.167	750.631	1030.1	972.583	818.286	861.125	633.083
1121.35	1.12135	475.833	476	721.667	886.04	668.455	576	604.706	470	779.231	781.4	980.217	564.421	898.071	328.667	694.823	1079.73	299.111	852.059	996.75	1114.57	923.706	773.118	457.778	628.2	728.154	993.333	664.941	898.071	1105.91	913.368	1090.31	768.348	681.625	551.833	839.826	840	675.647	672.909	730	655.5	723.095	830.667	753.263	1037.38	977.667	824.286	867.958	631.625
1222.82	1.22282	481.167	478.308	725.389	886.16	666.227	582.611	603.588	475.562	781.538	778.4	985.087	566.053	893.714	332.75	698.647	1069.14	306.722	851.765	996.417	1128.57	924.353	768.059	469.667	634.6	738.538	994.933	675.118	903.5	1108.18	917.105	1090.81	769	683.5	554.5	840.696	857.591	682.882	675.864	742.28	664.944	728.905	832.611	755.421	1041.1	976.167	830.786	875.792	641.958
1324.29	1.32429	481	480.769	725.667	894.12	672.909	582.111	609.941	478.188	782	787.9	993.087	571.316	903.357	331.5	698.823	1070.77	303.667	860	998.833	1125.38	924	767.353	473.222	633.267	739.462	1005.73	680.941	912.857	1117.09	923.316	1094.12	773.87	686.875	561.667	852.043	862.727	684.177	682.273	744.32	661.5	736.143	832.944	756.105	1041	975.833	830.929	879.625	639.792
1425.77	1.42577	488.945	483.846	731.5	896.08	670.773	587.889	610.059	477.75	787.769	775.4	996.478	568.526	909.214	331.375	699.647	1067.14	311.722	861.765	999	1128.81	931.118	776.177	471.444	630.067	744.923	1009.73	682.882	908.643	1122.55	921.421	1099	767.348	688.812	557.75	849.043	865	693.941	682.227	743.28	663.833	734.381	837.556	760	1033.86	973.833	832.286	873.625	639.875
1527.24	1.52724	487.611	487.154	727.056	890.44	677.864	588.667	610.294	484.125	798.077	779.7	1004.43	570.316	921.571	331.792	698.412	1076.05	314.445	866.941	1001.83	1133.14	928.588	767.471	475.111	629.733	742	1011.67	683.823	908.214	1116.55	928.421	1095	773.739	695.312	556.25	855.391	861.045	690.823	679.955	744.44	675.389	743.952	838.556	756.842	1042.05	985.417	830.786	877.25	647.667
1729.07	1.72907	490.167	489.923	737.278	898.48	682.364	593.889	617.353	484.312	800.846	780.9	1008.48	569.789	929.357	333.292	701.529	1071.95	315.945	871.353	1000.83	1134.1	923.353	763.941	488.111	630.333	740.692	1009.87	687.588	906.5	1126.27	932	1088.88	768.565	703.938	562.917	862.609	863.364	693.471	684	742.12	673.111	750.238	853.833	761.421	1038.86	989.833	832.214	886.375	645.167
1930.89	1.93089	491.833	488.231	740.944	899.6	680.909	595.056	612.647	485	798.077	779.9	1017.74	562.421	922.786	332.833	703.706	1069.05	320.056	882.941	998.833	1127.67	928.294	762.706	485.667	632	743.692	1017.53	691.412	909.929	1129.09	937.632	1091.31	773.087	702.5	560.333	863.652	865.273	694.765	681.955	743.24	675.333	748.619	851.278	761.631	1043.52	991.917	831	884.458	650.667
2132.72	2.13272	487.167	486.385	738.667	894.32	676.818	595	616.471	479.562	807.923	775.8	1025.43	567.211	932.357	331.25	703.647	1068.59	317.445	869.177	986.583	1134.29	926.706	768.706	488.333	621.4	749.154	1017.93	696.118	909.643	1127.27	935.421	1100.81	775.783	695.812	556.917	862.957	864.227	692.471	681.455	751.24	672.611	754.238	855.333	766.053	1046.43	987.333	828.857	887.708	654.25
2334.54	2.33454	494	485.462	740.389	901.92	681.727	595.833	618.941	482.75	802.077	780.5	1025.17	573.579	933.5	332.417	700.235	1079.59	319.278	882	998.333	1137.1	926.882	762	486.333	629.8	745.615	1017.73	694.353	913.286	1138.45	941.211	1096.44	771	692.812	554.25	859.261	861.227	692.412	682.636	742	671	755.476	857.556	766.053	1047.24	995.75	830.929	881.375	650.333
2601.87	2.60187	551	543.385	809.389	972	744.455	640.778	671.059	533.062	862.308	863.9	1105.83	627.684	991.357	361.375	747.588	1129.23	362.222	950.941	1085.75	1208.81	1020.06	861	611	704.2	806.923	1082.87	750.882	968.357	1187.45	1001	1162.19	825.304	757.938	625.083	932.957	919.318	757.529	740.682	801.68	736.222	828	931.556	841.105	1114.86	1053.17	890.786	934.167	697.542
2615.85	2.61585	494.167	479.769	724.167	875.12	672.409	583.611	611.529	476.625	786.692	765.8	1002.26	562.632	917.643	318.167	680.647	1018.14	320	865.823	953.25	1117.05	910.471	762.647	550.889	621.8	755.538	993.067	686.353	885.643	1096.91	915.842	1036.75	749.739	682.812	565.083	854.174	840.545	688.588	667.136	729.52	663.944	763.048	845.667	756	1015.24	964.833	807.643	863.833	641.708
2630.86	2.63086	463.167	461.154	689.278	827.4	641.591	560.667	582.235	452.938	748.846	721.1	943.217	535.842	869.214	299.458	649.529	972.545	306.278	817.823	912.167	1064.71	859.235	714.941	515.889	577.667	719	935.533	642.765	848.429	1044.18	864.579	982	708.478	653.875	526.917	806.652	797.136	649.118	628.455	696.92	635.556	715.905	803.778	717.947	965.095	922	763	814.75	602.083
2650.74	2.65074	443.167	444.462	650.556	791.68	613.455	530.556	555.765	433.438	707.538	692.6	892.609	509	823.429	288.042	624.059	931.182	287.611	772.471	873.75	1028.33	825.235	695.882	495.111	557.8	679.308	892.8	612.118	805.786	999.727	833.421	942.125	680.13	620.938	504.167	771.913	760.682	620.882	600.364	655.64	602.556	676.143	759.278	681.737	913.429	875.417	728.857	783.375	569.458
2700.82	2.70082	419	412.923	613.833	733.28	574.864	493.778	519.353	408.75	654.692	643.9	822.13	473.211	777.714	267.25	591.118	879.364	274.278	725.294	815.417	980	766.647	650.412	454.889	510.533	634.538	825.333	568.059	764.571	922.909	776.474	868.5	637.217	582	472.917	715.87	716.273	575.177	562.5	616.24	562.222	631.952	712.667	636.684	851.857	811.083	684.786	738.833	529.917
2801.33	2.80133	371.778	369.385	551.222	650.48	515.682	439.944	474.941	372.688	587.615	570.4	744.174	416.526	691.429	238.958	531.823	772.864	251.056	655.118	728.083	901	682.353	575.823	402.111	455.333	570.769	727.4	517.235	685.786	831.545	696.211	764.938	568.13	524.438	413.833	648	637	509.118	504.818	543.88	496.833	564.143	651.833	559.316	752.905	720.417	610.214	660.625	472.792
3100.5	3.1005	317.111	308.308	475.889	548.52	445.546	378.278	411.941	322.438	496.154	456.5	656.696	346.158	600.643	192.042	452	631	223.445	595.647	589.917	809.905	565.177	479.588	337	376.667	499.692	634	456.882	594.714	718.364	607	622.438	473.826	456.688	342.167	580.522	547.955	427.294	424.545	465.92	425.833	508.476	577.944	470.737	632.952	615.167	499.929	560.667	418.042
3600.37	3.60037	280.667	275.692	425.167	486.84	398.091	338.667	371.824	290	447.154	396.9	597.696	301.211	542.071	166.083	398.706	545.591	205.333	546.412	524.333	761.571	493.412	429.294	288.778	331.267	461.615	575.133	416.765	528.214	655.909	545.684	541.875	414.696	410.625	291.083	532.13	483.682	375.471	374.091	412.72	377	461.762	511.722	418.947	550.619	539.417	438.071	506.25	382.167
4100.24	4.10024	269.722	258.923	408.889	459.64	381.636	316.667	355.824	276.438	425.846	378.4	571.304	286.842	505.571	159.417	381.882	516.636	188.889	523.706	489.25	735.762	465	406.176	272.889	314.333	451.769	556.267	405.176	503	629	520.474	520.438	392.435	388.812	274.417	510.261	460.455	354.235	350.636	391.92	357.056	445.381	498.222	404.526	522.905	516.167	413.857	476.375	368.667
4600.11	4.60011	260.5	248.077	391.389	445.32	373.409	308.111	352.176	271.188	416.154	360	556.13	277.684	494.286	154.917	370.294	505.045	188.167	520.118	477.667	728.238	453.353	396.765	264.222	307.067	446.538	537.333	387.941	485.5	605.636	507.158	504.938	378.87	383.375	267.917	501.304	451.045	344.647	341.818	384.12	346.833	436.524	483.722	389.737	503.857	501.917	406	466.792	360.042
5099.99	5.09999	260.222	251.692	386.889	438.2	363.182	302.611	343.176	263.875	406.692	360.4	546.391	273.316	483.143	152.833	363.588	499.591	185.333	512.706	472.667	724.286	444.059	386.706	260.222	299.6	432.231	529.933	387.647	476.214	592.727	498.263	489.875	375.652	375.625	267.167	501.391	436.273	333.412	336.273	376.92	343.278	-56.0952	-56.2222	-55.9474	-57.0952	-55.8333	-55.7143	-56.75	-56.125
124 hours		+Pi -Fe																+Pi -Fe																+Pi -Fe
		Experiment #1																Experiment #2																Experiment #3
[ms]	[s]	1	2	3	4	5	6	7	8	9	10	11	12	13	14	15	16	1	2	3	4	5	6	7	8	9	10	11	12	13	14	15	16	1	2	3	4	5	6	7	8	9	10	11	12	13	14	15	16
-12.9925	-0.0129925	0	0	0	0	0	0	0	0	0	0	0	0	0	0	0	0	0	0	0	0	0	0	0	0	0	0	0	0	0	0	0	0	0	0	0	0	0	0	0	0	0	0	0	0	0	0	0	0
-2.9925	-0.0029925	235.947	235.947	256.333	233.111	255.32	306.682	214.333	151.546	270.737	277.16	332.652	271.5	296.055	198.583	203.154	222.05	156.231	285.55	323.227	620.591	320.333	149.615	154.454	193.167	327.667	264.583	253.722	233.238	375.8	254.81	267.632	217.588	278.391	352	352.895	287.583	197.579	202.444	216.542	185.25	253.421	204.556	233.091	300.667	260.769	251.682	253.632	275.316
5.0125	0.0050125	268.895	268.895	308	279.5	313.4	389.818	251.762	174.818	333.474	339.48	403.609	337.682	361.945	228.833	244.769	263.15	177.154	347.85	403.955	837.818	406.833	175.769	179	231.333	375.125	315.833	289.111	267.381	469	308.095	320.421	246.412	321.696	400.714	410.579	340.917	229	236.833	255.583	212.2	287.632	233.944	273	353.278	306.154	292.546	303.421	333.632
16.1175	0.0161175	313.895	313.895	353.19	337.055	379.4	487.364	276	200.591	409.789	409.84	482.652	413.136	438.055	277	294.462	313.35	200.154	421	498.5	1011.32	502.5	201.538	195.727	275.917	418.667	380.917	315.278	305.619	564.533	365.905	370.737	279.647	356.826	451.81	464.632	401.083	259.263	267.778	289.792	236.95	317.842	259.555	304.409	419.611	349.462	347.954	351	398.684
27.2225	0.0272225	341.368	341.368	379.857	371.555	420.84	561.545	291.286	222	459.105	454.72	533.435	466.636	492.222	312.333	321.615	339.5	219.462	477.4	548.818	1084.77	563.583	224.077	213.182	307.417	449.875	429	336	330.19	643.733	419.952	404.421	300.647	383.826	490.952	505.632	440.417	289.263	289.111	323.083	257.15	335.105	273.833	329.818	459.722	384.615	376.318	390.263	447.421
43.1915	0.0431915	371.421	371.421	414.095	413.167	466.16	639.636	309.143	229.773	513.368	494.76	595.174	508.091	554.389	323.25	327	368.75	235	541.8	608.045	1143.05	636.083	232.385	224.727	339.292	495.5	482.917	356.833	346.762	748	484.619	453.316	322.824	416.348	544.857	565.316	493.125	310.105	308.389	363.625	284.75	365.684	298.111	362	516.556	434.538	415.046	437.737	524.526
66.8405	0.0668405	403.474	403.474	453.714	437.667	512.48	729.409	334.714	229.046	573.579	548.84	679.261	531.182	635.833	310	318.923	398.45	238.077	632.55	666.545	1190.45	723.583	233.308	239.091	382.458	555.5	542.083	376.444	348.857	866.133	564.857	528.684	348.706	461.043	632.476	645.632	562.917	340.684	330	409.875	320.2	398.421	327.167	402.636	577.444	500.615	454.591	496	611.053
101.498	0.101498	440	440	498	466.944	551.04	801.455	354.952	233.818	645.421	605.6	792.391	578.045	739.444	323.25	346.154	454.1	236.923	739.8	712.636	1208.73	777.5	232.615	252.273	429.667	638.875	597.583	410.333	361.857	973.533	646.572	631.684	383.529	527.391	738.238	751.211	638.417	370.526	355	464.917	365.6	447.053	367.444	450.773	649.833	593.462	497.818	561.105	705.947
152.794	0.152794	486.263	486.263	564.524	502	602.84	865.182	394.524	248.454	695.105	658.16	917.435	641.727	870.278	371.333	429.077	535.4	242.846	850	763.273	1238.18	819.25	260.923	262.909	478.167	721.5	630.917	473.833	399.857	1038.2	713	758.737	441.353	605.13	862.714	860.368	713.917	403.684	396	511.917	412.8	515.526	432.555	518.091	734.389	703.769	552.909	625.947	777.421
229.691	0.229691	537.526	537.526	627.857	552.278	665.32	919.273	465.762	318.591	728.053	699.2	1014.3	804	958.722	584.167	677.231	654.4	271.231	900.15	784.773	1247.14	839.083	341.615	285.091	523.083	791.792	657.417	590.667	533.952	1083.47	773.952	861.526	529.765	671.174	944.333	937.789	770.042	443.789	447	558.375	449.55	612	491.944	575.091	852	777.923	622.136	680.105	803.421
343.452	0.343452	608.368	608.368	670.762	658.889	752.2	999.364	532.381	491.136	742	721.76	1058.87	1009.04	996.778	918.917	953.385	800.3	376.538	927.35	819.545	1274.91	844.583	543.077	324.545	571.75	839.792	674.75	721.5	825.286	1116.87	834.381	935.421	721.353	723.739	982.571	983.158	827.958	511.737	513.667	642.208	516.75	706.737	556.056	616	1074.72	856.615	753.5	789.474	831.368
512.51	0.512509	690.789	690.789	709	837.667	807.52	1055.14	575.762	636.227	748.684	742.64	1087.26	1117.64	1022.44	1108	1065.85	885.2	590.538	935	838.182	1299.27	868.083	700.308	377.454	635.792	858.75	681	806.111	1022.67	1138.73	885.905	991.421	916.823	787.348	991.905	1000.42	910.708	641.947	634.667	781.375	616.8	765.842	630.778	646.182	1191.44	946.769	883.591	919.842	846.263
613.982	0.613982	716.526	716.526	735.238	899.611	817.64	1069.36	600.524	675.364	763.158	748.08	1093.7	1154.82	1028.17	1132.75	1094	912.55	669.615	943.9	851.045	1316.14	881.583	733.692	384.818	654.208	865.542	689.333	820.889	1055.29	1132.4	891.857	1000.89	944.353	800.435	1001.43	1010.53	933.958	694.579	678.778	807.917	646.5	788.263	649.556	662.318	1218.5	971.077	923.682	954.421	864.632
715.456	0.715456	730	730	746.143	928.556	825.72	1082.14	612.905	692.136	766.526	750.44	1102.26	1167.64	1042.94	1144.67	1079.46	930.5	706	953.1	861.227	1327.82	888.333	747.077	406.182	664.125	867.208	689.333	835.778	1084.57	1144.33	902.238	1001.26	961.294	811.609	1000.43	1024.95	947.875	726.316	698.278	821.5	662.15	799.316	662.5	665.636	1230.72	990.385	937.273	961.684	870.632
816.929	0.816929	734.684	734.684	753.048	943.056	830.2	1084.14	621.857	706.545	773.421	756	1110.74	1185.86	1043.67	1151.92	1093.77	940.55	727.846	955.9	864.364	1322.14	899.667	747.077	407.182	672.208	869.667	695.583	851	1093.57	1154.13	911.048	1013.42	969.941	821.435	1004.19	1025.37	954.167	751.421	709.056	823.708	666.4	798.684	663.778	665.545	1226.5	991.308	950.227	973.421	871.526
918.402	0.918402	742.105	742.105	759.286	957.944	835.68	1096.23	643	713.955	777.316	758.28	1108.22	1185.68	1053.89	1146.5	1098.31	945.7	747.615	967.05	875.318	1340.55	914.75	765.538	419.364	674.708	873.292	706.25	867.389	1102.52	1152.13	909.524	1017.58	977.765	829.087	1011.71	1042.32	967.875	764	725.333	831	678.2	804.105	674.278	672.545	1237.67	995.077	966.091	970.684	872.684
1019.88	1.01988	746.895	746.895	774.905	961.389	842.84	1095.32	640.428	716	775.158	759.08	1121.17	1199.32	1060.17	1149.58	1086.31	954.85	756.692	992.7	880.318	1341.82	914.75	765.923	426	681.792	880.917	710.5	888.722	1111.29	1155.53	913.762	1029.89	979.177	833.826	1024	1049.05	969.792	771.421	729	841.208	677.8	812.789	679.111	674.409	1247.44	1006.08	968.045	977.842	877
1121.35	1.12135	758.474	758.474	777.143	967.222	846.12	1103.23	652.476	718.773	783.263	767.48	1129	1203.91	1064.39	1149	1092.92	959.7	758.077	993.35	892.682	1340.95	924.833	766.231	431.182	687.167	881.375	707.5	895.778	1105.05	1159.87	911.952	1026.32	985.529	839.435	1027.24	1050.89	978.333	777.211	729.889	844.667	674.45	822.579	682.278	683.182	1252.44	1005.23	980.091	985.053	890.316
1222.82	1.22282	756.263	756.263	782.143	976.056	847.24	1103.64	655.714	722.364	784.737	768.6	1136.91	1207.23	1067.39	1148.92	1090.46	960.65	767.385	1003	895.773	1345.05	915.833	768	430.636	687	888.583	700.5	891.333	1107.86	1161.2	917.524	1027.37	981	844.565	1033.76	1049.74	978.333	783	736.556	848.375	679.65	821.158	688.667	680.227	1252.67	1014.54	974.682	991	889.158
1324.29	1.32429	761.421	761.421	785.381	972	849.92	1105.41	657.095	718.909	796.053	772.64	1140.13	1205.05	1084.22	1147.58	1089	967.9	763.615	1007.6	891.136	1333.91	919.833	762.077	438.818	681.625	889.167	713.75	905.556	1110.43	1168.93	922.952	1029.84	993.294	844.696	1038.71	1054.63	979.375	783.211	746.833	853.25	686.35	836.526	685.611	684.955	1259.72	1016.54	983.409	988.842	893.105
1425.77	1.42577	769.789	769.789	795.429	983.556	855.4	1116.55	667.619	725	793.368	772.56	1144.57	1211.23	1088.83	1146.75	1089.31	967.05	765.385	1007.9	895.273	1347.55	931.833	767.154	435.909	689.042	898.708	716.5	913.111	1110.76	1157.67	927.476	1034.68	996.059	852.87	1047.76	1054.68	986.125	786	748.556	846.042	677.9	834.105	689.222	683.591	1259.78	1016.62	983.182	987.369	892.895
1527.24	1.52724	766.842	766.842	798.857	979.222	859.12	1124.64	665.286	724.545	806.526	777.04	1150.39	1212.77	1097.06	1146	1089.15	971.6	766.462	1013.8	904.955	1353.18	924.25	766.769	440	696.792	903.708	718.833	919.611	1109.33	1167.87	926.095	1038.21	993.588	848.435	1050.76	1071.79	978.875	787.895	748.444	850.292	687.5	843.579	691.5	690.5	1260.39	1021.69	988.364	995.211	896.737
1729.07	1.72907	772.474	772.474	808.286	979.833	865.08	1125.14	662.762	720.091	814.211	786.32	1158.3	1219.77	1103.11	1143.42	1097.38	963.1	758.615	1022.45	907.545	1347.55	933.917	759.846	439.818	693.917	911.583	722.417	928.556	1115.67	1182.13	930.048	1034.95	993.588	854.913	1057.81	1077.16	987.125	783.579	743.389	849.875	687.75	853.263	701.611	699.409	1273.22	1025.92	994.136	999.789	904.158
1930.89	1.93089	777.368	777.368	813.809	986.167	868.28	1127.59	672.286	717.182	819.316	789.64	1173.65	1216.91	1111.5	1149.92	1087.31	966.4	766.308	1026.8	910.091	1352.68	938.167	763.846	440.364	697.792	914.458	725.75	934.944	1108.86	1177	930.762	1048.26	993.235	866.87	1067.71	1086.11	993.208	787	755.389	852.542	691.6	860.263	706.611	705.227	1269.06	1024.08	998.591	998.631	911.789
2132.72	2.13272	773.526	773.526	820.143	989.667	868.48	1129.64	670.905	717.5	825.421	801.12	1174.22	1214.5	1112.17	1144.33	1089.69	967.85	769.769	1029.95	918.364	1350.23	938.75	771.231	448.182	699.292	926.667	729.667	933.556	1108.86	1179.87	933.238	1048.42	998.353	865.391	1074.38	1087.42	987.542	785.368	756.833	854	690.8	861.211	708.5	704.682	1260.33	1027.69	994.364	1000.68	902.632
2334.54	2.33454	778.158	778.158	823.714	982.111	871.44	1131.55	674.905	718.545	829	801	1174.43	1220.5	1118.56	1148.42	1088.23	970.3	767.615	1028.35	919.227	1347.86	950.917	765.462	449.091	702.583	924.417	738.167	946.222	1114.33	1199.93	942.524	1053.53	996.941	865.739	1066.86	1092.89	994.292	793.579	756.556	854.875	695.2	872.263	715.389	709.091	1260.28	1031.85	990	995.105	909.105
2601.87	2.60187	839.631	839.631	894.333	1052.78	933.68	1192.45	725.762	783.091	906.158	889.92	1252.3	1288.45	1183	1209.67	1152.38	1023.25	843.462	1089.55	975.682	1396.14	987.583	816.538	635.818	749.25	1024	775.583	1012.44	1189.14	1241.33	993.191	1099.05	1058.65	952.522	1139.67	1180	1052.96	860.579	815.167	907.125	739.3	952.211	785.167	771.5	1332.56	1089.38	1058.5	1055.26	964.368
2615.85	2.61585	772.737	772.737	815.191	960.611	862.2	1105.09	669.714	701	820.789	803.52	1149.52	1178.64	1087	1087.33	1025.77	939.95	763.077	1011.6	902.955	1334.23	916.833	740.923	543.455	695.542	933.167	720.5	916.889	1074.33	1148.33	913.143	1016.63	966.412	862.739	1055.19	1078.21	984.958	783.053	741.167	839.125	685.95	867.579	705.5	702.091	1229.72	1005.92	972.364	976.737	893.368
2630.86	2.63086	733.316	733.316	758.476	907.889	811.76	1049.14	630.428	662.818	766.474	745.6	1073.3	1119.73	1030.89	1036.92	978.615	901.05	710.538	951.85	868.955	1281.91	884.167	702.154	501.273	655.208	875.625	677.75	871.111	1014.24	1099.2	867.048	969.421	916.412	818.783	996	1012.42	925	732.737	699.222	788.5	643.6	811.053	656.444	655	1160.72	949.923	915.409	919.421	832.632
2650.74	2.65074	705.053	705.053	722.143	863.722	779.52	998.273	605.905	640.545	721.158	699.56	1025.83	1073.68	978.556	994.583	950.692	867.65	692.231	917.9	826.136	1241.09	856.167	676.923	469.182	628.292	828.667	654.333	829.778	973.428	1042.13	829.048	922.895	876.529	762.696	953.095	958.947	878.417	702.526	668.5	746.25	611.9	773.789	615.111	619.682	1116.78	907	871.364	881.789	792.158
2700.82	2.70082	658.579	658.579	672.191	801.556	724.84	935.045	574.857	589.136	665.105	649.64	963.609	1006.64	922.444	920.917	888.308	817	653.538	869.25	787.182	1193.27	820.583	637.692	435.545	583.958	774.875	611.417	776.5	904.048	959.8	755.143	860	826.353	703.304	893.095	894.263	814.583	648.789	626.722	699.5	569.15	717.789	567.389	563.955	1030.11	838.154	806.955	815.789	722
2801.33	2.80133	590.579	590.579	614.619	708.222	656.56	837.682	536.286	526.136	609.947	578.52	878.739	902.136	837.278	808.917	781.769	739.35	575.769	795	722.909	1080.91	750.667	565.462	395.909	529.208	707.417	561.25	714.444	796.143	863.267	666.905	781	738.882	645.783	821.095	817.368	712.583	580.842	570.722	618.833	502.65	652.105	509.056	515.273	928.556	759.769	725.864	732.842	646.474
3100.5	3.1005	519.105	519.105	549.952	602.444	575.92	722.227	483.333	429.954	557	532.04	789.696	760	730.556	645	633.846	629.1	475.846	701.45	644.182	958.818	669.583	471.462	343.818	463.417	652.958	503.833	634.333	656.095	754.4	574	676.158	621.765	583.304	741.143	742.947	626	490.421	498.333	528	436.8	590.105	458.5	471	780.667	655.231	619.273	624.684	566.632
3600.37	3.60037	474.158	474.158	516.476	535.778	529.12	649.545	450.762	379.318	515.737	499.88	727.304	667.273	659.778	564.833	551.077	558.55	409.769	636.85	597.682	892.136	616.083	397.308	310.545	414.708	617.208	468.417	577.222	575.476	698.467	516.905	607.263	551.941	543.783	679.667	684.263	562.375	433.263	448.611	472.083	390.35	543.053	425.389	442.636	699.556	591.154	557.182	557.947	518.579
4100.24	4.10024	458.947	458.947	497.524	510.167	508.88	623.273	434.81	361.773	495	484.44	696.739	630.409	638.333	536	526.385	533.05	380.385	613.9	574.136	871.727	597.5	371	294.091	396.417	596.833	452.583	551.944	542.286	668.6	500.143	580.158	523.177	524.826	661.952	668.263	536	419.526	431.222	448.333	373.3	515.842	415.5	428.5	664.111	553.538	522	536.474	498.632
4600.11	4.60011	446.737	446.737	488.619	499.944	495.6	612.545	427.429	349.727	490.632	478.16	684.652	617.227	612.944	518	510.769	526.35	366.462	589.85	559.773	850.364	578.583	356.308	277.909	381.208	578.417	446.583	536.833	531.19	649.667	480.952	561.579	513.765	513.913	642.857	646.421	518.083	401.105	420.5	436.375	360.8	503.526	398.833	414.318	637.333	545.923	513.682	519.895	483.789
5099.99	5.09999	439.105	439.105	484.286	484.833	489.32	594.773	416.238	346.227	478.526	470.08	675.652	611.773	607	508.583	496.538	508.25	-55.3846	-57.2	-56.3182	-56.5909	-53.8333	-56.5385	-54.0909	-56.6667	564.792	435.583	527.444	517.143	643.667	470.143	555.737	496.647	508.217	631.619	632.053	513	393.105	412.722	428.375	357.55	487.421	393.278	411.955	620.167	530.385	505.227	509.684	476.105
148 hours		+Pi -Fe																+Pi -Fe																+Pi -Fe
		Experiment #1																Experiment #2																Experiment #3
[ms]	[s]	1	2	3	4	5	6	7	8	9	10	11	12	13	14	15	16	1	2	3	4	5	6	7	8	9	10	11	12	13	14	15	16	1	2	3	4	5	6	7	8	9	10	11	12	13	14	15	16
-12.9925	-0.0129925	0	0	0	0	0	0	0	0	0	0	0	0	0	0	0	0	0	0	0	0	0	0	0	0	0	0	0	0	0	0	0	0	0	0	0	0	0	0	0	0	0	0	0	0	0	0	0	0
-2.9925	-0.0029925	216.875	288.579	213.357	190.556	362.882	295.375	176.733	132.85	319.87	353.64	341.417	355.667	236.111	244.267	156.952	187.375	164.062	217.48	399.227	670.375	353.571	176.421	321.333	141.118	228.04	446.158	192.174	447.062	346.941	329.13	244.625	220.28	212.391	253.611	196.842	213.25	269.562	294.6	240.625	221	241.875	224.833	345	301	239.667	240.05	258.474	303.478
5.0125	0.0050125	247.188	335.158	252.714	225.167	435.941	354.188	195.867	154.65	369.696	396.8	385.5	418.75	266.167	278.6	180.571	209.625	186.562	258.16	474.364	874.208	421.071	201.947	384.5	159.765	262.6	551.737	227.261	622.312	442.176	444.087	308.625	269.2	243.87	284.445	227.474	261.167	348.062	360.12	291.75	256.5	264.75	248.167	387.571	350.409	277.25	272.8	301.737	360.174
16.1175	0.0161175	269.125	380.105	279.857	265.778	499.941	418.625	210.333	169.55	428.478	429.88	423.917	499.375	288.278	304	198.571	235.938	197.062	290.84	546.955	1072.42	480.643	228.368	463.417	178.471	299.4	642.684	264.783	805.688	558.529	612.696	394.188	329.52	272.043	318.555	264.368	311.292	447.188	428.64	350.125	306.438	290.708	264.875	421.476	413.545	315.583	304.65	334.316	419.304
27.2225	0.0272225	290.938	412.895	300.5	291.444	551.412	462.375	215.067	183.75	467.652	453.44	444.375	544.375	318	323.6	216.333	252.188	215.875	324.28	590.818	1206.17	540.357	250.105	536.5	191.882	317.68	699.316	277	896.188	638.118	688.13	456.938	365.24	289.652	340.722	278.474	340.25	509.938	465.4	396.438	341.812	301.042	281.083	444.762	459.136	346.583	325	358.421	464.957
43.1915	0.0431915	311.438	457.474	315.357	317.055	621.177	517.688	231.4	189.4	530.13	486.6	478.792	593.875	348.556	339.333	235	263.75	223.375	358.56	654.5	1354.12	614.643	261.053	600.417	203.059	338.16	751.474	299.957	973.562	725.882	752.652	527.062	409.52	310.261	363.722	295.316	367.083	563.125	506.08	454.688	378.188	321.917	298.875	476	506.182	390.125	354.35	401.211	519.783
66.8405	0.0668405	343.25	519.316	337.429	349.555	705.706	584.25	243.267	198.2	611.609	533.52	529.333	644.917	388	362.4	260.714	260	239.375	413.92	723.136	1475.46	713.214	262.684	682.833	205.118	367.8	830.211	323	1014.56	823.823	803	604.438	442.72	338.913	394.389	325.474	382.958	613.812	555.56	502.438	416.188	341.958	311.542	517.714	573.955	454.167	369.45	454.737	581.217
101.498	0.101498	383.562	597.789	361	380.333	787.882	683.875	260.067	204.6	708.957	596.56	604.958	693	446.056	393.533	295.857	261.562	260.438	481.4	810.545	1582.21	825.5	270.263	765.75	204.941	411.68	931.947	350.652	1038.06	922.118	842.435	681.562	481.32	374.304	438.5	363.105	405.042	646.688	610.12	554.562	461.75	366.667	329.5	571.428	638.455	523.667	377.9	518.263	654.087
152.794	0.152794	444.75	693.053	386.429	419.055	886.765	756	276.6	219.65	807.609	715	732.542	744.875	559.556	453	348.476	279.25	287.5	573.76	912.045	1640.79	926.714	303.789	800	218.588	482.2	1042.74	400.565	1066.81	1019.06	873.391	732.188	520.84	415.217	520.833	422.474	452.042	671.375	665.24	598	516.062	409.042	376.333	667.333	703.773	601.875	404.75	594.263	729.478
229.691	0.229691	512.688	775.421	418.857	453.055	965.353	818.688	316.333	259.7	896.043	838.2	893.833	821.375	668.333	550.667	402.095	362.625	337.438	642.92	986.045	1683.46	988.286	396.263	811.833	250.706	570.96	1131.37	474.522	1116.06	1074.65	912.478	770.938	592.08	458.87	671.889	499.211	562.375	682.312	710.68	622.5	562.375	475.417	485.833	799.809	779.227	654.5	435.85	654.789	764.522
343.452	0.343452	570.688	867.737	443.214	558.389	1040.18	886.188	369.867	366.1	946.435	921.36	992.708	941	724.333	703	441.762	629.125	395.875	672.92	1020.5	1700.96	1004.43	588.842	845.667	372.176	630.4	1169.47	550.522	1154.69	1110.18	947.609	809.438	696.36	492.13	777.111	552	702.5	699.625	759.04	682.312	598.562	563.333	611.917	918.619	889	709.708	494.25	713.895	787.304
512.51	0.512509	627.875	931.895	519.643	698.778	1080.71	932.375	412.933	479.9	981	965.24	1046.29	1042.58	751	848.733	486.238	882.688	453.062	691.8	1039.41	1725.96	1026.64	765.526	890.25	581.059	664.24	1203.53	599	1167.06	1110.35	975.304	836.312	783.04	515.87	816.556	575.316	790.667	730.938	820.28	800.75	653.438	629.125	739.417	972.809	975.409	741.625	636.6	779.316	810.652
613.982	0.613982	637.438	948.053	556.571	740.278	1078.65	941.875	426.733	516	984.391	968.52	1067.33	1070.54	760.611	876.333	496.762	942.5	484.125	698.52	1041.09	1729.25	1035.57	808.684	905.167	642.706	671.16	1215.26	608.609	1174.06	1124.53	976.435	848.25	796.76	525.609	833.389	583.368	814.542	739.812	841.8	833.312	669.312	643.708	797	993.095	999.545	742.375	727.7	793.474	813.261
715.456	0.715456	658.312	956.895	578.429	769.111	1098.47	954.438	434	534.4	991.739	976	1079.83	1087.79	771.222	890.333	507.714	959.188	510.875	701.96	1046.82	1737.17	1037.86	834.789	914.167	684.529	677.36	1231.16	621.739	1170.06	1126.82	974.304	844.062	812.72	529.087	848.111	593.158	821.083	751.812	858.28	845.062	676.875	662.375	833.417	987.762	1002.36	763.375	793.3	810.474	822.348
816.929	0.816929	665.75	969.632	599.571	770.667	1107.23	955.25	438.733	544.55	996.826	980.8	1095	1104.67	777.889	910.867	513.905	970.938	532.938	707.24	1053	1745.71	1039.79	842.737	917.417	701.882	681.8	1239	635.348	1179.88	1125.59	986	850.875	823.6	531	871.056	593.368	826.958	744.5	861.4	854.188	681.125	668.542	872.542	1011.67	1011.54	765.625	834.65	815.263	823.043
918.402	0.918402	670.188	978.579	603.071	783.389	1106.94	979.562	449.467	554.45	1000.96	991.24	1106.5	1107.17	784.167	915.267	517.952	977.25	543.625	706.36	1052.73	1735.25	1043.14	851.579	930.917	710.588	685.6	1262.63	640.391	1181.56	1127.77	989.478	860.125	826.48	539.217	890.778	599.211	833.958	754	873.12	867.688	686.688	682.167	898.25	1021.81	1015.46	772.667	865.6	818.684	820.913
1019.88	1.01988	674.188	975.474	604.214	779.889	1106.59	970.25	452.4	565.7	1016.74	994	1122.33	1118.38	795.944	925.733	529.571	974.375	552.875	717.44	1058.14	1751.17	1049.36	852.789	935.167	712.765	695.08	1264.79	652.261	1180.44	1128.65	987.13	857.375	829.8	544.435	911.944	609	839.792	757.188	878.4	872.312	695.5	686.833	907.75	1032	1019.04	771.583	881.25	822.895	831
1121.35	1.12135	685.125	991.316	604.857	788.778	1116	986.25	458.533	560.2	1021.83	1002.28	1124.92	1115.08	800.056	924	529.619	968.125	558	721.48	1066.27	1750.67	1045.43	844	934.25	718.706	699.56	1264.32	659.609	1187.25	1138.47	993.478	866.875	835.92	549	924.667	617.632	845.375	761.5	883.64	881.25	703.812	692.5	927.625	1042.38	1025.73	779.25	896.8	828.474	830.696
1222.82	1.22282	684	985.895	610.143	791.778	1122.65	990.312	462.2	570.4	1024.96	1012.88	1140.67	1131.71	813.889	926.667	532.571	971.938	569.75	728.4	1074.32	1760.21	1061.57	854.684	939.75	725.118	712.48	1271.32	664.609	1193.62	1148.35	995.435	865.375	837.96	548.261	932.278	611.526	845.958	758.5	889.8	872.062	700.875	699.667	935.208	1056.14	1031.36	776.208	898.85	834.158	834
1324.29	1.32429	690.875	1000.84	619.286	800.056	1129.53	999.562	468.867	576.15	1031.61	1018.68	1141.42	1133	817.389	926.333	531.857	975.438	571.312	728.72	1076.59	1770.75	1069.93	852.579	947.833	719.882	717.84	1276.79	666.783	1190.75	1149.71	992.913	867.875	844.44	549.478	931.278	620.842	845.25	757	887.12	878.062	703.125	705.667	934.542	1052.33	1029.32	781.958	897.75	835.211	834.696
1425.77	1.42577	692.188	1000.68	611.357	798.944	1127.06	995.875	471.467	575.65	1034.78	1023.44	1146.54	1134.29	812.833	933.6	538.286	968.25	576.188	736.48	1090.55	1766.83	1068.21	851.895	947	730.588	727.72	1286.74	672.391	1192.12	1151.53	998.391	875.5	851.28	549.391	931.722	628.053	853.417	761.312	890.56	893.312	707.25	711.417	938.125	1060.48	1028.27	784.167	902.35	836.842	839.087
1527.24	1.52724	695.75	1008.47	613.857	793.056	1130.41	997.375	475.667	571.3	1041.35	1027.24	1154.33	1134.29	828.389	930.333	536.048	968.812	573.125	738.92	1094.23	1769.04	1069.5	850.842	956.083	723.118	732.96	1293.84	678.435	1196.5	1160.59	996.348	869.938	842.2	560.435	932.722	623.842	853.708	760.625	901.6	879.625	715.312	715.458	937.958	1072.05	1033.5	784.708	904.35	840.737	838.739
1729.07	1.72907	699.875	1015.47	619	799.889	1130.71	1001.94	483.333	575.05	1050.96	1043.72	1155	1134.12	826.333	936.533	540.381	970.438	582.188	748.16	1099.14	1784.88	1084.21	853	958.833	720.647	737.4	1298.42	688.217	1191.75	1164.12	1007.17	880.125	849.16	556.261	938	627.632	847.542	769.75	906.04	893.062	715.5	725.5	948.792	1081.81	1036.18	786.042	898	844.158	845.261
[truncated: 415 more rows]

## Sheet: Supp Fig 8
Supplementary Figure 8
[truncated: 127 more rows]

## Sheet: Supp Fig 9a,b
					Supplementary Figure 9a									Supplementary Figure 9b
[truncated: 101 more rows]

[truncated: 4 more sheets: Supp Fig 10a,c,d, Supp Fig 11, Supp Fig 12, Statistics_Summary]
